# Supplementary material for: Endoplasmic reticulum stress-related gene expression causes the progression of dilated cardiomyopathy by inducing apoptosis
Source: Front Genet. 2024 Apr 18;15:1366087. doi: 10.3389/fgene.2024.1366087 (PMC11063246; doi:10.3389/fgene.2024.1366087)
Supplement: Supplementary file 1 [file DataSheet3.CSV]

ID	Description	GeneRatio	BgRatio	pvalue	p.adjust	qvalue	geneID	Count
hsa05164	Influenza A	3/6	171/8386	0.000159271971688623	0.00668942281092216	0.0045266770900977	MX1/TLR7/HLA-DQA1	3
hsa05416	Viral myocarditis	2/6	60/8386	0.000741331050996899	0.0155679520709349	0.0105347044089033	MYH6/HLA-DQA1	2
hsa05162	Measles	2/6	139/8386	0.00391684154029145	0.0490053172560253	0.0331614928800171	MX1/TLR7	2
hsa04145	Phagosome	2/6	152/8386	0.00466717307200241	0.0490053172560253	0.0331614928800171	THBS4/HLA-DQA1	2
