# Supplementary material for: Endoplasmic reticulum stress-related gene expression causes the progression of dilated cardiomyopathy by inducing apoptosis
Source: Front Genet. 2024 Apr 18;15:1366087. doi: 10.3389/fgene.2024.1366087 (PMC11063246; doi:10.3389/fgene.2024.1366087)
Supplement: Supplementary file 2 [file Table6.XLSX]

## Sheet: 所有药物
Chemical Name	Chemical ID	CAS RN	Gene Symbol	Gene ID	Interaction	Interaction Actions	Reference Count	Organism Count
2,2',4,4'-tetrabromodiphenyl ether	C511295		MX1	4599	2,2',4,4'-tetrabromodiphenyl ether analog results in increased expression of MX1 mRNA	increases^expression	1	1
2,2',4,4'-tetrabromodiphenyl ether	C511295		MX1	4599	2,2',4,4'-tetrabromodiphenyl ether results in increased expression of MX1 mRNA	increases^expression	1	1
2,3,5-trichloro-6-phenyl-(1,4)benzoquinone	C587734		MX1	4599	2,3,5-trichloro-6-phenyl-(1,4)benzoquinone results in increased expression of MX1 mRNA	increases^expression	1	1
2,3,7,8-tetrachlorodibenzofuran	C014211	51207-31-9	MX1	4599	2,3,7,8-tetrachlorodibenzofuran results in increased expression of MX1 mRNA	increases^expression	1	1
2,4,5,2',4',5'-hexachlorobiphenyl	C014024	35065-27-1	MX1	4599	2,4,5,2',4',5'-hexachlorobiphenyl results in increased expression of MX1 mRNA	increases^expression	1	1
3,4,5,3',4'-pentachlorobiphenyl	C023035	57465-28-8	MX1	4599	3,4,5,3',4'-pentachlorobiphenyl results in decreased expression of MX1 mRNA	decreases^expression	2	1
4-(4-((5-(4,5-dimethyl-2-nitrophenyl)-2-furanyl)methylene)-4,5-dihydro-3-methyl-5-oxo-1H-pyrazol-1-yl)benzoic acid	C584509		MX1	4599	4-(4-((5-(4,5-dimethyl-2-nitrophenyl)-2-furanyl)methylene)-4,5-dihydro-3-methyl-5-oxo-1H-pyrazol-1-yl)benzoic acid results in increased expression of MX1 mRNA	increases^expression	1	1
4,4'-diaminodiphenylmethane	C009505	101-77-9	MX1	4599	4,4'-diaminodiphenylmethane results in decreased expression of MX1 mRNA	decreases^expression	1	1
4-hydroxy-2-nonenal	C027576	29343-52-0	MX1	4599	4-hydroxy-2-nonenal results in decreased expression of MX1 mRNA	decreases^expression	1	1
7,7'-dimethoxy-(4,4'-bi-1,3-benzodioxole)-5,5'-dicarboxylic acid dimethyl ester	C041398	73536-69-3	MX1	4599	7,7'-dimethoxy-(4,4'-bi-1,3-benzodioxole)-5,5'-dicarboxylic acid dimethyl ester results in increased expression of MX1 mRNA	increases^expression	1	1
abrine	C496492		MX1	4599	abrine results in decreased expression of MX1 mRNA	decreases^expression	1	1
acetamide	C030686	60-35-5	MX1	4599	acetamide results in increased expression of MX1 mRNA	increases^expression	1	1
Acetaminophen	D000082	103-90-2	MX1	4599	Acetaminophen results in decreased expression of MX1 mRNA	decreases^expression	3	2
Acetylcysteine	D000111	616-91-1	MX1	4599	Acetylcysteine inhibits the reaction [Dieldrin inhibits the reaction [Poly I-C results in increased expression of MX1 mRNA]]	decreases^reaction|increases^expression	1	1
Acrolein	D000171	107-02-8	MX1	4599	[Acrolein co-treated with methacrylaldehyde co-treated with alpha-pinene co-treated with Ozone] results in increased oxidation of MX1 mRNA	affects^cotreatment|increases^oxidation	1	1
Acrolein	D000171	107-02-8	MX1	4599	[Air Pollutants results in increased abundance of [Acrolein co-treated with methacrylaldehyde co-treated with alpha-pinene co-treated with Ozone]] which results in increased oxidation of MX1 mRNA	affects^cotreatment|increases^abundance|increases^oxidation	1	1
Acrylamide	D020106	1979-06-01	MX1	4599	Acrylamide results in decreased expression of MX1 mRNA	decreases^expression	1	1
Air Pollutants	D000393		MX1	4599	[Air Pollutants results in increased abundance of [Acrolein co-treated with methacrylaldehyde co-treated with alpha-pinene co-treated with Ozone]] which results in increased oxidation of MX1 mRNA	affects^cotreatment|increases^abundance|increases^oxidation	1	1
alpha-pinene	C005451	80-56-8	MX1	4599	[Acrolein co-treated with methacrylaldehyde co-treated with alpha-pinene co-treated with Ozone] results in increased oxidation of MX1 mRNA	affects^cotreatment|increases^oxidation	1	1
alpha-pinene	C005451	80-56-8	MX1	4599	[Air Pollutants results in increased abundance of [Acrolein co-treated with methacrylaldehyde co-treated with alpha-pinene co-treated with Ozone]] which results in increased oxidation of MX1 mRNA	affects^cotreatment|increases^abundance|increases^oxidation	1	1
Ammonium Chloride	D000643	12125-02-9	MX1	4599	Ammonium Chloride affects the expression of MX1 mRNA	affects^expression	1	1
Amphetamine	D000661	300-62-9	MX1	4599	Amphetamine results in decreased expression of MX1 mRNA	decreases^expression	1	1
Andrographis paniculata extract	C000713167		MX1	4599	[dan-shen root extract co-treated with Andrographis paniculata extract] inhibits the reaction [[Oxygen deficiency co-treated with Blood Glucose deficiency co-treated with Particulate Matter] results in decreased expression of MX1 mRNA]	affects^cotreatment|decreases^expression|decreases^reaction	1	1
Antigens, Bacterial	D000942		MX1	4599	[Antigens, Bacterial co-treated with Ovalbumin] results in increased expression of MX1 mRNA	affects^cotreatment|increases^expression	1	1
Antigens, Bacterial	D000942		MX1	4599	MYD88 gene mutant form affects the reaction [[Antigens, Bacterial co-treated with Ovalbumin] results in increased expression of MX1 mRNA]	affects^cotreatment|affects^reaction|increases^expression	1	1
Arsenic	D001151	7440-38-2	MX1	4599	[Arsenic results in increased abundance of monomethylarsonic acid] which affects the expression of MX1 mRNA	affects^expression|increases^abundance	1	1
Asbestos, Crocidolite	D017638	12001-28-4	MX1	4599	Asbestos, Crocidolite results in increased expression of MX1 mRNA	increases^expression	1	1
Asbestos, Serpentine	D017632		MX1	4599	Asbestos, Serpentine results in decreased expression of MX1 mRNA	decreases^expression	1	1
Asbestos, Serpentine	D017632		MX1	4599	Asbestos, Serpentine results in increased expression of MX1 mRNA	increases^expression	1	1
Aspirin	D001241	50-78-2	MX1	4599	Aspirin results in decreased expression of MX1 mRNA	decreases^expression	1	1
Azathioprine	D001379	446-86-6	MX1	4599	Azathioprine results in decreased expression of MX1 mRNA	decreases^expression	1	1
Benzene	D001554	71-43-2	MX1	4599	Benzene results in decreased expression of MX1 mRNA	decreases^expression	1	1
Benzene	D001554	71-43-2	MX1	4599	Benzene results in increased expression of MX1 mRNA	increases^expression	1	1
Benzo(a)pyrene	D001564	50-32-8	MX1	4599	Benzo(a)pyrene affects the methylation of MX1 5' UTR	affects^methylation	1	1
Benzo(a)pyrene	D001564	50-32-8	MX1	4599	Benzo(a)pyrene results in decreased expression of MX1 mRNA	decreases^expression	2	2
Benzo(a)pyrene	D001564	50-32-8	MX1	4599	Benzo(a)pyrene results in increased expression of MX1 mRNA	increases^expression	3	2
Benzo(a)pyrene	D001564	50-32-8	MX1	4599	chlorophyllin inhibits the reaction [Benzo(a)pyrene results in increased expression of MX1 mRNA]	decreases^reaction|increases^expression	1	1
bisphenol A	C006780	1980-05-07	MX1	4599	bisphenol A affects the expression of MX1 mRNA	affects^expression	1	1
bisphenol A	C006780	1980-05-07	MX1	4599	bisphenol A results in decreased expression of MX1 mRNA	decreases^expression	1	1
bisphenol A	C006780	1980-05-07	MX1	4599	bisphenol A results in increased expression of MX1 mRNA	increases^expression	1	1
Blood Glucose	D001786		MX1	4599	[dan-shen root extract co-treated with Andrographis paniculata extract] inhibits the reaction [[Oxygen deficiency co-treated with Blood Glucose deficiency co-treated with Particulate Matter] results in decreased expression of MX1 mRNA]	affects^cotreatment|decreases^expression|decreases^reaction	1	1
Blood Glucose	D001786		MX1	4599	[Oxygen deficiency co-treated with Blood Glucose deficiency co-treated with Particulate Matter] results in decreased expression of MX1 mRNA	affects^cotreatment|decreases^expression	1	1
bromobenzene	C032036	108-86-1	MX1	4599	bromobenzene results in decreased expression of MX1 mRNA	decreases^expression	1	1
Cacodylic Acid	D002101	75-60-5	MX1	4599	[sodium arsenate co-treated with sodium arsenite co-treated with monomethylarsonic acid co-treated with Cacodylic Acid] results in decreased expression of MX1 mRNA	affects^cotreatment|decreases^expression	1	1
Cadmium	D002104	7440-43-9	MX1	4599	[Tetradecanoylphorbol Acetate co-treated with [Cadmium Chloride results in increased abundance of Cadmium]] affects the expression of MX1 mRNA	affects^cotreatment|affects^expression|increases^abundance	1	1
Cadmium Chloride	D019256	10108-64-2	MX1	4599	Cadmium Chloride results in increased expression of MX1 mRNA	increases^expression	1	1
Cadmium Chloride	D019256	10108-64-2	MX1	4599	[Tetradecanoylphorbol Acetate co-treated with [Cadmium Chloride results in increased abundance of Cadmium]] affects the expression of MX1 mRNA	affects^cotreatment|affects^expression|increases^abundance	1	1
Carbon Tetrachloride	D002251	56-23-5	MX1	4599	Carbon Tetrachloride results in decreased expression of MX1 mRNA	decreases^expression	1	1
chlorophyllin	C007020	15611-43-5	MX1	4599	chlorophyllin inhibits the reaction [Benzo(a)pyrene results in increased expression of MX1 mRNA]	decreases^reaction|increases^expression	1	1
Chlorpyrifos	D004390	2921-88-2	MX1	4599	Chlorpyrifos results in decreased expression of MX1 mRNA	decreases^expression	1	1
Chlorpyrifos	D004390	2921-88-2	MX1	4599	Chlorpyrifos results in increased expression of MX1 mRNA	increases^expression	1	1
chromium hexavalent ion	C074702	18540-29-9	MX1	4599	chromium hexavalent ion affects the expression of MX1 mRNA	affects^expression	1	1
cinnamaldehyde	C012843		MX1	4599	cinnamaldehyde results in decreased expression of MX1 mRNA	decreases^expression	1	1
Cisplatin	D002945	15663-27-1	MX1	4599	Cisplatin results in increased expression of MX1 mRNA	increases^expression	1	1
Copper	D003300	7440-50-8	MX1	4599	Copper results in decreased expression of MX1 mRNA	decreases^expression	1	1
Copper	D003300	7440-50-8	MX1	4599	[Disulfiram binds to Copper] which results in increased expression of MX1 mRNA	affects^binding|increases^expression	1	1
Cuprizone	D003471	370-81-0	MX1	4599	Cuprizone results in increased expression of MX1 mRNA	increases^expression	1	1
Cyclosporine	D016572	59865-13-3	MX1	4599	Cyclosporine results in decreased expression of MX1 mRNA	decreases^expression	1	1
Cyclosporine	D016572	59865-13-3	MX1	4599	Cyclosporine results in increased expression of MX1 mRNA	increases^expression	3	1
dan-shen root extract	C028972		MX1	4599	[dan-shen root extract co-treated with Andrographis paniculata extract] inhibits the reaction [[Oxygen deficiency co-treated with Blood Glucose deficiency co-treated with Particulate Matter] results in decreased expression of MX1 mRNA]	affects^cotreatment|decreases^expression|decreases^reaction	1	1
Decitabine	D000077209	2353-33-5	MX1	4599	[Decitabine co-treated with Vorinostat] affects the expression of MX1 mRNA	affects^cotreatment|affects^expression	1	1
Decitabine	D000077209	2353-33-5	MX1	4599	Decitabine results in increased expression of MX1 mRNA	increases^expression	2	1
deoxynivalenol	C007262	51481-10-8	MX1	4599	deoxynivalenol results in decreased expression of MX1 mRNA	decreases^expression	1	1
Dichloroacetic Acid	D003999	79-43-6	MX1	4599	Dichloroacetic Acid results in decreased expression of MX1 mRNA	decreases^expression	1	1
Diclofenac	D004008	15307-86-5	MX1	4599	Diclofenac results in decreased expression of MX1 mRNA	decreases^expression	1	1
Dieldrin	D004026	60-57-1	MX1	4599	Acetylcysteine inhibits the reaction [Dieldrin inhibits the reaction [Poly I-C results in increased expression of MX1 mRNA]]	decreases^reaction|increases^expression	1	1
Dieldrin	D004026	60-57-1	MX1	4599	Dieldrin inhibits the reaction [Poly I-C results in increased expression of MX1 mRNA]	decreases^reaction|increases^expression	1	1
Dieldrin	D004026	60-57-1	MX1	4599	Dieldrin results in decreased expression of MX1 mRNA	decreases^expression	1	1
Dietary Fats	D004041		MX1	4599	Dietary Fats results in decreased expression of MX1 mRNA	decreases^expression	1	1
Diethylhexyl Phthalate	D004051	117-81-7	MX1	4599	Diethylhexyl Phthalate results in increased expression of MX1 mRNA	increases^expression	1	1
diethyl maleate	C014476	141-05-9	MX1	4599	diethyl maleate results in decreased expression of MX1 mRNA	decreases^expression	1	1
dimethylarsinous acid	C472511		MX1	4599	dimethylarsinous acid results in decreased expression of MX1 mRNA	decreases^expression	1	1
Disulfiram	D004221	97-77-8	MX1	4599	[Disulfiram binds to Copper] which results in increased expression of MX1 mRNA	affects^binding|increases^expression	1	1
Doxorubicin	D004317	23214-92-8	MX1	4599	Doxorubicin results in decreased expression of MX1 mRNA	decreases^expression	1	1
Doxorubicin	D004317	23214-92-8	MX1	4599	Doxorubicin results in increased expression of MX1 mRNA	increases^expression	1	1
Endosulfan	D004726	115-29-7	MX1	4599	Endosulfan results in increased expression of MX1 mRNA	increases^expression	1	1
epigallocatechin gallate	C045651	989-51-5	MX1	4599	epigallocatechin gallate results in decreased expression of MX1 mRNA	decreases^expression	1	1
epigallocatechin gallate	C045651	989-51-5	MX1	4599	[potassium chromate(VI) co-treated with epigallocatechin gallate] results in decreased expression of MX1 mRNA	affects^cotreatment|decreases^expression	1	1
Estradiol	D004958	50-28-2	MX1	4599	[estradiol 3-benzoate co-treated with [Testosterone co-treated with Estradiol]] results in increased expression of MX1 mRNA	affects^cotreatment|increases^expression	1	1
Estradiol	D004958	50-28-2	MX1	4599	Estradiol affects the expression of MX1 mRNA	affects^expression	1	1
Estradiol	D004958	50-28-2	MX1	4599	[Estradiol co-treated with TGFB1 protein] results in decreased expression of MX1 mRNA	affects^cotreatment|decreases^expression	1	1
Estradiol	D004958	50-28-2	MX1	4599	Estradiol results in decreased expression of MX1 mRNA	decreases^expression	1	1
Estradiol	D004958	50-28-2	MX1	4599	Estradiol results in increased expression of MX1 mRNA	increases^expression	1	1
estradiol 3-benzoate	C074283	50-50-0	MX1	4599	[estradiol 3-benzoate co-treated with [Testosterone co-treated with Estradiol]] results in increased expression of MX1 mRNA	affects^cotreatment|increases^expression	1	1
Ethinyl Estradiol	D004997	57-63-6	MX1	4599	Ethinyl Estradiol results in increased expression of MX1 mRNA	increases^expression	2	1
fenvalerate	C017690	51630-58-1	MX1	4599	fenvalerate results in decreased expression of MX1 mRNA	decreases^expression	1	1
Folic Acid	D005492	59-30-3	MX1	4599	Folic Acid deficiency affects the expression of MX1 mRNA	affects^expression	1	1
Formaldehyde	D005557	50-00-0	MX1	4599	Formaldehyde results in decreased expression of MX1 mRNA	decreases^expression	1	1
genipin	C007834	6902-77-8	MX1	4599	genipin inhibits the reaction [Lipopolysaccharides results in increased expression of MX1 mRNA]	decreases^reaction|increases^expression	1	1
Gentamicins	D005839		MX1	4599	Gentamicins results in increased expression of MX1 mRNA	increases^expression	1	1
Gold Sodium Thiomalate	D006052	12244-57-4	MX1	4599	Gold Sodium Thiomalate results in decreased expression of MX1 mRNA	decreases^expression	1	1
GW 4064	C412815		MX1	4599	GW 4064 results in decreased expression of MX1 mRNA	decreases^expression	1	1
hydroquinone	C031927	123-31-9	MX1	4599	hydroquinone results in decreased expression of MX1 mRNA	decreases^expression	1	1
ICG 001	C492448		MX1	4599	ICG 001 results in increased expression of MX1 mRNA	increases^expression	1	1
Ionomycin	D015759	56092-81-0	MX1	4599	[Tetradecanoylphorbol Acetate co-treated with Ionomycin] results in decreased expression of MX1 mRNA	affects^cotreatment|decreases^expression	1	1
Iopamidol	D007479	62883-00-5	MX1	4599	Iopamidol results in decreased expression of MX1 mRNA	decreases^expression	1	1
Isoflurane	D007530	26675-46-7	MX1	4599	Isoflurane results in decreased methylation of MX1 mRNA	decreases^methylation	1	1
(+)-JQ1 compound	C561695		MX1	4599	(+)-JQ1 compound inhibits the reaction [IFNB1 protein results in increased expression of MX1 mRNA]	decreases^reaction|increases^expression	1	1
(+)-JQ1 compound	C561695		MX1	4599	(+)-JQ1 compound results in decreased expression of MX1 mRNA	decreases^expression	1	1
Lactic Acid	D019344	50-21-5	MX1	4599	Lactic Acid results in increased expression of MX1 mRNA	increases^expression	1	1
Latex	D007840		MX1	4599	Latex analog results in increased expression of MX1 mRNA	increases^expression	1	1
lipopolysaccharide, E coli O55-B5	C482199		MX1	4599	lipopolysaccharide, E coli O55-B5 results in increased expression of MX1 mRNA	increases^expression	1	1
Lipopolysaccharides	D008070		MX1	4599	genipin inhibits the reaction [Lipopolysaccharides results in increased expression of MX1 mRNA]	decreases^reaction|increases^expression	1	1
Lipopolysaccharides	D008070		MX1	4599	Lipopolysaccharides affects the expression of MX1 mRNA	affects^expression	1	1
Lipopolysaccharides	D008070		MX1	4599	Lipopolysaccharides results in increased expression of MX1 mRNA	increases^expression	5	2
Lipopolysaccharides	D008070		MX1	4599	methyldithiocarbamate inhibits the reaction [Lipopolysaccharides results in increased expression of MX1 mRNA]	decreases^reaction|increases^expression	1	1
Lipopolysaccharides	D008070		MX1	4599	Plant Extracts affects the reaction [Lipopolysaccharides affects the expression of MX1 mRNA]	affects^expression|affects^reaction	1	1
Lipopolysaccharides	D008070		MX1	4599	[S-(1,2-dichlorovinyl)cysteine co-treated with Lipopolysaccharides] results in increased expression of MX1 mRNA	affects^cotreatment|increases^expression	1	1
Lipopolysaccharides	D008070		MX1	4599	S-(1,2-dichlorovinyl)cysteine inhibits the reaction [Lipopolysaccharides results in increased expression of MX1 mRNA]	decreases^reaction|increases^expression	1	1
Lucanthone	D008154	479-50-5	MX1	4599	Lucanthone results in increased expression of MX1 mRNA	increases^expression	1	1
methacrylaldehyde	C039175	78-85-3	MX1	4599	[Acrolein co-treated with methacrylaldehyde co-treated with alpha-pinene co-treated with Ozone] results in increased oxidation of MX1 mRNA	affects^cotreatment|increases^oxidation	1	1
methacrylaldehyde	C039175	78-85-3	MX1	4599	[Air Pollutants results in increased abundance of [Acrolein co-treated with methacrylaldehyde co-treated with alpha-pinene co-treated with Ozone]] which results in increased oxidation of MX1 mRNA	affects^cotreatment|increases^abundance|increases^oxidation	1	1
Methamphetamine	D008694	537-46-2	MX1	4599	Methamphetamine results in decreased expression of MX1 mRNA	decreases^expression	1	1
Methotrexate	D008727	1959-05-02	MX1	4599	Methotrexate results in decreased expression of MX1 mRNA	decreases^expression	1	1
methyldithiocarbamate	C008435	144-54-7	MX1	4599	methyldithiocarbamate inhibits the reaction [Lipopolysaccharides results in increased expression of MX1 mRNA]	decreases^reaction|increases^expression	1	1
Methylprednisolone	D008775	83-43-2	MX1	4599	Methylprednisolone results in decreased expression of MX1 mRNA	decreases^expression	1	1
monomethylarsonic acid	C020300	124-58-3	MX1	4599	[Arsenic results in increased abundance of monomethylarsonic acid] which affects the expression of MX1 mRNA	affects^expression|increases^abundance	1	1
monomethylarsonic acid	C020300	124-58-3	MX1	4599	[sodium arsenate co-treated with sodium arsenite co-treated with monomethylarsonic acid co-treated with Cacodylic Acid] results in decreased expression of MX1 mRNA	affects^cotreatment|decreases^expression	1	1
Mustard Gas	D009151	505-60-2	MX1	4599	Mustard Gas results in increased expression of MX1 mRNA	increases^expression	1	1
N4-(2,2-dimethyl-3-oxo-4H-pyrid(1,4)oxazin-6-yl)-5-fluoro-N2-(3,4,5-trimethoxyphenyl)-2,4-pyrimidinediamine	C510788		MX1	4599	N4-(2,2-dimethyl-3-oxo-4H-pyrid(1,4)oxazin-6-yl)-5-fluoro-N2-(3,4,5-trimethoxyphenyl)-2,4-pyrimidinediamine results in decreased expression of MX1 mRNA	decreases^expression	1	1
Nanotubes, Carbon	D037742		MX1	4599	Nanotubes, Carbon affects the expression of MX1 mRNA	affects^expression	1	1
Nanotubes, Carbon	D037742		MX1	4599	Nanotubes, Carbon analog results in increased expression of MX1 mRNA	increases^expression	1	1
Nanotubes, Carbon	D037742		MX1	4599	Nanotubes, Carbon results in increased expression of MX1 mRNA	increases^expression	1	1
Nickel	D009532	7440-02-0	MX1	4599	Nickel affects the expression of MX1 mRNA	affects^expression	1	1
Nickel	D009532	7440-02-0	MX1	4599	Nickel results in increased expression of MX1 mRNA	increases^expression	2	1
Nickel	D009532	7440-02-0	MX1	4599	trichostatin A inhibits the reaction [Nickel affects the expression of MX1 mRNA]	affects^expression|decreases^reaction	1	1
nickel sulfate	C029938	7786-81-4	MX1	4599	nickel sulfate results in increased expression of MX1 mRNA	increases^expression	1	1
Ovalbumin	D010047	9006-59-1	MX1	4599	[Antigens, Bacterial co-treated with Ovalbumin] results in increased expression of MX1 mRNA	affects^cotreatment|increases^expression	1	1
Ovalbumin	D010047	9006-59-1	MX1	4599	MYD88 gene mutant form affects the reaction [[Antigens, Bacterial co-treated with Ovalbumin] results in increased expression of MX1 mRNA]	affects^cotreatment|affects^reaction|increases^expression	1	1
Oxaliplatin	D000077150		MX1	4599	[Oxaliplatin co-treated with Topotecan] results in increased expression of MX1 mRNA	affects^cotreatment|increases^expression	1	1
Oxaliplatin	D000077150		MX1	4599	Oxaliplatin results in increased expression of MX1 mRNA	increases^expression	1	1
Oxygen	D010100	7782-44-7	MX1	4599	[dan-shen root extract co-treated with Andrographis paniculata extract] inhibits the reaction [[Oxygen deficiency co-treated with Blood Glucose deficiency co-treated with Particulate Matter] results in decreased expression of MX1 mRNA]	affects^cotreatment|decreases^expression|decreases^reaction	1	1
Oxygen	D010100	7782-44-7	MX1	4599	[Oxygen deficiency co-treated with Blood Glucose deficiency co-treated with Particulate Matter] results in decreased expression of MX1 mRNA	affects^cotreatment|decreases^expression	1	1
Ozone	D010126	10028-15-6	MX1	4599	[Acrolein co-treated with methacrylaldehyde co-treated with alpha-pinene co-treated with Ozone] results in increased oxidation of MX1 mRNA	affects^cotreatment|increases^oxidation	1	1
Ozone	D010126	10028-15-6	MX1	4599	[Air Pollutants results in increased abundance of [Acrolein co-treated with methacrylaldehyde co-treated with alpha-pinene co-treated with Ozone]] which results in increased oxidation of MX1 mRNA	affects^cotreatment|increases^abundance|increases^oxidation	1	1
Ozone	D010126	10028-15-6	MX1	4599	[Volatile Organic Compounds co-treated with Ozone] results in increased oxidation of MX1 mRNA	affects^cotreatment|increases^oxidation	1	1
Paraquat	D010269	4685-14-7	MX1	4599	Paraquat results in decreased expression of MX1 mRNA	decreases^expression	1	1
Paraquat	D010269	4685-14-7	MX1	4599	Paraquat results in increased expression of MX1 mRNA	increases^expression	1	1
Particulate Matter	D052638		MX1	4599	[dan-shen root extract co-treated with Andrographis paniculata extract] inhibits the reaction [[Oxygen deficiency co-treated with Blood Glucose deficiency co-treated with Particulate Matter] results in decreased expression of MX1 mRNA]	affects^cotreatment|decreases^expression|decreases^reaction	1	1
Particulate Matter	D052638		MX1	4599	[Oxygen deficiency co-treated with Blood Glucose deficiency co-treated with Particulate Matter] results in decreased expression of MX1 mRNA	affects^cotreatment|decreases^expression	1	1
pentabromodiphenyl ether	C086401	32534-81-9	MX1	4599	pentabromodiphenyl ether analog results in increased expression of MX1 mRNA	increases^expression	1	1
Pentachlorophenol	D010416	87-86-5	MX1	4599	Pentachlorophenol results in increased expression of MX1 mRNA	increases^expression	1	1
pentanal	C046012	110-62-3	MX1	4599	pentanal results in increased expression of MX1 mRNA	increases^expression	1	1
perfluorooctanoic acid	C023036	335-67-1	MX1	4599	perfluorooctanoic acid results in decreased expression of MX1 mRNA	decreases^expression	1	1
perfluoroundecanoic acid	C586085		MX1	4599	perfluoroundecanoic acid results in increased expression of MX1 mRNA	increases^expression	1	1
Perfume	D010476		MX1	4599	Perfume results in increased expression of MX1 mRNA	increases^expression	1	1
Piroxicam	D010894	36322-90-4	MX1	4599	Piroxicam results in decreased expression of MX1 mRNA	decreases^expression	1	1
Plant Extracts	D010936		MX1	4599	Plant Extracts affects the reaction [Lipopolysaccharides affects the expression of MX1 mRNA]	affects^expression|affects^reaction	1	1
Plant Extracts	D010936		MX1	4599	Plant Extracts results in increased expression of MX1 mRNA	increases^expression	1	1
Poly I-C	D011070		MX1	4599	Acetylcysteine inhibits the reaction [Dieldrin inhibits the reaction [Poly I-C results in increased expression of MX1 mRNA]]	decreases^reaction|increases^expression	1	1
Poly I-C	D011070		MX1	4599	Dieldrin inhibits the reaction [Poly I-C results in increased expression of MX1 mRNA]	decreases^reaction|increases^expression	1	1
Poly I-C	D011070		MX1	4599	EHMT2 protein affects the reaction [Poly I-C results in increased expression of MX1 mRNA]	affects^reaction|increases^expression	1	1
Poly I-C	D011070		MX1	4599	Poly I-C results in increased expression of MX1 mRNA	increases^expression	4	2
Poly I-C	D011070		MX1	4599	UNC 0638 promotes the reaction [Poly I-C results in increased expression of MX1 mRNA]	increases^expression|increases^reaction	1	1
potassium chromate(VI)	C027373	7789-00-6	MX1	4599	[potassium chromate(VI) co-treated with epigallocatechin gallate] results in decreased expression of MX1 mRNA	affects^cotreatment|decreases^expression	1	1
potassium chromate(VI)	C027373	7789-00-6	MX1	4599	potassium chromate(VI) results in decreased expression of MX1 mRNA	decreases^expression	1	1
potassium chromate(VI)	C027373	7789-00-6	MX1	4599	potassium chromate(VI) results in increased expression of MX1 mRNA	increases^expression	1	1
Prednisolone	D011239	50-24-8	MX1	4599	Prednisolone results in decreased expression of MX1 mRNA	decreases^expression	1	1
Progesterone	D011374	57-83-0	MX1	4599	Progesterone results in increased expression of MX1 mRNA	increases^expression	1	1
Propylthiouracil	D011441	51-52-5	MX1	4599	Propylthiouracil results in increased expression of MX1 mRNA	increases^expression	1	1
Protein Kinase Inhibitors	D047428		MX1	4599	Protein Kinase Inhibitors results in decreased expression of MX1 mRNA	decreases^expression	1	1
S-(1,2-dichlorovinyl)cysteine	C039961	627-72-5	MX1	4599	[S-(1,2-dichlorovinyl)cysteine co-treated with Lipopolysaccharides] results in increased expression of MX1 mRNA	affects^cotreatment|increases^expression	1	1
S-(1,2-dichlorovinyl)cysteine	C039961	627-72-5	MX1	4599	S-(1,2-dichlorovinyl)cysteine inhibits the reaction [Lipopolysaccharides results in increased expression of MX1 mRNA]	decreases^reaction|increases^expression	1	1
S-1,2-dichlorovinyl-N-acetylcysteine	C049705	104713-70-4	MX1	4599	S-1,2-dichlorovinyl-N-acetylcysteine results in increased expression of MX1 mRNA	increases^expression	1	1
Selenium	D012643	7782-49-2	MX1	4599	Selenium results in increased expression of MX1 mRNA	increases^expression	1	1
Silicon Dioxide	D012822	7631-86-9	MX1	4599	Silicon Dioxide analog results in increased expression of MX1 mRNA	increases^expression	2	1
Silicon Dioxide	D012822	7631-86-9	MX1	4599	Silicon Dioxide results in increased expression of MX1 mRNA	increases^expression	3	2
Silver	D012834	7440-22-4	MX1	4599	Silver results in decreased expression of MX1 mRNA	decreases^expression	1	1
Smoke	D012906		MX1	4599	Smoke results in decreased expression of MX1 mRNA	decreases^expression	2	1
sodium arsenate	C009277		MX1	4599	[sodium arsenate co-treated with sodium arsenite co-treated with monomethylarsonic acid co-treated with Cacodylic Acid] results in decreased expression of MX1 mRNA	affects^cotreatment|decreases^expression	1	1
sodium arsenite	C017947	13768-07-5	MX1	4599	[sodium arsenate co-treated with sodium arsenite co-treated with monomethylarsonic acid co-treated with Cacodylic Acid] results in decreased expression of MX1 mRNA	affects^cotreatment|decreases^expression	1	1
sodium arsenite	C017947	13768-07-5	MX1	4599	sodium arsenite results in decreased expression of MX1 mRNA	decreases^expression	2	2
Soman	D012999	96-64-0	MX1	4599	Soman results in increased expression of MX1 mRNA	increases^expression	1	1
sulindac sulfide	C025462	32004-67-4	MX1	4599	sulindac sulfide results in decreased expression of MX1 mRNA	decreases^expression	1	1
Tamoxifen	D013629	10540-29-1	MX1	4599	Tamoxifen results in increased expression of MX1 mRNA	increases^expression	1	1
Temozolomide	D000077204	85622-93-1	MX1	4599	Temozolomide results in increased expression of MX1 mRNA	increases^expression	1	1
tert-Butylhydroperoxide	D020122	75-91-2	MX1	4599	tert-Butylhydroperoxide results in decreased expression of MX1 mRNA	decreases^expression	1	1
tert-Butylhydroperoxide	D020122	75-91-2	MX1	4599	tert-Butylhydroperoxide results in increased expression of MX1 mRNA	increases^expression	2	1
Testosterone	D013739	58-22-0	MX1	4599	[estradiol 3-benzoate co-treated with [Testosterone co-treated with Estradiol]] results in increased expression of MX1 mRNA	affects^cotreatment|increases^expression	1	1
Testosterone	D013739	58-22-0	MX1	4599	Testosterone results in decreased expression of MX1 mRNA	decreases^expression	1	1
testosterone enanthate	C004648		MX1	4599	testosterone enanthate affects the expression of MX1 mRNA	affects^expression	1	1
Tetrachlorodibenzodioxin	D013749	1746-01-6	MX1	4599	Tetrachlorodibenzodioxin affects the expression of MX1 mRNA	affects^expression	1	1
Tetrachlorodibenzodioxin	D013749	1746-01-6	MX1	4599	Tetrachlorodibenzodioxin results in decreased expression of MX1 mRNA	decreases^expression	2	2
Tetrachlorodibenzodioxin	D013749	1746-01-6	MX1	4599	Tetrachlorodibenzodioxin results in increased expression of MX1 mRNA	increases^expression	1	1
Tetrachloroethylene	D013750	127-18-4	MX1	4599	Tetrachloroethylene results in increased expression of MX1 mRNA	increases^expression	1	1
Tetradecanoylphorbol Acetate	D013755	16561-29-8	MX1	4599	[Tetradecanoylphorbol Acetate co-treated with [Cadmium Chloride results in increased abundance of Cadmium]] affects the expression of MX1 mRNA	affects^cotreatment|affects^expression|increases^abundance	1	1
Tetradecanoylphorbol Acetate	D013755	16561-29-8	MX1	4599	[Tetradecanoylphorbol Acetate co-treated with Ionomycin] results in decreased expression of MX1 mRNA	affects^cotreatment|decreases^expression	1	1
Thioacetamide	D013853	62-55-5	MX1	4599	Thioacetamide results in increased expression of MX1 mRNA	increases^expression	1	1
titanium dioxide	C009495	13463-67-7	MX1	4599	titanium dioxide results in increased expression of MX1 mRNA	increases^expression	2	2
Tobacco Smoke Pollution	D014028		MX1	4599	Tobacco Smoke Pollution affects the expression of MX1 mRNA	affects^expression	1	1
Tobacco Smoke Pollution	D014028		MX1	4599	Tobacco Smoke Pollution results in decreased expression of MX1 mRNA	decreases^expression	1	1
tofacitinib	C479163		MX1	4599	tofacitinib results in decreased expression of MX1 mRNA	decreases^expression	1	1
Topotecan	D019772	123948-87-8	MX1	4599	[Oxaliplatin co-treated with Topotecan] results in increased expression of MX1 mRNA	affects^cotreatment|increases^expression	1	1
Topotecan	D019772	123948-87-8	MX1	4599	Topotecan results in increased expression of MX1 mRNA	increases^expression	1	1
tremolite	C005846	14567-73-8	MX1	4599	tremolite results in increased expression of MX1 mRNA	increases^expression	1	1
Tretinoin	D014212	302-79-4	MX1	4599	Tretinoin results in increased expression of MX1 mRNA	increases^expression	1	1
Trichloroethylene	D014241	1979-01-06	MX1	4599	Trichloroethylene results in decreased expression of MX1 mRNA	decreases^expression	1	1
trichostatin A	C012589	58880-19-6	MX1	4599	trichostatin A inhibits the reaction [Nickel affects the expression of MX1 mRNA]	affects^expression|decreases^reaction	1	1
Triclosan	D014260	3380-34-5	MX1	4599	Triclosan affects the expression of MX1 mRNA	affects^expression	1	1
Triclosan	D014260	3380-34-5	MX1	4599	Triclosan results in increased expression of MX1 mRNA	increases^expression	1	1
UNC 0638	C561310		MX1	4599	UNC 0638 promotes the reaction [Poly I-C results in increased expression of MX1 mRNA]	increases^expression|increases^reaction	1	1
Valproic Acid	D014635	99-66-1	MX1	4599	Valproic Acid results in decreased expression of MX1 mRNA	decreases^expression	1	1
Valproic Acid	D014635	99-66-1	MX1	4599	Valproic Acid results in increased expression of MX1 mRNA	increases^expression	1	1
Vitamin E	D014810	1406-18-4	MX1	4599	Vitamin E results in increased expression of MX1 mRNA	increases^expression	1	1
Volatile Organic Compounds	D055549		MX1	4599	[Volatile Organic Compounds co-treated with Ozone] results in increased oxidation of MX1 mRNA	affects^cotreatment|increases^oxidation	1	1
Vorinostat	D000077337		MX1	4599	[Decitabine co-treated with Vorinostat] affects the expression of MX1 mRNA	affects^cotreatment|affects^expression	1	1
Zidovudine	D015215	30516-87-1	MX1	4599	[Zidovudine co-treated with IFNA1 protein] results in increased expression of MX1 mRNA	affects^cotreatment|increases^expression	1	1
1,2-Dimethylhydrazine	D019813	540-73-8	MYH6	4624	[APC protein affects the susceptibility to 1,2-Dimethylhydrazine] which results in decreased expression of MYH6 mRNA	affects^response to substance|decreases^expression	1	1
1-methylanthracene	C051246	610-48-0	MYH6	4624	[1-methylanthracene co-treated with fluoranthene] results in increased expression of MYH6 mRNA	affects^cotreatment|increases^expression	1	1
2',3,3',4',5-pentachloro-4-hydroxybiphenyl	C111118		MYH6	4624	2',3,3',4',5-pentachloro-4-hydroxybiphenyl results in decreased expression of MYH6 mRNA	decreases^expression	1	1
2,4-Dichlorophenoxyacetic Acid	D015084	94-75-7	MYH6	4624	2,4-Dichlorophenoxyacetic Acid results in increased expression of MYH6 mRNA	increases^expression	1	1
2,7-dihydroxynaphthalene	C107946	582-17-2	MYH6	4624	2,7-dihydroxynaphthalene results in increased expression of MYH6 mRNA	increases^expression	1	1
2-amino-4-(3,4-(methylenedioxy)benzylamino)-6-(3-methoxyphenyl)pyrimidine	C581356		MYH6	4624	2-amino-4-(3,4-(methylenedioxy)benzylamino)-6-(3-methoxyphenyl)pyrimidine inhibits the reaction [[oxadiazon co-treated with butachlor] results in increased expression of MYH6 mRNA]	affects^cotreatment|decreases^reaction|increases^expression	1	1
2-cyano-N-((ethylamino)carbonyl)-2-(methoxyimino)acetamide	C025644	57966-95-7	MYH6	4624	[famoxadone co-treated with 2-cyano-N-((ethylamino)carbonyl)-2-(methoxyimino)acetamide] results in decreased expression of MYH6 mRNA	affects^cotreatment|decreases^expression	1	1
2-ethylhexanol	C034017	104-76-7	MYH6	4624	2-ethylhexanol results in decreased expression of MYH6 mRNA	decreases^expression	1	1
3,5,6-trichloro-2-pyridinol	C012587	6515-38-4	MYH6	4624	3,5,6-trichloro-2-pyridinol results in increased expression of MYH6 mRNA	increases^expression	1	1
A-83-01	C507011		MYH6	4624	A-83-01 results in increased expression of MYH6 mRNA	increases^expression	1	1
A-83-01	C507011		MYH6	4624	[IGF1 protein co-treated with MM-589 co-treated with A-83-01 co-treated with PTC-209] results in increased expression of MYH6 mRNA	affects^cotreatment|increases^expression	1	1
A-83-01	C507011		MYH6	4624	[IGF1 protein co-treated with MM-589 co-treated with A-83-01] results in increased expression of MYH6 mRNA	affects^cotreatment|increases^expression	1	1
A-83-01	C507011		MYH6	4624	[IGF1 protein co-treated with PTC-209 co-treated with A-83-01] results in increased expression of MYH6 mRNA	affects^cotreatment|increases^expression	1	1
A-83-01	C507011		MYH6	4624	[PTC-209 co-treated with A-83-01 co-treated with MM-589] results in increased expression of MYH6 mRNA	affects^cotreatment|increases^expression	1	1
abrine	C496492		MYH6	4624	abrine results in increased expression of MYH6 mRNA	increases^expression	1	1
Acetaminophen	D000082	103-90-2	MYH6	4624	Acetaminophen results in increased expression of MYH6 mRNA	increases^expression	1	1
Air Pollutants	D000393		MYH6	4624	[Air Pollutants results in increased abundance of Ozone] which results in decreased expression of MYH6 mRNA	decreases^expression|increases^abundance	1	1
Amiodarone	D000638	1951-25-3	MYH6	4624	Amiodarone results in decreased expression of MYH6 mRNA	decreases^expression	1	1
Ammonium Chloride	D000643	12125-02-9	MYH6	4624	Ammonium Chloride affects the expression of MYH6 mRNA	affects^expression	1	1
Amphetamine	D000661	300-62-9	MYH6	4624	Amphetamine results in increased expression of MYH6 mRNA	increases^expression	1	1
Arsenic Trioxide	D000077237	1327-53-3	MYH6	4624	Arsenic Trioxide results in increased expression of MYH6 mRNA	increases^expression	1	1
Ascorbic Acid	D001205	50-81-7	MYH6	4624	Ascorbic Acid results in increased expression of MYH6 mRNA	increases^expression	1	1
Astemizole	D016589	68844-77-9	MYH6	4624	Astemizole results in increased expression of MYH6 mRNA	increases^expression	1	1
Auranofin	D001310	34031-32-8	MYH6	4624	Auranofin results in increased expression of MYH6 mRNA	increases^expression	1	1
benazepril	C044946	86541-75-5	MYH6	4624	[Valsartan co-treated with benazepril] results in increased expression of MYH6 mRNA	affects^cotreatment|increases^expression	1	1
Benzo(a)pyrene	D001564	50-32-8	MYH6	4624	Benzo(a)pyrene affects the methylation of MYH6 5' UTR	affects^methylation	1	1
Benzo(a)pyrene	D001564	50-32-8	MYH6	4624	[Benzo(a)pyrene co-treated with Ethinyl Estradiol] results in increased expression of MYH6 mRNA	affects^cotreatment|increases^expression	1	1
Benzo(a)pyrene	D001564	50-32-8	MYH6	4624	Benzo(a)pyrene results in decreased expression of MYH6 mRNA	decreases^expression	1	1
Benzo(a)pyrene	D001564	50-32-8	MYH6	4624	Benzo(a)pyrene results in increased expression of MYH6 mRNA	increases^expression	1	1
benzyloxycarbonylleucyl-leucyl-leucine aldehyde	C072553		MYH6	4624	benzyloxycarbonylleucyl-leucyl-leucine aldehyde results in decreased expression of MYH6 mRNA	decreases^expression	1	1
bis(4-hydroxyphenyl)sulfone	C543008	1980-09-01	MYH6	4624	bis(4-hydroxyphenyl)sulfone results in decreased expression of MYH6 mRNA	decreases^expression	1	1
bis(4-hydroxyphenyl)sulfone	C543008	1980-09-01	MYH6	4624	bis(4-hydroxyphenyl)sulfone results in increased expression of MYH6 mRNA	increases^expression	1	1
bisphenol A	C006780	1980-05-07	MYH6	4624	bisphenol A affects the expression of MYH6 mRNA	affects^expression	1	1
bisphenol A	C006780	1980-05-07	MYH6	4624	bisphenol A results in decreased expression of MYH6 mRNA	decreases^expression	7	5
bisphenol A	C006780	1980-05-07	MYH6	4624	bisphenol A results in increased expression of MYH6 mRNA	increases^expression	4	2
bisphenol F	C000611646		MYH6	4624	bisphenol F results in decreased expression of MYH6 mRNA	decreases^expression	1	1
bisphenol F	C000611646		MYH6	4624	bisphenol F results in increased expression of MYH6 mRNA	increases^expression	1	1
butachlor	C054409	23184-66-9	MYH6	4624	2-amino-4-(3,4-(methylenedioxy)benzylamino)-6-(3-methoxyphenyl)pyrimidine inhibits the reaction [[oxadiazon co-treated with butachlor] results in increased expression of MYH6 mRNA]	affects^cotreatment|decreases^reaction|increases^expression	1	1
butachlor	C054409	23184-66-9	MYH6	4624	[oxadiazon co-treated with butachlor] results in increased expression of MYH6 mRNA	affects^cotreatment|increases^expression	1	1
butyraldehyde	C018475	123-72-8	MYH6	4624	butyraldehyde results in decreased expression of MYH6 mRNA	decreases^expression	1	1
BX 471	C411885		MYH6	4624	[BX 471 co-treated with C 021 compound co-treated with Maraviroc] results in increased expression of MYH6 mRNA	affects^cotreatment|increases^expression	1	1
C 021 compound	C000595925		MYH6	4624	[BX 471 co-treated with C 021 compound co-treated with Maraviroc] results in increased expression of MYH6 mRNA	affects^cotreatment|increases^expression	1	1
chromium hexavalent ion	C074702	18540-29-9	MYH6	4624	chromium hexavalent ion results in decreased expression of MYH6 mRNA	decreases^expression	1	1
chromium hexavalent ion	C074702	18540-29-9	MYH6	4624	MAP2K7 protein promotes the reaction [chromium hexavalent ion results in decreased expression of MYH6 mRNA]	decreases^expression|increases^reaction	1	1
Clofibrate	D002994	637-07-0	MYH6	4624	Clofibrate results in decreased expression of MYH6 mRNA	decreases^expression	1	1
Cobalt	D003035	7440-48-4	MYH6	4624	Cobalt results in decreased expression of MYH6 mRNA	decreases^expression	1	1
Cocaine	D003042	50-36-2	MYH6	4624	Cocaine results in decreased expression of MYH6 mRNA	decreases^expression	1	1
Curcumin	D003474	458-37-7	MYH6	4624	Curcumin results in decreased expression of MYH6 mRNA	decreases^expression	1	1
Daunorubicin	D003630	20830-81-3	MYH6	4624	Daunorubicin results in decreased expression of MYH6 mRNA	decreases^expression	4	3
decabromobiphenyl ether	C010902	1163-19-5	MYH6	4624	decabromobiphenyl ether results in increased expression of MYH6 mRNA	increases^expression	1	1
Dexamethasone	D003907	1950-02-02	MYH6	4624	Dexamethasone affects the expression of MYH6 mRNA	affects^expression	1	1
Dexamethasone	D003907	1950-02-02	MYH6	4624	Dexamethasone results in increased expression of MYH6 mRNA	increases^expression	1	1
Dibutyl Phthalate	D003993	84-74-2	MYH6	4624	Dibutyl Phthalate results in decreased expression of MYH6 mRNA	decreases^expression	2	1
Dietary Fats	D004041		MYH6	4624	Dietary Fats results in increased expression of MYH6 mRNA	increases^expression	1	1
Diethylhexyl Phthalate	D004051	117-81-7	MYH6	4624	Diethylhexyl Phthalate affects the expression of MYH6 mRNA	affects^expression	1	1
Diethylhexyl Phthalate	D004051	117-81-7	MYH6	4624	Diethylhexyl Phthalate results in increased expression of MYH6 mRNA	increases^expression	1	1
Dimethyl Sulfoxide	D004121	67-68-5	MYH6	4624	Dimethyl Sulfoxide results in increased expression of MYH6 mRNA	increases^expression	1	1
Doxorubicin	D004317	23214-92-8	MYH6	4624	Doxorubicin affects the expression of MYH6 mRNA	affects^expression	1	1
Doxorubicin	D004317	23214-92-8	MYH6	4624	Doxorubicin results in decreased expression of MYH6 mRNA	decreases^expression	6	3
Doxorubicin	D004317	23214-92-8	MYH6	4624	Metformin inhibits the reaction [Doxorubicin results in decreased expression of MYH6 mRNA]	decreases^expression|decreases^reaction	1	1
Dronedarone	D000077764		MYH6	4624	Dronedarone results in decreased expression of MYH6 mRNA	decreases^expression	1	1
echimidine	C000615871		MYH6	4624	echimidine results in decreased expression of MYH6 mRNA	decreases^expression	1	1
Enalapril	D004656	75847-73-3	MYH6	4624	Enalapril inhibits the reaction [Streptozocin results in decreased expression of MYH6 mRNA]	decreases^expression|decreases^reaction	1	1
Epirubicin	D015251	56420-45-2	MYH6	4624	Epirubicin results in decreased expression of MYH6 mRNA	decreases^expression	1	1
Estradiol	D004958	50-28-2	MYH6	4624	Estradiol results in decreased expression of MYH6 mRNA	decreases^expression	1	1
Ethinyl Estradiol	D004997	57-63-6	MYH6	4624	[Benzo(a)pyrene co-treated with Ethinyl Estradiol] results in increased expression of MYH6 mRNA	affects^cotreatment|increases^expression	1	1
Ethinyl Estradiol	D004997	57-63-6	MYH6	4624	Ethinyl Estradiol affects the expression of MYH6 mRNA	affects^expression	1	1
Ethinyl Estradiol	D004997	57-63-6	MYH6	4624	Ethinyl Estradiol results in decreased expression of MYH6 mRNA	decreases^expression	1	1
Ethinyl Estradiol	D004997	57-63-6	MYH6	4624	[Tetrachlorodibenzodioxin co-treated with Ethinyl Estradiol] results in increased expression of MYH6 mRNA	affects^cotreatment|increases^expression	1	1
famoxadone	C401929		MYH6	4624	[famoxadone co-treated with 2-cyano-N-((ethylamino)carbonyl)-2-(methoxyimino)acetamide] results in decreased expression of MYH6 mRNA	affects^cotreatment|decreases^expression	1	1
fenpropidine	C063198	67306-00-7	MYH6	4624	fenpropidine results in decreased expression of MYH6 mRNA	decreases^expression	1	1
fenpropimorph	C050435	67306-03-0	MYH6	4624	fenpropimorph results in decreased expression of MYH6 mRNA	decreases^expression	1	1
Flavonoids	D005419		MYH6	4624	Flavonoids results in decreased expression of MYH6 mRNA	decreases^expression	1	1
fluoranthene	C007738	206-44-0	MYH6	4624	[1-methylanthracene co-treated with fluoranthene] results in increased expression of MYH6 mRNA	affects^cotreatment|increases^expression	1	1
Flutamide	D005485	13311-84-7	MYH6	4624	Flutamide inhibits the reaction [CD38 gene mutant form results in increased expression of MYH6 mRNA]	decreases^reaction|increases^expression	1	1
Folic Acid	D005492	59-30-3	MYH6	4624	Folic Acid results in decreased expression of MYH6 mRNA	decreases^expression	1	1
Folic Acid	D005492	59-30-3	MYH6	4624	Folic Acid results in increased expression of MYH6 mRNA	increases^expression	1	1
Fructose	D005632	30237-26-4	MYH6	4624	Fructose results in increased expression of MYH6 mRNA	increases^expression	1	1
Fructose	D005632	30237-26-4	MYH6	4624	SIRT1 protein affects the reaction [Fructose results in increased expression of MYH6 mRNA]	affects^reaction|increases^expression	1	1
GC 1 compound	C413355		MYH6	4624	GC 1 compound results in increased expression of MYH6 mRNA	increases^expression	1	1
Genistein	D019833	446-72-0	MYH6	4624	Genistein results in decreased expression of MYH6 mRNA	decreases^expression	3	2
glyphosate	C010974	1071-83-6	MYH6	4624	glyphosate results in increased expression of MYH6 mRNA	increases^expression	1	1
heliotrine	C010178		MYH6	4624	heliotrine results in decreased expression of MYH6 mRNA	decreases^expression	1	1
icariin	C056599	489-32-7	MYH6	4624	icariin results in increased expression of MYH6 mRNA	increases^expression	2	1
indeno(1,2,3-cd)pyrene	C041508	193-39-5	MYH6	4624	indeno(1,2,3-cd)pyrene results in decreased expression of MYH6 mRNA	decreases^expression	1	1
Indomethacin	D007213	53-86-1	MYH6	4624	Indomethacin results in increased expression of MYH6 mRNA	increases^expression	1	1
iprodione	C033148	36734-19-7	MYH6	4624	iprodione results in increased expression of MYH6 mRNA	increases^expression	1	1
lead acetate	C008261	301-04-2	MYH6	4624	lead acetate results in decreased expression of MYH6 mRNA	decreases^expression	1	1
Lipopolysaccharides	D008070		MYH6	4624	Lipopolysaccharides results in decreased expression of MYH6 mRNA	decreases^expression	1	1
Lipopolysaccharides	D008070		MYH6	4624	pyrazolanthrone inhibits the reaction [Lipopolysaccharides results in decreased expression of MYH6 mRNA]	decreases^expression|decreases^reaction	1	1
liposomal doxorubicin	C506643		MYH6	4624	liposomal doxorubicin results in decreased expression of MYH6 mRNA	decreases^expression	1	1
Losartan	D019808	114798-26-4	MYH6	4624	Losartan inhibits the reaction [Streptozocin results in decreased expression of MYH6 mRNA]	decreases^expression|decreases^reaction	1	1
Maraviroc	D000077592		MYH6	4624	[BX 471 co-treated with C 021 compound co-treated with Maraviroc] results in increased expression of MYH6 mRNA	affects^cotreatment|increases^expression	1	1
Mercaptopurine	D015122		MYH6	4624	Mercaptopurine results in decreased expression of MYH6 mRNA	decreases^expression	1	1
Metformin	D008687	657-24-9	MYH6	4624	Metformin inhibits the reaction [Doxorubicin results in decreased expression of MYH6 mRNA]	decreases^expression|decreases^reaction	1	1
Methamphetamine	D008694	537-46-2	MYH6	4624	Methamphetamine results in decreased expression of MYH6 mRNA	decreases^expression	1	1
Methimazole	D008713	60-56-0	MYH6	4624	Methimazole results in increased expression of MYH6 mRNA	increases^expression	1	1
Mitoxantrone	D008942	65271-80-9	MYH6	4624	Mitoxantrone results in decreased expression of MYH6 mRNA	decreases^expression	2	1
MM-589	C000621807		MYH6	4624	[IGF1 protein co-treated with MM-589 co-treated with A-83-01 co-treated with PTC-209] results in increased expression of MYH6 mRNA	affects^cotreatment|increases^expression	1	1
MM-589	C000621807		MYH6	4624	[IGF1 protein co-treated with MM-589 co-treated with A-83-01] results in increased expression of MYH6 mRNA	affects^cotreatment|increases^expression	1	1
MM-589	C000621807		MYH6	4624	[IGF1 protein co-treated with MM-589 co-treated with PTC-209] results in increased expression of MYH6 mRNA	affects^cotreatment|increases^expression	1	1
MM-589	C000621807		MYH6	4624	MM-589 results in increased expression of MYH6 mRNA	increases^expression	1	1
MM-589	C000621807		MYH6	4624	[PTC-209 co-treated with A-83-01 co-treated with MM-589] results in increased expression of MYH6 mRNA	affects^cotreatment|increases^expression	1	1
Monocrotaline	D016686	315-22-0	MYH6	4624	Monocrotaline results in decreased expression of MYH6 mRNA	decreases^expression	1	1
Nanotubes, Carbon	D037742		MYH6	4624	Nanotubes, Carbon analog results in increased expression of MYH6 mRNA	increases^expression	1	1
Nanotubes, Carbon	D037742		MYH6	4624	Nanotubes, Carbon results in decreased expression of MYH6 mRNA	decreases^expression	1	1
Nitric Oxide	D009569	10102-43-9	MYH6	4624	Nitric Oxide deficiency results in decreased expression of MYH6 mRNA	decreases^expression	1	1
nitrofen	C007350		MYH6	4624	nitrofen results in increased expression of MYH6 mRNA	increases^expression	2	1
Norepinephrine	D009638	51-41-2	MYH6	4624	Norepinephrine results in decreased expression of MYH6 mRNA	decreases^expression	1	1
O,O-diethyl O-3,5,6-trichloro-2-pyridyl phosphate	C009618	5598-15-2	MYH6	4624	O,O-diethyl O-3,5,6-trichloro-2-pyridyl phosphate results in increased expression of MYH6 mRNA	increases^expression	1	1
o,p'-DDT	C016340	789-02-6	MYH6	4624	o,p'-DDT results in increased expression of MYH6 mRNA	increases^expression	1	2
oxadiazon	C012466	19666-30-9	MYH6	4624	2-amino-4-(3,4-(methylenedioxy)benzylamino)-6-(3-methoxyphenyl)pyrimidine inhibits the reaction [[oxadiazon co-treated with butachlor] results in increased expression of MYH6 mRNA]	affects^cotreatment|decreases^reaction|increases^expression	1	1
oxadiazon	C012466	19666-30-9	MYH6	4624	[oxadiazon co-treated with butachlor] results in increased expression of MYH6 mRNA	affects^cotreatment|increases^expression	1	1
Ozone	D010126	10028-15-6	MYH6	4624	[Air Pollutants results in increased abundance of Ozone] which results in decreased expression of MYH6 mRNA	decreases^expression|increases^abundance	1	1
perfluorooctanesulfonamide	C063900	754-91-6	MYH6	4624	perfluorooctanesulfonamide results in decreased expression of MYH6 mRNA	decreases^expression	1	1
perfluorooctane sulfonic acid	C076994	1763-23-1	MYH6	4624	perfluorooctane sulfonic acid results in decreased expression of MYH6 mRNA	decreases^expression	1	1
perfluorooctane sulfonic acid	C076994	1763-23-1	MYH6	4624	perfluorooctane sulfonic acid results in increased expression of MYH6 mRNA	increases^expression	1	1
perfluoroundecanoic acid	C586085		MYH6	4624	perfluoroundecanoic acid results in increased expression of MYH6 mRNA	increases^expression	1	1
PF-04254644	C551178		MYH6	4624	PF-04254644 results in increased expression of MYH6 mRNA	increases^expression	1	1
Phenylephrine	D010656	59-42-7	MYH6	4624	Phenylephrine results in decreased expression of MYH6 mRNA	decreases^expression	4	1
Phenylephrine	D010656	59-42-7	MYH6	4624	Prazosin inhibits the reaction [Phenylephrine results in decreased expression of MYH6 mRNA]	decreases^expression|decreases^reaction	2	1
Phenylephrine	D010656	59-42-7	MYH6	4624	Triiodothyronine inhibits the reaction [Phenylephrine results in decreased expression of MYH6 mRNA]	decreases^expression|decreases^reaction	1	1
Phthalic Acids	D010795		MYH6	4624	Phthalic Acids results in decreased expression of MYH6 mRNA	decreases^expression	1	1
pirarubicin	C027260		MYH6	4624	pirarubicin results in decreased expression of MYH6 mRNA	decreases^expression	1	1
Polychlorinated Biphenyls	D011078		MYH6	4624	Polychlorinated Biphenyls analog results in decreased expression of MYH6 mRNA	decreases^expression	1	1
Prazosin	D011224	19216-56-9	MYH6	4624	Prazosin inhibits the reaction [Phenylephrine results in decreased expression of MYH6 mRNA]	decreases^expression|decreases^reaction	2	1
Progesterone	D011374	57-83-0	MYH6	4624	Progesterone results in increased expression of MYH6 mRNA	increases^expression	2	2
Propylthiouracil	D011441	51-52-5	MYH6	4624	Propylthiouracil results in increased expression of MYH6 mRNA	increases^expression	2	1
PTC-209	C586999		MYH6	4624	[IGF1 protein co-treated with MM-589 co-treated with A-83-01 co-treated with PTC-209] results in increased expression of MYH6 mRNA	affects^cotreatment|increases^expression	1	1
PTC-209	C586999		MYH6	4624	[IGF1 protein co-treated with MM-589 co-treated with PTC-209] results in increased expression of MYH6 mRNA	affects^cotreatment|increases^expression	1	1
PTC-209	C586999		MYH6	4624	[IGF1 protein co-treated with PTC-209 co-treated with A-83-01] results in increased expression of MYH6 mRNA	affects^cotreatment|increases^expression	1	1
PTC-209	C586999		MYH6	4624	[PTC-209 co-treated with A-83-01 co-treated with MM-589] results in increased expression of MYH6 mRNA	affects^cotreatment|increases^expression	1	1
PTC-209	C586999		MYH6	4624	PTC-209 results in increased expression of MYH6 mRNA	increases^expression	1	1
Puromycin Aminonucleoside	D011692	58-60-6	MYH6	4624	Puromycin Aminonucleoside affects the expression of MYH6 mRNA	affects^expression	1	1
pyrazolanthrone	C432165		MYH6	4624	pyrazolanthrone inhibits the reaction [Lipopolysaccharides results in decreased expression of MYH6 mRNA]	decreases^expression|decreases^reaction	1	1
Resveratrol	D000077185		MYH6	4624	Resveratrol results in decreased expression of MYH6 mRNA	decreases^expression	1	1
Resveratrol	D000077185		MYH6	4624	Resveratrol results in increased expression of MYH6 mRNA	increases^expression	1	1
Resveratrol	D000077185		MYH6	4624	SIRT1 protein affects the reaction [Resveratrol results in increased expression of MYH6 mRNA]	affects^reaction|increases^expression	1	1
Ribavirin	D012254	36791-04-5	MYH6	4624	Ribavirin results in decreased expression of MYH6 mRNA	decreases^expression	1	1
Rifampin	D012293	13292-46-1	MYH6	4624	Rifampin results in increased expression of MYH6 mRNA	increases^expression	1	1
Rotenone	D012402	83-79-4	MYH6	4624	Rotenone results in decreased expression of MYH6 mRNA	decreases^expression	1	1
Simvastatin	D019821	79902-63-9	MYH6	4624	Simvastatin results in increased expression of MYH6 mRNA	increases^expression	1	1
sodium arsenite	C017947	13768-07-5	MYH6	4624	sodium arsenite results in decreased expression of MYH6 mRNA	decreases^expression	2	2
Soot	D053260		MYH6	4624	Soot results in decreased expression of MYH6 mRNA	decreases^expression	1	1
Streptozocin	D013311	18883-66-4	MYH6	4624	Enalapril inhibits the reaction [Streptozocin results in decreased expression of MYH6 mRNA]	decreases^expression|decreases^reaction	1	1
Streptozocin	D013311	18883-66-4	MYH6	4624	Losartan inhibits the reaction [Streptozocin results in decreased expression of MYH6 mRNA]	decreases^expression|decreases^reaction	1	1
Streptozocin	D013311	18883-66-4	MYH6	4624	Streptozocin results in decreased expression of MYH6 mRNA	decreases^expression	1	1
sulforaphane	C016766		MYH6	4624	sulforaphane results in increased expression of MYH6 mRNA	increases^expression	1	1
Sunitinib	D000077210		MYH6	4624	Sunitinib results in increased expression of MYH6 mRNA	increases^expression	1	1
Tamoxifen	D013629	10540-29-1	MYH6	4624	Tamoxifen affects the expression of MYH6 mRNA	affects^expression	1	1
Tetrachlorodibenzodioxin	D013749	1746-01-6	MYH6	4624	Tetrachlorodibenzodioxin affects the expression of MYH6 mRNA	affects^expression	1	1
Tetrachlorodibenzodioxin	D013749	1746-01-6	MYH6	4624	[Tetrachlorodibenzodioxin co-treated with Ethinyl Estradiol] results in increased expression of MYH6 mRNA	affects^cotreatment|increases^expression	1	1
Tetrachlorodibenzodioxin	D013749	1746-01-6	MYH6	4624	Tetrachlorodibenzodioxin results in decreased expression of MYH6 mRNA	decreases^expression	1	1
Tetrachlorodibenzodioxin	D013749	1746-01-6	MYH6	4624	Tetrachlorodibenzodioxin results in increased expression of MYH6 mRNA	increases^expression	3	2
Thalidomide	D013792	50-35-1	MYH6	4624	Thalidomide affects the expression of MYH6 mRNA	affects^expression	2	1
titanium dioxide	C009495	13463-67-7	MYH6	4624	titanium dioxide results in decreased expression of MYH6 mRNA	decreases^expression	1	1
Tobacco Smoke Pollution	D014028		MYH6	4624	Tobacco Smoke Pollution affects the expression of MYH6 mRNA	affects^expression	2	1
Tobacco Smoke Pollution	D014028		MYH6	4624	Tobacco Smoke Pollution results in decreased expression of MYH6 mRNA	decreases^expression	1	1
Trichloroethylene	D014241	1979-01-06	MYH6	4624	Trichloroethylene results in decreased expression of MYH6 mRNA	decreases^expression	2	2
Triclosan	D014260	3380-34-5	MYH6	4624	Triclosan results in decreased expression of MYH6 mRNA	decreases^expression	1	1
Triclosan	D014260	3380-34-5	MYH6	4624	Triclosan results in increased expression of MYH6 mRNA	increases^expression	1	1
tridemorph	C015554	24602-86-6	MYH6	4624	tridemorph results in decreased expression of MYH6 mRNA	decreases^expression	1	1
Triiodothyronine	D014284	6893-02-03	MYH6	4624	S100A6 protein inhibits the reaction [Triiodothyronine results in increased expression of MYH6 mRNA]	decreases^reaction|increases^expression	1	1
Triiodothyronine	D014284	6893-02-03	MYH6	4624	Triiodothyronine inhibits the reaction [Phenylephrine results in decreased expression of MYH6 mRNA]	decreases^expression|decreases^reaction	1	1
Triiodothyronine	D014284	6893-02-03	MYH6	4624	Triiodothyronine results in increased expression of MYH6 mRNA	increases^expression	3	1
triptonide	C084079	38647-11-9	MYH6	4624	triptonide results in increased expression of MYH6 mRNA	increases^expression	1	1
Valproic Acid	D014635	99-66-1	MYH6	4624	Valproic Acid affects the expression of MYH6 mRNA	affects^expression	2	2
Valproic Acid	D014635	99-66-1	MYH6	4624	Valproic Acid results in increased expression of MYH6 mRNA	increases^expression	1	1
Valsartan	D000068756		MYH6	4624	[Valsartan co-treated with benazepril] results in increased expression of MYH6 mRNA	affects^cotreatment|increases^expression	1	1
Valsartan	D000068756		MYH6	4624	Valsartan results in increased expression of MYH6 mRNA	increases^expression	1	1
vinclozolin	C025643	50471-44-8	MYH6	4624	vinclozolin affects the expression of MYH6 mRNA	affects^expression	1	1
Zinc	D015032	7440-66-6	MYH6	4624	Zinc deficiency results in decreased expression of MYH6 mRNA	decreases^expression	1	1
1,2-Dimethylhydrazine	D019813	540-73-8	TESPA1	9840	1,2-Dimethylhydrazine results in increased expression of TESPA1 mRNA	increases^expression	1	1
1,3-butadiene	C031763	106-99-0	TESPA1	9840	1,3-butadiene results in decreased expression of TESPA1 mRNA	decreases^expression	1	1
Air Pollutants	D000393		TESPA1	9840	[Air Pollutants results in increased abundance of [Ozone co-treated with Soot]] which results in decreased expression of TESPA1 mRNA	affects^cotreatment|decreases^expression|increases^abundance	1	1
Antirheumatic Agents	D018501		TESPA1	9840	Antirheumatic Agents results in decreased expression of TESPA1 mRNA	decreases^expression	1	1
Benzo(a)pyrene	D001564	50-32-8	TESPA1	9840	Benzo(a)pyrene results in increased methylation of TESPA1 5' UTR	increases^methylation	1	1
butylparaben	C038091	94-26-8	TESPA1	9840	butylparaben results in decreased expression of TESPA1 mRNA	decreases^expression	1	1
Cacodylic Acid	D002101	75-60-5	TESPA1	9840	[sodium arsenate co-treated with sodium arsenite co-treated with monomethylarsonic acid co-treated with Cacodylic Acid] results in increased expression of TESPA1 mRNA	affects^cotreatment|increases^expression	1	1
ethylene dichloride	C024565	107-06-2	TESPA1	9840	ethylene dichloride results in decreased expression of TESPA1 mRNA	decreases^expression	1	1
Formaldehyde	D005557	50-00-0	TESPA1	9840	Formaldehyde results in decreased expression of TESPA1 mRNA	decreases^expression	1	1
GSK-J4	C000593030		TESPA1	9840	GSK-J4 results in decreased expression of TESPA1 mRNA	decreases^expression	1	1
lead acetate	C008261	301-04-2	TESPA1	9840	lead acetate results in increased expression of TESPA1 mRNA	increases^expression	1	1
Lipopolysaccharides	D008070		TESPA1	9840	Lipopolysaccharides results in decreased expression of TESPA1 mRNA	decreases^expression	1	1
Lipopolysaccharides	D008070		TESPA1	9840	S-(1,2-dichlorovinyl)cysteine inhibits the reaction [Lipopolysaccharides results in decreased expression of TESPA1 mRNA]	decreases^expression|decreases^reaction	1	1
Methamphetamine	D008694	537-46-2	TESPA1	9840	Methamphetamine results in increased expression of TESPA1 mRNA	increases^expression	1	1
monomethylarsonic acid	C020300	124-58-3	TESPA1	9840	[sodium arsenate co-treated with sodium arsenite co-treated with monomethylarsonic acid co-treated with Cacodylic Acid] results in increased expression of TESPA1 mRNA	affects^cotreatment|increases^expression	1	1
Nanotubes, Carbon	D037742		TESPA1	9840	Nanotubes, Carbon results in decreased expression of TESPA1 mRNA	decreases^expression	1	1
Nickel	D009532	7440-02-0	TESPA1	9840	Nickel results in increased expression of TESPA1 mRNA	increases^expression	2	1
Ozone	D010126	10028-15-6	TESPA1	9840	[Air Pollutants results in increased abundance of [Ozone co-treated with Soot]] which results in decreased expression of TESPA1 mRNA	affects^cotreatment|decreases^expression|increases^abundance	1	1
propionaldehyde	C005556	123-38-6	TESPA1	9840	propionaldehyde results in decreased expression of TESPA1 mRNA	decreases^expression	1	1
S-(1,2-dichlorovinyl)cysteine	C039961	627-72-5	TESPA1	9840	S-(1,2-dichlorovinyl)cysteine inhibits the reaction [Lipopolysaccharides results in decreased expression of TESPA1 mRNA]	decreases^expression|decreases^reaction	1	1
sodium arsenate	C009277		TESPA1	9840	[sodium arsenate co-treated with sodium arsenite co-treated with monomethylarsonic acid co-treated with Cacodylic Acid] results in increased expression of TESPA1 mRNA	affects^cotreatment|increases^expression	1	1
sodium arsenite	C017947	13768-07-5	TESPA1	9840	[sodium arsenate co-treated with sodium arsenite co-treated with monomethylarsonic acid co-treated with Cacodylic Acid] results in increased expression of TESPA1 mRNA	affects^cotreatment|increases^expression	1	1
Soot	D053260		TESPA1	9840	[Air Pollutants results in increased abundance of [Ozone co-treated with Soot]] which results in decreased expression of TESPA1 mRNA	affects^cotreatment|decreases^expression|increases^abundance	1	1
Tungsten	D014414	7440-33-7	TESPA1	9840	Tungsten results in increased expression of TESPA1 mRNA	increases^expression	1	1
Zoledronic Acid	D000077211		TESPA1	9840	Zoledronic Acid results in decreased expression of TESPA1 mRNA	decreases^expression	1	1
1,2-Dimethylhydrazine	D019813	540-73-8	THBS4	7060	1,2-Dimethylhydrazine results in decreased expression of THBS4 mRNA	decreases^expression	1	1
2,3-pentanedione	C013186	600-14-6	THBS4	7060	2,3-pentanedione results in decreased expression of THBS4 mRNA	decreases^expression	1	1
2,4,6-tribromophenol	C004554	118-79-6	THBS4	7060	2,4,6-tribromophenol results in decreased expression of THBS4 mRNA	decreases^expression	1	1
2,6-dinitrotoluene	C023514	606-20-2	THBS4	7060	2,6-dinitrotoluene affects the expression of THBS4 mRNA	affects^expression	1	1
4-(5-benzo(1,3)dioxol-5-yl-4-pyridin-2-yl-1H-imidazol-2-yl)benzamide	C459179		THBS4	7060	[NOG protein co-treated with Phenylmercuric Acetate co-treated with dorsomorphin co-treated with 4-(5-benzo(1,3)dioxol-5-yl-4-pyridin-2-yl-1H-imidazol-2-yl)benzamide] results in decreased expression of THBS4 mRNA	affects^cotreatment|decreases^expression	1	1
abrine	C496492		THBS4	7060	abrine results in increased expression of THBS4 mRNA	increases^expression	1	1
acetamide	C030686	60-35-5	THBS4	7060	acetamide results in decreased expression of THBS4 mRNA	decreases^expression	1	1
Acetaminophen	D000082	103-90-2	THBS4	7060	Acetaminophen results in increased expression of THBS4 mRNA	increases^expression	1	1
Acrylamide	D020106	1979-06-01	THBS4	7060	Acrylamide affects the expression of THBS4 mRNA	affects^expression	1	1
Acrylamide	D020106	1979-06-01	THBS4	7060	Acrylamide results in increased expression of THBS4 mRNA	increases^expression	1	1
Aflatoxin B1	D016604	1162-65-8	THBS4	7060	Aflatoxin B1 results in decreased expression of THBS4 mRNA	decreases^expression	1	1
Ammonium Chloride	D000643	12125-02-9	THBS4	7060	Ammonium Chloride affects the expression of THBS4 mRNA	affects^expression	1	1
arsenite	C015001	15502-74-6	THBS4	7060	arsenite results in decreased expression of THBS4 mRNA	decreases^expression	1	1
arsenite	C015001	15502-74-6	THBS4	7060	TRP53 protein affects the reaction [arsenite results in decreased expression of THBS4 mRNA]	affects^reaction|decreases^expression	1	1
Atrazine	D001280	1912-24-9	THBS4	7060	Atrazine results in decreased expression of THBS4 mRNA	decreases^expression	1	1
Atrazine	D001280	1912-24-9	THBS4	7060	Atrazine results in increased expression of THBS4 mRNA	increases^expression	1	1
Azoxymethane	D001397	25843-45-2	THBS4	7060	[titanium dioxide co-treated with Azoxymethane co-treated with Dextran Sulfate] results in decreased expression of THBS4 mRNA	affects^cotreatment|decreases^expression	1	1
bis(4-hydroxyphenyl)sulfone	C543008	1980-09-01	THBS4	7060	bis(4-hydroxyphenyl)sulfone results in increased expression of THBS4 mRNA	increases^expression	1	1
bisphenol A	C006780	1980-05-07	THBS4	7060	bisphenol A affects the expression of THBS4 mRNA	affects^expression	1	1
bisphenol A	C006780	1980-05-07	THBS4	7060	bisphenol A results in decreased expression of THBS4 mRNA	decreases^expression	1	1
bisphenol A	C006780	1980-05-07	THBS4	7060	bisphenol A results in increased expression of THBS4 mRNA	increases^expression	1	1
bromobenzene	C032036	108-86-1	THBS4	7060	bromobenzene results in increased expression of THBS4 mRNA	increases^expression	1	1
butyraldehyde	C018475	123-72-8	THBS4	7060	butyraldehyde results in decreased expression of THBS4 mRNA	decreases^expression	1	1
Cadmium Chloride	D019256	10108-64-2	THBS4	7060	Cadmium Chloride results in decreased expression of THBS4 mRNA	decreases^expression	1	1
Carbamazepine	D002220	298-46-4	THBS4	7060	Carbamazepine affects the expression of THBS4 mRNA	affects^expression	1	1
Carbon Tetrachloride	D002251	56-23-5	THBS4	7060	[Carbon Tetrachloride co-treated with Ethanol] results in increased expression of THBS4 mRNA	affects^cotreatment|increases^expression	1	1
Chlorpyrifos	D004390	2921-88-2	THBS4	7060	Chlorpyrifos results in increased expression of THBS4 mRNA	increases^expression	1	1
Cisplatin	D002945	15663-27-1	THBS4	7060	Cisplatin affects the expression of THBS4 mRNA	affects^expression	1	1
Copper Sulfate	D019327	7758-98-7	THBS4	7060	Copper Sulfate results in increased expression of THBS4 mRNA	increases^expression	1	1
Cuprizone	D003471	370-81-0	THBS4	7060	Cuprizone results in increased expression of THBS4 mRNA	increases^expression	2	1
Decitabine	D000077209	2353-33-5	THBS4	7060	Decitabine affects the expression of THBS4 mRNA	affects^expression	1	1
Dextran Sulfate	D016264	9042-14-2	THBS4	7060	[titanium dioxide co-treated with Azoxymethane co-treated with Dextran Sulfate] results in decreased expression of THBS4 mRNA	affects^cotreatment|decreases^expression	1	1
Dibutyl Phthalate	D003993	84-74-2	THBS4	7060	Dibutyl Phthalate results in increased expression of THBS4 mRNA	increases^expression	1	1
Dietary Fats	D004041		THBS4	7060	Dietary Fats results in increased expression of THBS4 mRNA	increases^expression	1	1
Diethylhexyl Phthalate	D004051	117-81-7	THBS4	7060	Diethylhexyl Phthalate results in decreased expression of THBS4 mRNA	decreases^expression	1	1
Diethylhexyl Phthalate	D004051	117-81-7	THBS4	7060	Diethylhexyl Phthalate results in increased expression of THBS4 mRNA	increases^expression	1	1
Dinitrochlorobenzene	D004137		THBS4	7060	Dinitrochlorobenzene affects the expression of THBS4 mRNA	affects^expression	1	1
dorsomorphin	C516138		THBS4	7060	[NOG protein co-treated with Phenylmercuric Acetate co-treated with dorsomorphin co-treated with 4-(5-benzo(1,3)dioxol-5-yl-4-pyridin-2-yl-1H-imidazol-2-yl)benzamide] results in decreased expression of THBS4 mRNA	affects^cotreatment|decreases^expression	1	1
Doxorubicin	D004317	23214-92-8	THBS4	7060	Doxorubicin results in increased expression of THBS4 mRNA	increases^expression	2	1
emamectin benzoate	C108024		THBS4	7060	emamectin benzoate results in decreased expression of THBS4 mRNA	decreases^expression	1	1
Enalapril	D004656	75847-73-3	THBS4	7060	Enalapril results in increased expression of THBS4 mRNA	increases^expression	1	1
Estradiol	D004958	50-28-2	THBS4	7060	Estradiol results in increased expression of THBS4 mRNA	increases^expression	1	1
Ethanol	D000431	64-17-5	THBS4	7060	[Carbon Tetrachloride co-treated with Ethanol] results in increased expression of THBS4 mRNA	affects^cotreatment|increases^expression	1	1
Ethinyl Estradiol	D004997	57-63-6	THBS4	7060	Ethinyl Estradiol results in decreased expression of THBS4 mRNA	decreases^expression	1	1
Ethinyl Estradiol	D004997	57-63-6	THBS4	7060	[Tetrachlorodibenzodioxin co-treated with Ethinyl Estradiol] results in increased expression of THBS4 mRNA	affects^cotreatment|increases^expression	1	1
Etoposide	D005047	33419-42-0	THBS4	7060	Etoposide results in increased expression of THBS4 mRNA	increases^expression	1	1
Flavonoids	D005419		THBS4	7060	Flavonoids results in increased expression of THBS4 mRNA	increases^expression	1	1
fullerene C60	C069837	99685-96-8	THBS4	7060	fullerene C60 results in decreased expression of THBS4 mRNA	decreases^expression	1	1
furan	C039281	110-00-9	THBS4	7060	furan results in increased expression of THBS4 mRNA	increases^expression	1	1
Furosemide	D005665	54-31-9	THBS4	7060	Furosemide affects the expression of THBS4 mRNA	affects^expression	1	1
Glucosamine	D005944	3416-24-8	THBS4	7060	Glucosamine inhibits the reaction [IL1B results in decreased expression of THBS4 mRNA]	decreases^expression|decreases^reaction	1	1
Glucosamine	D005944	3416-24-8	THBS4	7060	Glucosamine results in decreased expression of THBS4 mRNA	decreases^expression	1	1
Glucosamine	D005944	3416-24-8	THBS4	7060	IL1B promotes the reaction [Glucosamine results in decreased expression of THBS4 mRNA]	decreases^expression|increases^reaction	1	1
hexyl cinnamic aldehyde	C080043	101-86-0	THBS4	7060	hexyl cinnamic aldehyde affects the expression of THBS4 mRNA	affects^expression	1	1
Isotretinoin	D015474	4759-48-2	THBS4	7060	Isotretinoin results in increased expression of THBS4 mRNA	increases^expression	1	1
Lidocaine	D008012	137-58-6	THBS4	7060	Lidocaine results in increased expression of THBS4 mRNA	increases^expression	1	1
Lipopolysaccharides	D008070		THBS4	7060	[S-(1,2-dichlorovinyl)cysteine affects the susceptibility to Lipopolysaccharides] which results in increased expression of THBS4 mRNA	affects^response to substance|increases^expression	1	1
LPM4870108	C000723544		THBS4	7060	LPM4870108 results in increased expression of THBS4 mRNA	increases^expression	1	1
Mercaptopurine	D015122		THBS4	7060	Mercaptopurine results in increased expression of THBS4 mRNA	increases^expression	1	1
Mercuric Chloride	D008627	7487-94-7	THBS4	7060	Mercuric Chloride results in decreased expression of THBS4 mRNA	decreases^expression	1	1
methylmercuric chloride	C004925	115-09-3	THBS4	7060	methylmercuric chloride results in decreased expression of THBS4 mRNA	decreases^expression	1	1
methyl salicylate	C033069	119-36-8	THBS4	7060	methyl salicylate affects the expression of THBS4 mRNA	affects^expression	1	1
Metoprolol	D008790	37350-58-6	THBS4	7060	Metoprolol results in decreased expression of THBS4 mRNA	decreases^expression	1	1
Milrinone	D020105	78415-72-2	THBS4	7060	Milrinone results in increased expression of THBS4 mRNA	increases^expression	1	1
Nanotubes, Carbon	D037742		THBS4	7060	Nanotubes, Carbon analog results in increased expression of THBS4 mRNA	increases^expression	1	1
Nanotubes, Carbon	D037742		THBS4	7060	Nanotubes, Carbon results in increased expression of THBS4 mRNA	increases^expression	1	1
N-Methyl-3,4-methylenedioxyamphetamine	D018817	42542-10-9	THBS4	7060	N-Methyl-3,4-methylenedioxyamphetamine results in decreased expression of THBS4 mRNA	decreases^expression	1	1
o-Phthalaldehyde	D009764	643-79-8	THBS4	7060	o-Phthalaldehyde affects the expression of THBS4 mRNA	affects^expression	1	1
Palm Oil	D000073878		THBS4	7060	Palm Oil results in increased expression of THBS4 mRNA	increases^expression	1	1
Paraquat	D010269	4685-14-7	THBS4	7060	Paraquat results in increased expression of THBS4 mRNA	increases^expression	1	1
PF-04254644	C551178		THBS4	7060	PF-04254644 results in increased expression of THBS4 mRNA	increases^expression	1	1
Phenylmercuric Acetate	D010662	62-38-4	THBS4	7060	[NOG protein co-treated with Phenylmercuric Acetate co-treated with dorsomorphin co-treated with 4-(5-benzo(1,3)dioxol-5-yl-4-pyridin-2-yl-1H-imidazol-2-yl)benzamide] results in decreased expression of THBS4 mRNA	affects^cotreatment|decreases^expression	1	1
Phenylmercuric Acetate	D010662	62-38-4	THBS4	7060	Phenylmercuric Acetate results in decreased expression of THBS4 mRNA	decreases^expression	1	1
pirinixic acid	C006253	50892-23-4	THBS4	7060	pirinixic acid results in increased expression of THBS4 mRNA	increases^expression	1	1
Potassium Dichromate	D011192	7778-50-9	THBS4	7060	Potassium Dichromate results in decreased expression of THBS4 mRNA	decreases^expression	1	1
Propylthiouracil	D011441	51-52-5	THBS4	7060	Propylthiouracil results in increased expression of THBS4 mRNA	increases^expression	1	1
Rotenone	D012402	83-79-4	THBS4	7060	Rotenone results in increased expression of THBS4 mRNA	increases^expression	1	1
S-(1,2-dichlorovinyl)cysteine	C039961	627-72-5	THBS4	7060	[S-(1,2-dichlorovinyl)cysteine affects the susceptibility to Lipopolysaccharides] which results in increased expression of THBS4 mRNA	affects^response to substance|increases^expression	1	1
sodium arsenite	C017947	13768-07-5	THBS4	7060	sodium arsenite results in decreased expression of THBS4 mRNA	decreases^expression	1	1
Soot	D053260		THBS4	7060	Soot results in increased expression of THBS4 mRNA	increases^expression	1	1
Streptozocin	D013311	18883-66-4	THBS4	7060	Streptozocin results in increased expression of THBS4 mRNA	increases^expression	1	1
Streptozocin	D013311	18883-66-4	THBS4	7060	vanadyl sulfate inhibits the reaction [Streptozocin results in increased expression of THBS4 mRNA]	decreases^reaction|increases^expression	1	1
testosterone enanthate	C004648		THBS4	7060	testosterone enanthate affects the expression of THBS4 mRNA	affects^expression	1	1
Tetrachlorodibenzodioxin	D013749	1746-01-6	THBS4	7060	[Tetrachlorodibenzodioxin co-treated with Ethinyl Estradiol] results in increased expression of THBS4 mRNA	affects^cotreatment|increases^expression	1	1
Tetrachlorodibenzodioxin	D013749	1746-01-6	THBS4	7060	Tetrachlorodibenzodioxin results in increased expression of THBS4 mRNA	increases^expression	1	1
Thiamethoxam	D000077922	153719-23-4	THBS4	7060	Thiamethoxam results in decreased expression of THBS4 mRNA	decreases^expression	1	1
titanium dioxide	C009495	13463-67-7	THBS4	7060	[titanium dioxide co-treated with Azoxymethane co-treated with Dextran Sulfate] results in decreased expression of THBS4 mRNA	affects^cotreatment|decreases^expression	1	1
Tobacco Smoke Pollution	D014028		THBS4	7060	Tobacco Smoke Pollution results in decreased expression of THBS4 mRNA	decreases^expression	1	1
Toxins, Biological	D014118		THBS4	7060	Toxins, Biological affects the expression of THBS4 mRNA	affects^expression	1	1
Tretinoin	D014212	302-79-4	THBS4	7060	Tretinoin results in increased expression of THBS4 mRNA	increases^expression	1	1
Triazines	D014227		THBS4	7060	Triazines inhibits the reaction [IDH2 protein mutant form results in decreased expression of THBS4 mRNA]	decreases^expression|decreases^reaction	1	1
trichostatin A	C012589	58880-19-6	THBS4	7060	trichostatin A results in decreased expression of THBS4 mRNA	decreases^expression	2	2
Triclosan	D014260	3380-34-5	THBS4	7060	Triclosan results in decreased expression of THBS4 mRNA	decreases^expression	1	1
trimellitic anhydride	C015559	552-30-7	THBS4	7060	trimellitic anhydride affects the expression of THBS4 mRNA	affects^expression	1	1
trimellitic anhydride	C015559	552-30-7	THBS4	7060	trimellitic anhydride results in increased expression of THBS4 mRNA	increases^expression	1	1
Valproic Acid	D014635	99-66-1	THBS4	7060	Valproic Acid affects the expression of THBS4 mRNA	affects^expression	1	1
Valproic Acid	D014635	99-66-1	THBS4	7060	Valproic Acid results in decreased expression of THBS4 mRNA	decreases^expression	1	1
vanadyl sulfate	C034028	27774-13-6	THBS4	7060	vanadyl sulfate inhibits the reaction [Streptozocin results in increased expression of THBS4 mRNA]	decreases^reaction|increases^expression	1	1
Vehicle Emissions	D001335		THBS4	7060	Vehicle Emissions results in decreased expression of THBS4 mRNA	decreases^expression	1	1

## Sheet: 筛选后药物
Chemical Name	Chemical ID	CAS RN	Gene Symbol	Gene ID	Interaction	Interaction Actions	Reference Count	Organism Count
3,4,5,3',4'-pentachlorobiphenyl	C023035	57465-28-8	MX1	4599	3,4,5,3',4'-pentachlorobiphenyl results in decreased expression of MX1 mRNA	decreases^expression	2	1
4,4'-diaminodiphenylmethane	C009505	101-77-9	MX1	4599	4,4'-diaminodiphenylmethane results in decreased expression of MX1 mRNA	decreases^expression	1	1
4-hydroxy-2-nonenal	C027576	29343-52-0	MX1	4599	4-hydroxy-2-nonenal results in decreased expression of MX1 mRNA	decreases^expression	1	1
abrine	C496492		MX1	4599	abrine results in decreased expression of MX1 mRNA	decreases^expression	1	1
Acetaminophen	D000082	103-90-2	MX1	4599	Acetaminophen results in decreased expression of MX1 mRNA	decreases^expression	3	2
Acrylamide	D020106	1979-06-01	MX1	4599	Acrylamide results in decreased expression of MX1 mRNA	decreases^expression	1	1
Amphetamine	D000661	300-62-9	MX1	4599	Amphetamine results in decreased expression of MX1 mRNA	decreases^expression	1	1
Andrographis paniculata extract	C000713167		MX1	4599	[dan-shen root extract co-treated with Andrographis paniculata extract] inhibits the reaction [[Oxygen deficiency co-treated with Blood Glucose deficiency co-treated with Particulate Matter] results in decreased expression of MX1 mRNA]	affects^cotreatment|decreases^expression|decreases^reaction	1	1
Asbestos, Serpentine	D017632		MX1	4599	Asbestos, Serpentine results in decreased expression of MX1 mRNA	decreases^expression	1	1
Aspirin	D001241	50-78-2	MX1	4599	Aspirin results in decreased expression of MX1 mRNA	decreases^expression	1	1
Azathioprine	D001379	446-86-6	MX1	4599	Azathioprine results in decreased expression of MX1 mRNA	decreases^expression	1	1
Benzene	D001554	71-43-2	MX1	4599	Benzene results in decreased expression of MX1 mRNA	decreases^expression	1	1
Benzo(a)pyrene	D001564	50-32-8	MX1	4599	Benzo(a)pyrene results in decreased expression of MX1 mRNA	decreases^expression	2	2
bisphenol A	C006780	1980-05-07	MX1	4599	bisphenol A results in decreased expression of MX1 mRNA	decreases^expression	1	1
Blood Glucose	D001786		MX1	4599	[dan-shen root extract co-treated with Andrographis paniculata extract] inhibits the reaction [[Oxygen deficiency co-treated with Blood Glucose deficiency co-treated with Particulate Matter] results in decreased expression of MX1 mRNA]	affects^cotreatment|decreases^expression|decreases^reaction	1	1
Blood Glucose	D001786		MX1	4599	[Oxygen deficiency co-treated with Blood Glucose deficiency co-treated with Particulate Matter] results in decreased expression of MX1 mRNA	affects^cotreatment|decreases^expression	1	1
bromobenzene	C032036	108-86-1	MX1	4599	bromobenzene results in decreased expression of MX1 mRNA	decreases^expression	1	1
Cacodylic Acid	D002101	75-60-5	MX1	4599	[sodium arsenate co-treated with sodium arsenite co-treated with monomethylarsonic acid co-treated with Cacodylic Acid] results in decreased expression of MX1 mRNA	affects^cotreatment|decreases^expression	1	1
Carbon Tetrachloride	D002251	56-23-5	MX1	4599	Carbon Tetrachloride results in decreased expression of MX1 mRNA	decreases^expression	1	1
Chlorpyrifos	D004390	2921-88-2	MX1	4599	Chlorpyrifos results in decreased expression of MX1 mRNA	decreases^expression	1	1
cinnamaldehyde	C012843		MX1	4599	cinnamaldehyde results in decreased expression of MX1 mRNA	decreases^expression	1	1
Copper	D003300	7440-50-8	MX1	4599	Copper results in decreased expression of MX1 mRNA	decreases^expression	1	1
Cyclosporine	D016572	59865-13-3	MX1	4599	Cyclosporine results in decreased expression of MX1 mRNA	decreases^expression	1	1
dan-shen root extract	C028972		MX1	4599	[dan-shen root extract co-treated with Andrographis paniculata extract] inhibits the reaction [[Oxygen deficiency co-treated with Blood Glucose deficiency co-treated with Particulate Matter] results in decreased expression of MX1 mRNA]	affects^cotreatment|decreases^expression|decreases^reaction	1	1
deoxynivalenol	C007262	51481-10-8	MX1	4599	deoxynivalenol results in decreased expression of MX1 mRNA	decreases^expression	1	1
Dichloroacetic Acid	D003999	79-43-6	MX1	4599	Dichloroacetic Acid results in decreased expression of MX1 mRNA	decreases^expression	1	1
Diclofenac	D004008	15307-86-5	MX1	4599	Diclofenac results in decreased expression of MX1 mRNA	decreases^expression	1	1
Dieldrin	D004026	60-57-1	MX1	4599	Dieldrin results in decreased expression of MX1 mRNA	decreases^expression	1	1
Dietary Fats	D004041		MX1	4599	Dietary Fats results in decreased expression of MX1 mRNA	decreases^expression	1	1
diethyl maleate	C014476	141-05-9	MX1	4599	diethyl maleate results in decreased expression of MX1 mRNA	decreases^expression	1	1
dimethylarsinous acid	C472511		MX1	4599	dimethylarsinous acid results in decreased expression of MX1 mRNA	decreases^expression	1	1
Doxorubicin	D004317	23214-92-8	MX1	4599	Doxorubicin results in decreased expression of MX1 mRNA	decreases^expression	1	1
epigallocatechin gallate	C045651	989-51-5	MX1	4599	epigallocatechin gallate results in decreased expression of MX1 mRNA	decreases^expression	1	1
epigallocatechin gallate	C045651	989-51-5	MX1	4599	[potassium chromate(VI) co-treated with epigallocatechin gallate] results in decreased expression of MX1 mRNA	affects^cotreatment|decreases^expression	1	1
Estradiol	D004958	50-28-2	MX1	4599	[Estradiol co-treated with TGFB1 protein] results in decreased expression of MX1 mRNA	affects^cotreatment|decreases^expression	1	1
Estradiol	D004958	50-28-2	MX1	4599	Estradiol results in decreased expression of MX1 mRNA	decreases^expression	1	1
fenvalerate	C017690	51630-58-1	MX1	4599	fenvalerate results in decreased expression of MX1 mRNA	decreases^expression	1	1
Formaldehyde	D005557	50-00-0	MX1	4599	Formaldehyde results in decreased expression of MX1 mRNA	decreases^expression	1	1
Gold Sodium Thiomalate	D006052	12244-57-4	MX1	4599	Gold Sodium Thiomalate results in decreased expression of MX1 mRNA	decreases^expression	1	1
GW 4064	C412815		MX1	4599	GW 4064 results in decreased expression of MX1 mRNA	decreases^expression	1	1
hydroquinone	C031927	123-31-9	MX1	4599	hydroquinone results in decreased expression of MX1 mRNA	decreases^expression	1	1
Ionomycin	D015759	56092-81-0	MX1	4599	[Tetradecanoylphorbol Acetate co-treated with Ionomycin] results in decreased expression of MX1 mRNA	affects^cotreatment|decreases^expression	1	1
Iopamidol	D007479	62883-00-5	MX1	4599	Iopamidol results in decreased expression of MX1 mRNA	decreases^expression	1	1
(+)-JQ1 compound	C561695		MX1	4599	(+)-JQ1 compound results in decreased expression of MX1 mRNA	decreases^expression	1	1
Methamphetamine	D008694	537-46-2	MX1	4599	Methamphetamine results in decreased expression of MX1 mRNA	decreases^expression	1	1
Methotrexate	D008727	1959-05-02	MX1	4599	Methotrexate results in decreased expression of MX1 mRNA	decreases^expression	1	1
Methylprednisolone	D008775	83-43-2	MX1	4599	Methylprednisolone results in decreased expression of MX1 mRNA	decreases^expression	1	1
monomethylarsonic acid	C020300	124-58-3	MX1	4599	[sodium arsenate co-treated with sodium arsenite co-treated with monomethylarsonic acid co-treated with Cacodylic Acid] results in decreased expression of MX1 mRNA	affects^cotreatment|decreases^expression	1	1
N4-(2,2-dimethyl-3-oxo-4H-pyrid(1,4)oxazin-6-yl)-5-fluoro-N2-(3,4,5-trimethoxyphenyl)-2,4-pyrimidinediamine	C510788		MX1	4599	N4-(2,2-dimethyl-3-oxo-4H-pyrid(1,4)oxazin-6-yl)-5-fluoro-N2-(3,4,5-trimethoxyphenyl)-2,4-pyrimidinediamine results in decreased expression of MX1 mRNA	decreases^expression	1	1
Oxygen	D010100	7782-44-7	MX1	4599	[dan-shen root extract co-treated with Andrographis paniculata extract] inhibits the reaction [[Oxygen deficiency co-treated with Blood Glucose deficiency co-treated with Particulate Matter] results in decreased expression of MX1 mRNA]	affects^cotreatment|decreases^expression|decreases^reaction	1	1
Oxygen	D010100	7782-44-7	MX1	4599	[Oxygen deficiency co-treated with Blood Glucose deficiency co-treated with Particulate Matter] results in decreased expression of MX1 mRNA	affects^cotreatment|decreases^expression	1	1
Paraquat	D010269	4685-14-7	MX1	4599	Paraquat results in decreased expression of MX1 mRNA	decreases^expression	1	1
Particulate Matter	D052638		MX1	4599	[dan-shen root extract co-treated with Andrographis paniculata extract] inhibits the reaction [[Oxygen deficiency co-treated with Blood Glucose deficiency co-treated with Particulate Matter] results in decreased expression of MX1 mRNA]	affects^cotreatment|decreases^expression|decreases^reaction	1	1
Particulate Matter	D052638		MX1	4599	[Oxygen deficiency co-treated with Blood Glucose deficiency co-treated with Particulate Matter] results in decreased expression of MX1 mRNA	affects^cotreatment|decreases^expression	1	1
perfluorooctanoic acid	C023036	335-67-1	MX1	4599	perfluorooctanoic acid results in decreased expression of MX1 mRNA	decreases^expression	1	1
Piroxicam	D010894	36322-90-4	MX1	4599	Piroxicam results in decreased expression of MX1 mRNA	decreases^expression	1	1
potassium chromate(VI)	C027373	7789-00-6	MX1	4599	[potassium chromate(VI) co-treated with epigallocatechin gallate] results in decreased expression of MX1 mRNA	affects^cotreatment|decreases^expression	1	1
potassium chromate(VI)	C027373	7789-00-6	MX1	4599	potassium chromate(VI) results in decreased expression of MX1 mRNA	decreases^expression	1	1
Prednisolone	D011239	50-24-8	MX1	4599	Prednisolone results in decreased expression of MX1 mRNA	decreases^expression	1	1
Protein Kinase Inhibitors	D047428		MX1	4599	Protein Kinase Inhibitors results in decreased expression of MX1 mRNA	decreases^expression	1	1
Silver	D012834	7440-22-4	MX1	4599	Silver results in decreased expression of MX1 mRNA	decreases^expression	1	1
Smoke	D012906		MX1	4599	Smoke results in decreased expression of MX1 mRNA	decreases^expression	2	1
sodium arsenate	C009277		MX1	4599	[sodium arsenate co-treated with sodium arsenite co-treated with monomethylarsonic acid co-treated with Cacodylic Acid] results in decreased expression of MX1 mRNA	affects^cotreatment|decreases^expression	1	1
sodium arsenite	C017947	13768-07-5	MX1	4599	[sodium arsenate co-treated with sodium arsenite co-treated with monomethylarsonic acid co-treated with Cacodylic Acid] results in decreased expression of MX1 mRNA	affects^cotreatment|decreases^expression	1	1
sodium arsenite	C017947	13768-07-5	MX1	4599	sodium arsenite results in decreased expression of MX1 mRNA	decreases^expression	2	2
sulindac sulfide	C025462	32004-67-4	MX1	4599	sulindac sulfide results in decreased expression of MX1 mRNA	decreases^expression	1	1
tert-Butylhydroperoxide	D020122	75-91-2	MX1	4599	tert-Butylhydroperoxide results in decreased expression of MX1 mRNA	decreases^expression	1	1
Testosterone	D013739	58-22-0	MX1	4599	Testosterone results in decreased expression of MX1 mRNA	decreases^expression	1	1
Tetrachlorodibenzodioxin	D013749	1746-01-6	MX1	4599	Tetrachlorodibenzodioxin results in decreased expression of MX1 mRNA	decreases^expression	2	2
Tetradecanoylphorbol Acetate	D013755	16561-29-8	MX1	4599	[Tetradecanoylphorbol Acetate co-treated with Ionomycin] results in decreased expression of MX1 mRNA	affects^cotreatment|decreases^expression	1	1
Tobacco Smoke Pollution	D014028		MX1	4599	Tobacco Smoke Pollution results in decreased expression of MX1 mRNA	decreases^expression	1	1
tofacitinib	C479163		MX1	4599	tofacitinib results in decreased expression of MX1 mRNA	decreases^expression	1	1
Trichloroethylene	D014241	1979-01-06	MX1	4599	Trichloroethylene results in decreased expression of MX1 mRNA	decreases^expression	1	1
Valproic Acid	D014635	99-66-1	MX1	4599	Valproic Acid results in decreased expression of MX1 mRNA	decreases^expression	1	1
1-methylanthracene	C051246	610-48-0	MYH6	4624	[1-methylanthracene co-treated with fluoranthene] results in increased expression of MYH6 mRNA	affects^cotreatment|increases^expression	1	1
2,4-Dichlorophenoxyacetic Acid	D015084	94-75-7	MYH6	4624	2,4-Dichlorophenoxyacetic Acid results in increased expression of MYH6 mRNA	increases^expression	1	1
2,7-dihydroxynaphthalene	C107946	582-17-2	MYH6	4624	2,7-dihydroxynaphthalene results in increased expression of MYH6 mRNA	increases^expression	1	1
2-amino-4-(3,4-(methylenedioxy)benzylamino)-6-(3-methoxyphenyl)pyrimidine	C581356		MYH6	4624	2-amino-4-(3,4-(methylenedioxy)benzylamino)-6-(3-methoxyphenyl)pyrimidine inhibits the reaction [[oxadiazon co-treated with butachlor] results in increased expression of MYH6 mRNA]	affects^cotreatment|decreases^reaction|increases^expression	1	1
3,5,6-trichloro-2-pyridinol	C012587	6515-38-4	MYH6	4624	3,5,6-trichloro-2-pyridinol results in increased expression of MYH6 mRNA	increases^expression	1	1
A-83-01	C507011		MYH6	4624	A-83-01 results in increased expression of MYH6 mRNA	increases^expression	1	1
A-83-01	C507011		MYH6	4624	[IGF1 protein co-treated with MM-589 co-treated with A-83-01 co-treated with PTC-209] results in increased expression of MYH6 mRNA	affects^cotreatment|increases^expression	1	1
A-83-01	C507011		MYH6	4624	[IGF1 protein co-treated with MM-589 co-treated with A-83-01] results in increased expression of MYH6 mRNA	affects^cotreatment|increases^expression	1	1
A-83-01	C507011		MYH6	4624	[IGF1 protein co-treated with PTC-209 co-treated with A-83-01] results in increased expression of MYH6 mRNA	affects^cotreatment|increases^expression	1	1
A-83-01	C507011		MYH6	4624	[PTC-209 co-treated with A-83-01 co-treated with MM-589] results in increased expression of MYH6 mRNA	affects^cotreatment|increases^expression	1	1
abrine	C496492		MYH6	4624	abrine results in increased expression of MYH6 mRNA	increases^expression	1	1
Acetaminophen	D000082	103-90-2	MYH6	4624	Acetaminophen results in increased expression of MYH6 mRNA	increases^expression	1	1
Amphetamine	D000661	300-62-9	MYH6	4624	Amphetamine results in increased expression of MYH6 mRNA	increases^expression	1	1
Arsenic Trioxide	D000077237	1327-53-3	MYH6	4624	Arsenic Trioxide results in increased expression of MYH6 mRNA	increases^expression	1	1
Ascorbic Acid	D001205	50-81-7	MYH6	4624	Ascorbic Acid results in increased expression of MYH6 mRNA	increases^expression	1	1
Astemizole	D016589	68844-77-9	MYH6	4624	Astemizole results in increased expression of MYH6 mRNA	increases^expression	1	1
Auranofin	D001310	34031-32-8	MYH6	4624	Auranofin results in increased expression of MYH6 mRNA	increases^expression	1	1
benazepril	C044946	86541-75-5	MYH6	4624	[Valsartan co-treated with benazepril] results in increased expression of MYH6 mRNA	affects^cotreatment|increases^expression	1	1
Benzo(a)pyrene	D001564	50-32-8	MYH6	4624	[Benzo(a)pyrene co-treated with Ethinyl Estradiol] results in increased expression of MYH6 mRNA	affects^cotreatment|increases^expression	1	1
Benzo(a)pyrene	D001564	50-32-8	MYH6	4624	Benzo(a)pyrene results in increased expression of MYH6 mRNA	increases^expression	1	1
bis(4-hydroxyphenyl)sulfone	C543008	1980-09-01	MYH6	4624	bis(4-hydroxyphenyl)sulfone results in increased expression of MYH6 mRNA	increases^expression	1	1
bisphenol A	C006780	1980-05-07	MYH6	4624	bisphenol A results in increased expression of MYH6 mRNA	increases^expression	4	2
bisphenol F	C000611646		MYH6	4624	bisphenol F results in increased expression of MYH6 mRNA	increases^expression	1	1
butachlor	C054409	23184-66-9	MYH6	4624	2-amino-4-(3,4-(methylenedioxy)benzylamino)-6-(3-methoxyphenyl)pyrimidine inhibits the reaction [[oxadiazon co-treated with butachlor] results in increased expression of MYH6 mRNA]	affects^cotreatment|decreases^reaction|increases^expression	1	1
butachlor	C054409	23184-66-9	MYH6	4624	[oxadiazon co-treated with butachlor] results in increased expression of MYH6 mRNA	affects^cotreatment|increases^expression	1	1
BX 471	C411885		MYH6	4624	[BX 471 co-treated with C 021 compound co-treated with Maraviroc] results in increased expression of MYH6 mRNA	affects^cotreatment|increases^expression	1	1
C 021 compound	C000595925		MYH6	4624	[BX 471 co-treated with C 021 compound co-treated with Maraviroc] results in increased expression of MYH6 mRNA	affects^cotreatment|increases^expression	1	1
decabromobiphenyl ether	C010902	1163-19-5	MYH6	4624	decabromobiphenyl ether results in increased expression of MYH6 mRNA	increases^expression	1	1
Dexamethasone	D003907	1950-02-02	MYH6	4624	Dexamethasone results in increased expression of MYH6 mRNA	increases^expression	1	1
Dietary Fats	D004041		MYH6	4624	Dietary Fats results in increased expression of MYH6 mRNA	increases^expression	1	1
Diethylhexyl Phthalate	D004051	117-81-7	MYH6	4624	Diethylhexyl Phthalate results in increased expression of MYH6 mRNA	increases^expression	1	1
Dimethyl Sulfoxide	D004121	67-68-5	MYH6	4624	Dimethyl Sulfoxide results in increased expression of MYH6 mRNA	increases^expression	1	1
Ethinyl Estradiol	D004997	57-63-6	MYH6	4624	[Benzo(a)pyrene co-treated with Ethinyl Estradiol] results in increased expression of MYH6 mRNA	affects^cotreatment|increases^expression	1	1
Ethinyl Estradiol	D004997	57-63-6	MYH6	4624	[Tetrachlorodibenzodioxin co-treated with Ethinyl Estradiol] results in increased expression of MYH6 mRNA	affects^cotreatment|increases^expression	1	1
fluoranthene	C007738	206-44-0	MYH6	4624	[1-methylanthracene co-treated with fluoranthene] results in increased expression of MYH6 mRNA	affects^cotreatment|increases^expression	1	1
Flutamide	D005485	13311-84-7	MYH6	4624	Flutamide inhibits the reaction [CD38 gene mutant form results in increased expression of MYH6 mRNA]	decreases^reaction|increases^expression	1	1
Folic Acid	D005492	59-30-3	MYH6	4624	Folic Acid results in increased expression of MYH6 mRNA	increases^expression	1	1
Fructose	D005632	30237-26-4	MYH6	4624	Fructose results in increased expression of MYH6 mRNA	increases^expression	1	1
Fructose	D005632	30237-26-4	MYH6	4624	SIRT1 protein affects the reaction [Fructose results in increased expression of MYH6 mRNA]	affects^reaction|increases^expression	1	1
GC 1 compound	C413355		MYH6	4624	GC 1 compound results in increased expression of MYH6 mRNA	increases^expression	1	1
glyphosate	C010974	1071-83-6	MYH6	4624	glyphosate results in increased expression of MYH6 mRNA	increases^expression	1	1
icariin	C056599	489-32-7	MYH6	4624	icariin results in increased expression of MYH6 mRNA	increases^expression	2	1
Indomethacin	D007213	53-86-1	MYH6	4624	Indomethacin results in increased expression of MYH6 mRNA	increases^expression	1	1
iprodione	C033148	36734-19-7	MYH6	4624	iprodione results in increased expression of MYH6 mRNA	increases^expression	1	1
Maraviroc	D000077592		MYH6	4624	[BX 471 co-treated with C 021 compound co-treated with Maraviroc] results in increased expression of MYH6 mRNA	affects^cotreatment|increases^expression	1	1
Methimazole	D008713	60-56-0	MYH6	4624	Methimazole results in increased expression of MYH6 mRNA	increases^expression	1	1
MM-589	C000621807		MYH6	4624	[IGF1 protein co-treated with MM-589 co-treated with A-83-01 co-treated with PTC-209] results in increased expression of MYH6 mRNA	affects^cotreatment|increases^expression	1	1
MM-589	C000621807		MYH6	4624	[IGF1 protein co-treated with MM-589 co-treated with A-83-01] results in increased expression of MYH6 mRNA	affects^cotreatment|increases^expression	1	1
MM-589	C000621807		MYH6	4624	[IGF1 protein co-treated with MM-589 co-treated with PTC-209] results in increased expression of MYH6 mRNA	affects^cotreatment|increases^expression	1	1
MM-589	C000621807		MYH6	4624	MM-589 results in increased expression of MYH6 mRNA	increases^expression	1	1
MM-589	C000621807		MYH6	4624	[PTC-209 co-treated with A-83-01 co-treated with MM-589] results in increased expression of MYH6 mRNA	affects^cotreatment|increases^expression	1	1
Nanotubes, Carbon	D037742		MYH6	4624	Nanotubes, Carbon analog results in increased expression of MYH6 mRNA	increases^expression	1	1
nitrofen	C007350		MYH6	4624	nitrofen results in increased expression of MYH6 mRNA	increases^expression	2	1
O,O-diethyl O-3,5,6-trichloro-2-pyridyl phosphate	C009618	5598-15-2	MYH6	4624	O,O-diethyl O-3,5,6-trichloro-2-pyridyl phosphate results in increased expression of MYH6 mRNA	increases^expression	1	1
o,p'-DDT	C016340	789-02-6	MYH6	4624	o,p'-DDT results in increased expression of MYH6 mRNA	increases^expression	1	2
oxadiazon	C012466	19666-30-9	MYH6	4624	2-amino-4-(3,4-(methylenedioxy)benzylamino)-6-(3-methoxyphenyl)pyrimidine inhibits the reaction [[oxadiazon co-treated with butachlor] results in increased expression of MYH6 mRNA]	affects^cotreatment|decreases^reaction|increases^expression	1	1
oxadiazon	C012466	19666-30-9	MYH6	4624	[oxadiazon co-treated with butachlor] results in increased expression of MYH6 mRNA	affects^cotreatment|increases^expression	1	1
perfluorooctane sulfonic acid	C076994	1763-23-1	MYH6	4624	perfluorooctane sulfonic acid results in increased expression of MYH6 mRNA	increases^expression	1	1
perfluoroundecanoic acid	C586085		MYH6	4624	perfluoroundecanoic acid results in increased expression of MYH6 mRNA	increases^expression	1	1
PF-04254644	C551178		MYH6	4624	PF-04254644 results in increased expression of MYH6 mRNA	increases^expression	1	1
Progesterone	D011374	57-83-0	MYH6	4624	Progesterone results in increased expression of MYH6 mRNA	increases^expression	2	2
Propylthiouracil	D011441	51-52-5	MYH6	4624	Propylthiouracil results in increased expression of MYH6 mRNA	increases^expression	2	1
PTC-209	C586999		MYH6	4624	[IGF1 protein co-treated with MM-589 co-treated with A-83-01 co-treated with PTC-209] results in increased expression of MYH6 mRNA	affects^cotreatment|increases^expression	1	1
PTC-209	C586999		MYH6	4624	[IGF1 protein co-treated with MM-589 co-treated with PTC-209] results in increased expression of MYH6 mRNA	affects^cotreatment|increases^expression	1	1
PTC-209	C586999		MYH6	4624	[IGF1 protein co-treated with PTC-209 co-treated with A-83-01] results in increased expression of MYH6 mRNA	affects^cotreatment|increases^expression	1	1
PTC-209	C586999		MYH6	4624	[PTC-209 co-treated with A-83-01 co-treated with MM-589] results in increased expression of MYH6 mRNA	affects^cotreatment|increases^expression	1	1
PTC-209	C586999		MYH6	4624	PTC-209 results in increased expression of MYH6 mRNA	increases^expression	1	1
Resveratrol	D000077185		MYH6	4624	Resveratrol results in increased expression of MYH6 mRNA	increases^expression	1	1
Resveratrol	D000077185		MYH6	4624	SIRT1 protein affects the reaction [Resveratrol results in increased expression of MYH6 mRNA]	affects^reaction|increases^expression	1	1
Rifampin	D012293	13292-46-1	MYH6	4624	Rifampin results in increased expression of MYH6 mRNA	increases^expression	1	1
Simvastatin	D019821	79902-63-9	MYH6	4624	Simvastatin results in increased expression of MYH6 mRNA	increases^expression	1	1
sulforaphane	C016766		MYH6	4624	sulforaphane results in increased expression of MYH6 mRNA	increases^expression	1	1
Sunitinib	D000077210		MYH6	4624	Sunitinib results in increased expression of MYH6 mRNA	increases^expression	1	1
Tetrachlorodibenzodioxin	D013749	1746-01-6	MYH6	4624	[Tetrachlorodibenzodioxin co-treated with Ethinyl Estradiol] results in increased expression of MYH6 mRNA	affects^cotreatment|increases^expression	1	1
Tetrachlorodibenzodioxin	D013749	1746-01-6	MYH6	4624	Tetrachlorodibenzodioxin results in increased expression of MYH6 mRNA	increases^expression	3	2
Triclosan	D014260	3380-34-5	MYH6	4624	Triclosan results in increased expression of MYH6 mRNA	increases^expression	1	1
Triiodothyronine	D014284	6893-02-03	MYH6	4624	S100A6 protein inhibits the reaction [Triiodothyronine results in increased expression of MYH6 mRNA]	decreases^reaction|increases^expression	1	1
Triiodothyronine	D014284	6893-02-03	MYH6	4624	Triiodothyronine results in increased expression of MYH6 mRNA	increases^expression	3	1
triptonide	C084079	38647-11-9	MYH6	4624	triptonide results in increased expression of MYH6 mRNA	increases^expression	1	1
Valproic Acid	D014635	99-66-1	MYH6	4624	Valproic Acid results in increased expression of MYH6 mRNA	increases^expression	1	1
Valsartan	D000068756		MYH6	4624	[Valsartan co-treated with benazepril] results in increased expression of MYH6 mRNA	affects^cotreatment|increases^expression	1	1
Valsartan	D000068756		MYH6	4624	Valsartan results in increased expression of MYH6 mRNA	increases^expression	1	1
1,3-butadiene	C031763	106-99-0	TESPA1	9840	1,3-butadiene results in decreased expression of TESPA1 mRNA	decreases^expression	1	1
Air Pollutants	D000393		TESPA1	9840	[Air Pollutants results in increased abundance of [Ozone co-treated with Soot]] which results in decreased expression of TESPA1 mRNA	affects^cotreatment|decreases^expression|increases^abundance	1	1
Antirheumatic Agents	D018501		TESPA1	9840	Antirheumatic Agents results in decreased expression of TESPA1 mRNA	decreases^expression	1	1
butylparaben	C038091	94-26-8	TESPA1	9840	butylparaben results in decreased expression of TESPA1 mRNA	decreases^expression	1	1
ethylene dichloride	C024565	107-06-2	TESPA1	9840	ethylene dichloride results in decreased expression of TESPA1 mRNA	decreases^expression	1	1
Formaldehyde	D005557	50-00-0	TESPA1	9840	Formaldehyde results in decreased expression of TESPA1 mRNA	decreases^expression	1	1
GSK-J4	C000593030		TESPA1	9840	GSK-J4 results in decreased expression of TESPA1 mRNA	decreases^expression	1	1
Lipopolysaccharides	D008070		TESPA1	9840	Lipopolysaccharides results in decreased expression of TESPA1 mRNA	decreases^expression	1	1
Lipopolysaccharides	D008070		TESPA1	9840	S-(1,2-dichlorovinyl)cysteine inhibits the reaction [Lipopolysaccharides results in decreased expression of TESPA1 mRNA]	decreases^expression|decreases^reaction	1	1
Nanotubes, Carbon	D037742		TESPA1	9840	Nanotubes, Carbon results in decreased expression of TESPA1 mRNA	decreases^expression	1	1
Ozone	D010126	10028-15-6	TESPA1	9840	[Air Pollutants results in increased abundance of [Ozone co-treated with Soot]] which results in decreased expression of TESPA1 mRNA	affects^cotreatment|decreases^expression|increases^abundance	1	1
propionaldehyde	C005556	123-38-6	TESPA1	9840	propionaldehyde results in decreased expression of TESPA1 mRNA	decreases^expression	1	1
S-(1,2-dichlorovinyl)cysteine	C039961	627-72-5	TESPA1	9840	S-(1,2-dichlorovinyl)cysteine inhibits the reaction [Lipopolysaccharides results in decreased expression of TESPA1 mRNA]	decreases^expression|decreases^reaction	1	1
Soot	D053260		TESPA1	9840	[Air Pollutants results in increased abundance of [Ozone co-treated with Soot]] which results in decreased expression of TESPA1 mRNA	affects^cotreatment|decreases^expression|increases^abundance	1	1
Zoledronic Acid	D000077211		TESPA1	9840	Zoledronic Acid results in decreased expression of TESPA1 mRNA	decreases^expression	1	1
1,2-Dimethylhydrazine	D019813	540-73-8	THBS4	7060	1,2-Dimethylhydrazine results in decreased expression of THBS4 mRNA	decreases^expression	1	1
2,3-pentanedione	C013186	600-14-6	THBS4	7060	2,3-pentanedione results in decreased expression of THBS4 mRNA	decreases^expression	1	1
2,4,6-tribromophenol	C004554	118-79-6	THBS4	7060	2,4,6-tribromophenol results in decreased expression of THBS4 mRNA	decreases^expression	1	1
4-(5-benzo(1,3)dioxol-5-yl-4-pyridin-2-yl-1H-imidazol-2-yl)benzamide	C459179		THBS4	7060	[NOG protein co-treated with Phenylmercuric Acetate co-treated with dorsomorphin co-treated with 4-(5-benzo(1,3)dioxol-5-yl-4-pyridin-2-yl-1H-imidazol-2-yl)benzamide] results in decreased expression of THBS4 mRNA	affects^cotreatment|decreases^expression	1	1
acetamide	C030686	60-35-5	THBS4	7060	acetamide results in decreased expression of THBS4 mRNA	decreases^expression	1	1
Aflatoxin B1	D016604	1162-65-8	THBS4	7060	Aflatoxin B1 results in decreased expression of THBS4 mRNA	decreases^expression	1	1
arsenite	C015001	15502-74-6	THBS4	7060	arsenite results in decreased expression of THBS4 mRNA	decreases^expression	1	1
arsenite	C015001	15502-74-6	THBS4	7060	TRP53 protein affects the reaction [arsenite results in decreased expression of THBS4 mRNA]	affects^reaction|decreases^expression	1	1
Atrazine	D001280	1912-24-9	THBS4	7060	Atrazine results in decreased expression of THBS4 mRNA	decreases^expression	1	1
Azoxymethane	D001397	25843-45-2	THBS4	7060	[titanium dioxide co-treated with Azoxymethane co-treated with Dextran Sulfate] results in decreased expression of THBS4 mRNA	affects^cotreatment|decreases^expression	1	1
bisphenol A	C006780	1980-05-07	THBS4	7060	bisphenol A results in decreased expression of THBS4 mRNA	decreases^expression	1	1
butyraldehyde	C018475	123-72-8	THBS4	7060	butyraldehyde results in decreased expression of THBS4 mRNA	decreases^expression	1	1
Cadmium Chloride	D019256	10108-64-2	THBS4	7060	Cadmium Chloride results in decreased expression of THBS4 mRNA	decreases^expression	1	1
Dextran Sulfate	D016264	9042-14-2	THBS4	7060	[titanium dioxide co-treated with Azoxymethane co-treated with Dextran Sulfate] results in decreased expression of THBS4 mRNA	affects^cotreatment|decreases^expression	1	1
Diethylhexyl Phthalate	D004051	117-81-7	THBS4	7060	Diethylhexyl Phthalate results in decreased expression of THBS4 mRNA	decreases^expression	1	1
dorsomorphin	C516138		THBS4	7060	[NOG protein co-treated with Phenylmercuric Acetate co-treated with dorsomorphin co-treated with 4-(5-benzo(1,3)dioxol-5-yl-4-pyridin-2-yl-1H-imidazol-2-yl)benzamide] results in decreased expression of THBS4 mRNA	affects^cotreatment|decreases^expression	1	1
emamectin benzoate	C108024		THBS4	7060	emamectin benzoate results in decreased expression of THBS4 mRNA	decreases^expression	1	1
Ethinyl Estradiol	D004997	57-63-6	THBS4	7060	Ethinyl Estradiol results in decreased expression of THBS4 mRNA	decreases^expression	1	1
fullerene C60	C069837	99685-96-8	THBS4	7060	fullerene C60 results in decreased expression of THBS4 mRNA	decreases^expression	1	1
Glucosamine	D005944	3416-24-8	THBS4	7060	Glucosamine inhibits the reaction [IL1B results in decreased expression of THBS4 mRNA]	decreases^expression|decreases^reaction	1	1
Glucosamine	D005944	3416-24-8	THBS4	7060	Glucosamine results in decreased expression of THBS4 mRNA	decreases^expression	1	1
Glucosamine	D005944	3416-24-8	THBS4	7060	IL1B promotes the reaction [Glucosamine results in decreased expression of THBS4 mRNA]	decreases^expression|increases^reaction	1	1
Mercuric Chloride	D008627	7487-94-7	THBS4	7060	Mercuric Chloride results in decreased expression of THBS4 mRNA	decreases^expression	1	1
methylmercuric chloride	C004925	115-09-3	THBS4	7060	methylmercuric chloride results in decreased expression of THBS4 mRNA	decreases^expression	1	1
Metoprolol	D008790	37350-58-6	THBS4	7060	Metoprolol results in decreased expression of THBS4 mRNA	decreases^expression	1	1
N-Methyl-3,4-methylenedioxyamphetamine	D018817	42542-10-9	THBS4	7060	N-Methyl-3,4-methylenedioxyamphetamine results in decreased expression of THBS4 mRNA	decreases^expression	1	1
Phenylmercuric Acetate	D010662	62-38-4	THBS4	7060	[NOG protein co-treated with Phenylmercuric Acetate co-treated with dorsomorphin co-treated with 4-(5-benzo(1,3)dioxol-5-yl-4-pyridin-2-yl-1H-imidazol-2-yl)benzamide] results in decreased expression of THBS4 mRNA	affects^cotreatment|decreases^expression	1	1
Phenylmercuric Acetate	D010662	62-38-4	THBS4	7060	Phenylmercuric Acetate results in decreased expression of THBS4 mRNA	decreases^expression	1	1
Potassium Dichromate	D011192	7778-50-9	THBS4	7060	Potassium Dichromate results in decreased expression of THBS4 mRNA	decreases^expression	1	1
sodium arsenite	C017947	13768-07-5	THBS4	7060	sodium arsenite results in decreased expression of THBS4 mRNA	decreases^expression	1	1
Thiamethoxam	D000077922	153719-23-4	THBS4	7060	Thiamethoxam results in decreased expression of THBS4 mRNA	decreases^expression	1	1
titanium dioxide	C009495	13463-67-7	THBS4	7060	[titanium dioxide co-treated with Azoxymethane co-treated with Dextran Sulfate] results in decreased expression of THBS4 mRNA	affects^cotreatment|decreases^expression	1	1
Tobacco Smoke Pollution	D014028		THBS4	7060	Tobacco Smoke Pollution results in decreased expression of THBS4 mRNA	decreases^expression	1	1
Triazines	D014227		THBS4	7060	Triazines inhibits the reaction [IDH2 protein mutant form results in decreased expression of THBS4 mRNA]	decreases^expression|decreases^reaction	1	1
trichostatin A	C012589	58880-19-6	THBS4	7060	trichostatin A results in decreased expression of THBS4 mRNA	decreases^expression	2	2
Triclosan	D014260	3380-34-5	THBS4	7060	Triclosan results in decreased expression of THBS4 mRNA	decreases^expression	1	1
Valproic Acid	D014635	99-66-1	THBS4	7060	Valproic Acid results in decreased expression of THBS4 mRNA	decreases^expression	1	1
Vehicle Emissions	D001335		THBS4	7060	Vehicle Emissions results in decreased expression of THBS4 mRNA	decreases^expression	1	1

## Sheet: edge
Gene Symbol	Chemical Name
MX1	3,4,5,3',4'-pentachlorobiphenyl
MX1	4,4'-diaminodiphenylmethane
MX1	4-hydroxy-2-nonenal
MX1	abrine
MX1	Acetaminophen
MX1	Acrylamide
MX1	Amphetamine
MX1	Andrographis paniculata extract
MX1	Asbestos, Serpentine
MX1	Aspirin
MX1	Azathioprine
MX1	Benzene
MX1	Benzo(a)pyrene
MX1	bisphenol A
MX1	Blood Glucose
MX1	bromobenzene
MX1	Cacodylic Acid
MX1	Carbon Tetrachloride
MX1	Chlorpyrifos
MX1	cinnamaldehyde
MX1	Copper
MX1	Cyclosporine
MX1	dan-shen root extract
MX1	deoxynivalenol
MX1	Dichloroacetic Acid
MX1	Diclofenac
MX1	Dieldrin
MX1	Dietary Fats
MX1	diethyl maleate
MX1	dimethylarsinous acid
MX1	Doxorubicin
MX1	epigallocatechin gallate
MX1	Estradiol
MX1	fenvalerate
MX1	Formaldehyde
MX1	Gold Sodium Thiomalate
MX1	GW 4064
MX1	hydroquinone
MX1	Ionomycin
MX1	Iopamidol
MX1	(+)-JQ1 compound
MX1	Methamphetamine
MX1	Methotrexate
MX1	Methylprednisolone
MX1	monomethylarsonic acid
MX1	N4-(2,2-dimethyl-3-oxo-4H-pyrid(1,4)oxazin-6-yl)-5-fluoro-N2-(3,4,5-trimethoxyphenyl)-2,4-pyrimidinediamine
MX1	Oxygen
MX1	Paraquat
MX1	Particulate Matter
MX1	perfluorooctanoic acid
MX1	Piroxicam
MX1	potassium chromate(VI)
MX1	Prednisolone
MX1	Protein Kinase Inhibitors
MX1	Silver
MX1	Smoke
MX1	sodium arsenate
MX1	sodium arsenite
MX1	sulindac sulfide
MX1	tert-Butylhydroperoxide
MX1	Testosterone
MX1	Tetrachlorodibenzodioxin
MX1	Tetradecanoylphorbol Acetate
MX1	Tobacco Smoke Pollution
MX1	tofacitinib
MX1	Trichloroethylene
MX1	Valproic Acid
MYH6	1-methylanthracene
MYH6	2,4-Dichlorophenoxyacetic Acid
MYH6	2,7-dihydroxynaphthalene
MYH6	2-amino-4-(3,4-(methylenedioxy)benzylamino)-6-(3-methoxyphenyl)pyrimidine
MYH6	3,5,6-trichloro-2-pyridinol
MYH6	A-83-01
MYH6	abrine
MYH6	Acetaminophen
MYH6	Amphetamine
MYH6	Arsenic Trioxide
MYH6	Ascorbic Acid
MYH6	Astemizole
MYH6	Auranofin
MYH6	benazepril
MYH6	Benzo(a)pyrene
MYH6	bis(4-hydroxyphenyl)sulfone
MYH6	bisphenol A
MYH6	bisphenol F
MYH6	butachlor
MYH6	BX 471
MYH6	C 021 compound
MYH6	decabromobiphenyl ether
MYH6	Dexamethasone
MYH6	Dietary Fats
MYH6	Diethylhexyl Phthalate
MYH6	Dimethyl Sulfoxide
MYH6	Ethinyl Estradiol
MYH6	fluoranthene
MYH6	Flutamide
MYH6	Folic Acid
MYH6	Fructose
MYH6	GC 1 compound
MYH6	glyphosate
MYH6	icariin
MYH6	Indomethacin
MYH6	iprodione
MYH6	Maraviroc
MYH6	Methimazole
MYH6	MM-589
MYH6	Nanotubes, Carbon
MYH6	nitrofen
MYH6	O,O-diethyl O-3,5,6-trichloro-2-pyridyl phosphate
MYH6	o,p'-DDT
MYH6	oxadiazon
MYH6	perfluorooctane sulfonic acid
MYH6	perfluoroundecanoic acid
MYH6	PF-04254644
MYH6	Progesterone
MYH6	Propylthiouracil
MYH6	PTC-209
MYH6	Resveratrol
MYH6	Rifampin
MYH6	Simvastatin
MYH6	sulforaphane
MYH6	Sunitinib
MYH6	Tetrachlorodibenzodioxin
MYH6	Triclosan
MYH6	Triiodothyronine
MYH6	triptonide
MYH6	Valproic Acid
MYH6	Valsartan
TESPA1	1,3-butadiene
TESPA1	Air Pollutants
TESPA1	Antirheumatic Agents
TESPA1	butylparaben
TESPA1	ethylene dichloride
TESPA1	Formaldehyde
TESPA1	GSK-J4
TESPA1	Lipopolysaccharides
TESPA1	Nanotubes, Carbon
TESPA1	Ozone
TESPA1	propionaldehyde
TESPA1	S-(1,2-dichlorovinyl)cysteine
TESPA1	Soot
TESPA1	Zoledronic Acid
THBS4	1,2-Dimethylhydrazine
THBS4	2,3-pentanedione
THBS4	2,4,6-tribromophenol
THBS4	4-(5-benzo(1,3)dioxol-5-yl-4-pyridin-2-yl-1H-imidazol-2-yl)benzamide
THBS4	acetamide
THBS4	Aflatoxin B1
THBS4	arsenite
THBS4	Atrazine
THBS4	Azoxymethane
THBS4	bisphenol A
THBS4	butyraldehyde
THBS4	Cadmium Chloride
THBS4	Dextran Sulfate
THBS4	Diethylhexyl Phthalate
THBS4	dorsomorphin
THBS4	emamectin benzoate
THBS4	Ethinyl Estradiol
THBS4	fullerene C60
THBS4	Glucosamine
THBS4	Mercuric Chloride
THBS4	methylmercuric chloride
THBS4	Metoprolol
THBS4	N-Methyl-3,4-methylenedioxyamphetamine
THBS4	Phenylmercuric Acetate
THBS4	Potassium Dichromate
THBS4	sodium arsenite
THBS4	Thiamethoxam
THBS4	titanium dioxide
THBS4	Tobacco Smoke Pollution
THBS4	Triazines
THBS4	trichostatin A
THBS4	Triclosan
THBS4	Valproic Acid
THBS4	Vehicle Emissions

## Sheet: node
node	label
MX1	gene
MYH6	gene
TESPA1	gene
THBS4	gene
3,4,5,3',4'-pentachlorobiphenyl	drug
4,4'-diaminodiphenylmethane	drug
4-hydroxy-2-nonenal	drug
abrine	drug
Acetaminophen	drug
Acrylamide	drug
Amphetamine	drug
Andrographis paniculata extract	drug
Asbestos, Serpentine	drug
Aspirin	drug
Azathioprine	drug
Benzene	drug
Benzo(a)pyrene	drug
bisphenol A	drug
Blood Glucose	drug
bromobenzene	drug
Cacodylic Acid	drug
Carbon Tetrachloride	drug
Chlorpyrifos	drug
cinnamaldehyde	drug
Copper	drug
Cyclosporine	drug
dan-shen root extract	drug
deoxynivalenol	drug
Dichloroacetic Acid	drug
Diclofenac	drug
Dieldrin	drug
Dietary Fats	drug
diethyl maleate	drug
dimethylarsinous acid	drug
Doxorubicin	drug
epigallocatechin gallate	drug
Estradiol	drug
fenvalerate	drug
Formaldehyde	drug
Gold Sodium Thiomalate	drug
GW 4064	drug
hydroquinone	drug
Ionomycin	drug
Iopamidol	drug
(+)-JQ1 compound	drug
Methamphetamine	drug
Methotrexate	drug
Methylprednisolone	drug
monomethylarsonic acid	drug
N4-(2,2-dimethyl-3-oxo-4H-pyrid(1,4)oxazin-6-yl)-5-fluoro-N2-(3,4,5-trimethoxyphenyl)-2,4-pyrimidinediamine	drug
Oxygen	drug
Paraquat	drug
Particulate Matter	drug
perfluorooctanoic acid	drug
Piroxicam	drug
potassium chromate(VI)	drug
Prednisolone	drug
Protein Kinase Inhibitors	drug
Silver	drug
Smoke	drug
sodium arsenate	drug
sodium arsenite	drug
sulindac sulfide	drug
tert-Butylhydroperoxide	drug
Testosterone	drug
Tetrachlorodibenzodioxin	drug
Tetradecanoylphorbol Acetate	drug
Tobacco Smoke Pollution	drug
tofacitinib	drug
Trichloroethylene	drug
Valproic Acid	drug
1-methylanthracene	drug
2,4-Dichlorophenoxyacetic Acid	drug
2,7-dihydroxynaphthalene	drug
2-amino-4-(3,4-(methylenedioxy)benzylamino)-6-(3-methoxyphenyl)pyrimidine	drug
3,5,6-trichloro-2-pyridinol	drug
A-83-01	drug
Arsenic Trioxide	drug
Ascorbic Acid	drug
Astemizole	drug
Auranofin	drug
benazepril	drug
bis(4-hydroxyphenyl)sulfone	drug
bisphenol F	drug
butachlor	drug
BX 471	drug
C 021 compound	drug
decabromobiphenyl ether	drug
Dexamethasone	drug
Diethylhexyl Phthalate	drug
Dimethyl Sulfoxide	drug
Ethinyl Estradiol	drug
fluoranthene	drug
Flutamide	drug
Folic Acid	drug
Fructose	drug
GC 1 compound	drug
glyphosate	drug
icariin	drug
Indomethacin	drug
iprodione	drug
Maraviroc	drug
Methimazole	drug
MM-589	drug
Nanotubes, Carbon	drug
nitrofen	drug
O,O-diethyl O-3,5,6-trichloro-2-pyridyl phosphate	drug
o,p'-DDT	drug
oxadiazon	drug
perfluorooctane sulfonic acid	drug
perfluoroundecanoic acid	drug
PF-04254644	drug
Progesterone	drug
Propylthiouracil	drug
PTC-209	drug
Resveratrol	drug
Rifampin	drug
Simvastatin	drug
sulforaphane	drug
Sunitinib	drug
Triclosan	drug
Triiodothyronine	drug
triptonide	drug
Valsartan	drug
1,3-butadiene	drug
Air Pollutants	drug
Antirheumatic Agents	drug
butylparaben	drug
ethylene dichloride	drug
GSK-J4	drug
Lipopolysaccharides	drug
Ozone	drug
propionaldehyde	drug
S-(1,2-dichlorovinyl)cysteine	drug
Soot	drug
Zoledronic Acid	drug
1,2-Dimethylhydrazine	drug
2,3-pentanedione	drug
2,4,6-tribromophenol	drug
4-(5-benzo(1,3)dioxol-5-yl-4-pyridin-2-yl-1H-imidazol-2-yl)benzamide	drug
acetamide	drug
Aflatoxin B1	drug
arsenite	drug
Atrazine	drug
Azoxymethane	drug
butyraldehyde	drug
Cadmium Chloride	drug
Dextran Sulfate	drug
dorsomorphin	drug
emamectin benzoate	drug
fullerene C60	drug
Glucosamine	drug
Mercuric Chloride	drug
methylmercuric chloride	drug
Metoprolol	drug
N-Methyl-3,4-methylenedioxyamphetamine	drug
Phenylmercuric Acetate	drug
Potassium Dichromate	drug
Thiamethoxam	drug
titanium dioxide	drug
Triazines	drug
trichostatin A	drug
Vehicle Emissions	drug
