# Supplementary material for: Endoplasmic reticulum stress-related gene expression causes the progression of dilated cardiomyopathy by inducing apoptosis
Source: Front Genet. 2024 Apr 18;15:1366087. doi: 10.3389/fgene.2024.1366087 (PMC11063246; doi:10.3389/fgene.2024.1366087)
Supplement: Supplementary file 3 [file Table5.XLSX]

## Sheet: 所有miRNA
miRNAname	geneName	clipExpNum	degraExpNum	PITA	RNA22	miRmap	microT	miRanda	PicTar	TargetScan	pancancerNum
hsa-miR-1224-5p	MX1	1	0	1	0	0	0	0	0	0	7
hsa-miR-1270	MX1	1	0	0	2	0	0	0	0	0	2
hsa-miR-1297	MX1	1	0	1	0	0	0	0	0	0	0
hsa-miR-137	THBS4	1	0	1	0	0	0	1	0	1	4
hsa-miR-141-3p	MX1	2	0	1	0	0	0	1	0	0	9
hsa-miR-145-5p	MX1	2	0	1	0	0	0	0	0	0	8
hsa-miR-181a-5p	THBS4	1	1	1	0	1	0	1	0	1	5
hsa-miR-181b-5p	THBS4	1	1	1	0	1	0	1	0	1	8
hsa-miR-181c-5p	THBS4	1	1	1	0	1	0	1	0	1	3
hsa-miR-181d-5p	THBS4	1	1	1	0	0	0	1	0	1	4
hsa-miR-185-5p	MX1	1	0	1	0	0	0	0	0	0	2
hsa-miR-18a-5p	MX1	1	0	1	0	0	0	0	0	0	7
hsa-miR-18b-5p	MX1	1	0	1	0	0	0	0	0	0	1
hsa-miR-191-5p	MX1	2	0	1	0	0	0	0	0	0	8
hsa-miR-197-3p	MX1	2	0	1	0	0	0	1	0	0	10
hsa-miR-200a-3p	MX1	2	0	1	0	0	0	1	0	0	7
hsa-miR-22-3p	MX1	1	0	1	0	0	0	0	0	0	3
hsa-miR-223-3p	MX1	2	0	1	0	1	1	1	0	0	1
hsa-miR-23a-3p	THBS4	1	0	1	0	0	0	0	0	0	11
hsa-miR-23b-3p	THBS4	1	0	1	0	0	0	0	0	0	3
hsa-miR-26a-5p	MX1	1	0	1	0	0	0	0	0	0	0
hsa-miR-26b-5p	MX1	1	0	1	0	0	0	0	0	0	3
hsa-miR-27a-3p	MX1	2	0	1	0	0	0	0	0	0	1
hsa-miR-27b-3p	MX1	2	0	1	0	0	0	0	0	0	8
hsa-miR-299-3p	MX1	2	0	0	1	0	0	0	0	0	3
hsa-miR-3146	MX1	2	0	0	0	1	1	0	0	0	3
hsa-miR-3150b-3p	MX1	2	0	0	0	1	0	0	0	0	0
hsa-miR-3179	MX1	1	0	0	0	1	0	0	0	0	0
hsa-miR-3179	MX1	2	0	0	0	1	0	0	0	0	0
hsa-miR-323a-3p	MX1	2	0	1	0	0	0	0	0	0	6
hsa-miR-329-3p	MX1	2	0	2	0	0	0	0	0	0	4
hsa-miR-340-5p	MX1	2	0	1	0	0	0	0	0	0	2
hsa-miR-342-3p	MX1	1	0	1	0	0	0	0	0	0	0
hsa-miR-345-5p	MX1	2	0	1	0	0	0	0	0	0	7
hsa-miR-362-3p	MX1	2	0	2	0	0	0	0	0	0	0
hsa-miR-370-3p	MX1	2	0	1	0	0	0	0	0	0	9
hsa-miR-4262	THBS4	1	0	0	0	1	0	0	0	1	0
hsa-miR-4784	MX1	2	0	0	0	1	0	0	0	0	1
hsa-miR-483-5p	MX1	2	0	1	0	0	0	0	0	0	9
hsa-miR-513a-5p	MX1	2	0	1	0	0	0	0	0	0	1
hsa-miR-556-3p	MX1	2	0	1	0	0	0	0	0	0	8
hsa-miR-629-5p	MX1	2	0	1	0	0	0	0	0	0	7
hsa-miR-758-3p	MX1	2	0	1	0	0	0	0	0	0	10
hsa-miR-888-5p	MX1	2	0	1	0	0	0	0	0	0	4
hsa-miR-942-5p	THBS4	1	0	1	0	1	0	0	0	0	16

## Sheet: 筛选后miRNA
miRNAname	geneName	clipExpNum	degraExpNum	PITA	RNA22	miRmap	microT	miRanda	PicTar	TargetScan	pancancerNum
hsa-miR-137	THBS4	1	0	1	0	0	0	1	0	1	4
hsa-miR-181a-5p	THBS4	1	1	1	0	1	0	1	0	1	5
hsa-miR-181b-5p	THBS4	1	1	1	0	1	0	1	0	1	8
hsa-miR-181c-5p	THBS4	1	1	1	0	1	0	1	0	1	3
hsa-miR-181d-5p	THBS4	1	1	1	0	0	0	1	0	1	4
hsa-miR-329-3p	MX1	2	0	2	0	0	0	0	0	0	4
hsa-miR-362-3p	MX1	2	0	2	0	0	0	0	0	0	0

## Sheet: 所有lncRNA
miRNAid	miRNAname	geneID	geneName	geneType	chromosome	start	end	strand	clipExpNum	degraExpNum	RBP	merClass	miRseq	align	targetSeq	pancancerNum
MIMAT0000429	hsa-miR-137	ENSG00000228794	LINC01128	processed_transcript	chr1	794661	794683	+	1	0	AGO2	7mer-m8	gaugcgcAUAAGAAUUCGUUAUu	| |||| |||||||	ucuauuuUUUUCUCUAGCAAUAu	4
MIMAT0000429	hsa-miR-137	ENSG00000228526	MIR34AHG	lincRNA	chr1	9211782	9211804	-	47	0	AGO1,AGO1-4,AGO2,AGO3,AGO4	7mer-m8	gaugcgCAUAAGAAUUCGUUAUu	|| |: |:|||||||	uagcugGUUGUUGUGAGCAAUAg	6
MIMAT0000429	hsa-miR-137	ENSG00000228150	AL357140.2	sense_intronic	chr1	10009813	10009839	+	3	0	AGO1-4	8mer	gaugcgcaUAAGAA----UUCGUUAUu	|||||| ||||||||	cccacuacAUUCUUAAAGAAGCAAUAa	6
MIMAT0000429	hsa-miR-137	ENSG00000272482	AC254633.1	lincRNA	chr1	12678922	12678944	-	1	0	AGO1-4	8mer	gaugcgcauaagaAUUCGUUAUu	|:|||||||	auucuagcucagaUGAGCAAUAa	4
MIMAT0000429	hsa-miR-137	ENSG00000240553	AL031428.1	antisense	chr1	23414450	23414472	-	3	0	AGO1-4,AGO2	7mer-m8	gaugcgcauAAGAAUUCGUUAUu	| | ||||||||	uuuagucacUCCACAAGCAAUAg	3
MIMAT0000429	hsa-miR-137	ENSG00000223745	CCDC18-AS1	processed_transcript	chr1	93803352	93803372	-	1	0	AGO1-4	7mer-m8	gaugcgcaUAAGAAUUCGUUAUu	|||| |||||||	guucagacAUUC--CAGCAAUAu	3
MIMAT0000429	hsa-miR-137	ENSG00000234741	GAS5	processed_transcript	chr1	173833995	173834009	-	12	0	AGO1-4,AGO2	7mer-m8	gaugcgcauaagaAUUCGUUAUu	|:|||||||	#NAME?	9
MIMAT0000429	hsa-miR-137	ENSG00000234741	GAS5	processed_transcript	chr1	173833995	173834017	-	12	0	AGO1-4,AGO2	7mer-m8	gaugcgcauaagaAUUCGUUAUu	|:|||||||	agacuaacgcugaUGAGCAAUAu	9
MIMAT0000429	hsa-miR-137	ENSG00000236634	AC016903.1	lincRNA	chr2	205334874	205334896	-	1	0	AGO1-4	7mer-m8	gaugcgcauaagaauUCGUUAUu	|||||||	uuccccccaaggcacAGCAAUAu	0
MIMAT0000429	hsa-miR-137	ENSG00000260804	LINC01963	lincRNA	chr2	217084461	217084484	+	1	0	AGO2	8mer	gaugcgcauaaGAAU-UCGUUAUu	|| | |||||||	gguaaaugcacCUGAUAGCAAUAa	7
MIMAT0000429	hsa-miR-137	ENSG00000273301	AC016717.2	lincRNA	chr2	226564755	226564776	+	1	0	AGO2	7mer-m8	gaUGCGCAUAAGAAUUCGUUAUu	| | ||||| |||||||	guAAGGGUAUU-GACAGCAAUAg	1
MIMAT0000429	hsa-miR-137	ENSG00000273301	AC016717.2	lincRNA	chr2	226568334	226568361	+	1	0	AGO2	7mer-m8	gauGCGCA-UAAGA--A--UUCGUUAUu	||:|| ||| | | ||||||||	uccCGUGUAAUUAUAAUAAAAGCAAUAg	1
MIMAT0000429	hsa-miR-137	ENSG00000225057	AC012485.1	processed_transcript	chr2	239141147	239141169	+	1	0	AGO1-4	7mer-m8	gaugcgcauaagaauUCGUUAUu	|||||||	gaacccaagcgcaauAGCAAUAg	9
MIMAT0000429	hsa-miR-137	ENSG00000225733	FGD5-AS1	antisense	chr3	14985937	14985959	-	14	0	AGO1,AGO1-4,AGO2	8mer	gaUGCGCAUAAGAAUUCGUUAUu	|| : | | |||||||||	agACUUUAAAUACUAAGCAAUAa	6
MIMAT0000429	hsa-miR-137	ENSG00000224660	SH3BP5-AS1	antisense	chr3	15297601	15297627	+	1	0	AGO1-4	8mer	gaugcgcaUAAGAAU----UCGUUAUu	|||:||| |||||||	ucugcaccAUUUUUAUGUCAGCAAUAa	7
MIMAT0000429	hsa-miR-137	ENSG00000228956	SATB1-AS1	processed_transcript	chr3	18504522	18504544	+	1	0	AGO1-4	7mer-m8	gaugcgcauaaGAAUUCGUUAUu	:|| |||||||	auucugaacccUUUUAGCAAUAu	5
MIMAT0000429	hsa-miR-137	ENSG00000239213	NCK1-AS1	antisense	chr3	136560955	136560977	-	1	0	AGO2	8mer	gaugcGCAUAAGAAUUCGUUAUu	:| | || :|||||||	uacuuUGAACUCAAGAGCAAUAa	5
MIMAT0000429	hsa-miR-137	ENSG00000280285	AC108215.1	TEC	chr4	57531744	57531768	-	1	0	AGO2	7mer-m8	gaugcGCAU--AAGAAUUCGUUAUu	:||| | || |||||||	guuucUGUAGGUGAUUCAGCAAUAg	5
MIMAT0000429	hsa-miR-137	ENSG00000249532	AC106864.1	antisense	chr4	113567924	113567946	-	1	0	AGO2	7mer-m8	gaugcgcaUAAGAAUUCGUUAUu	| |: ||||||||	cuauuauaAAUUAAAAGCAAUAu	7
MIMAT0000429	hsa-miR-137	ENSG00000273472	AC096733.2	lincRNA	chr4	141678300	141678323	+	1	0	AGO1-4	7mer-m8	gaUGCGCAU-AAGAAUUCGUUAUu	|| :||| | |:|||||||	ugACCUGUAGGGCGUGAGCAAUAg	7
MIMAT0000429	hsa-miR-137	ENSG00000250337	PURPL	lincRNA	chr5	27486014	27486036	+	1	0	AGO2	8mer	gaugcgcauaagaAUUCGUUAUu	|:|||||||	ucaauaagccauaUGAGCAAUAa	0
MIMAT0000429	hsa-miR-137	ENSG00000272335	AC093297.2	lincRNA	chr5	44827802	44827826	+	1	0	AGO2	7mer-m8	gaUGCGCAUAAGAAU--UCGUUAUu	:| | || ||| | |||||||	aaGCCCUUAAUCUCAAUAGCAAUAg	9
MIMAT0000429	hsa-miR-137	ENSG00000261269	AC093278.2	sense_overlapping	chr5	71737695	71737720	-	1	0	AGO1-4	8mer	gaUGCGCAU--AAGAAU-UCGUUAUu	|||:||: | | | |||||||	guACGUGUGACUGCCCAUAGCAAUAa	8
MIMAT0000429	hsa-miR-137	ENSG00000261269	AC093278.2	sense_overlapping	chr5	71737735	71737757	-	1	0	AGO1-4	7mer-m8	gaugcgcauaagaaUUCGUUAUu	||||||||	acuggcacugagaaAAGCAAUAc	8
MIMAT0000429	hsa-miR-137	ENSG00000247572	CKMT2-AS1	antisense	chr5	80531629	80531651	-	1	0	AGO2	8mer	gaugcgcauaagaaUUCGUUAUu	||||||||	ccagacagagccaaAAGCAAUAa	6
MIMAT0000429	hsa-miR-137	ENSG00000230551	AC021078.1	processed_transcript	chr5	148874753	148874775	-	8	0	AGO1-4,AGO2	8mer	gaugcgcauAAGAAUUCGUUAUu	| ||| |||||||	uuugaaaacUACUUUAGCAAUAa	4
MIMAT0000429	hsa-miR-137	ENSG00000225793	AL080250.1	lincRNA	chr6	76001114	76001137	+	1	0	AGO2	8mer	gaugCGCAUAAGAAU-UCGUUAUu	|| | || | |||||||	ucugGCACAGGCUGAUAGCAAUAa	9
MIMAT0000429	hsa-miR-137	ENSG00000233429	HOTAIRM1	antisense	chr7	27138536	27138561	+	1	0	AGO2	8mer	gaugcgcAUAAGAAU---UCGUUAUu	|:||:| | |||||||	aagcuguUGUUUUAAAAGAGCAAUAa	3
MIMAT0000429	hsa-miR-137	ENSG00000196295	AC005154.1	processed_transcript	chr7	30598044	30598066	-	1	0	AGO1-4	7mer-m8	gaugcgcauaagaaUUCGUUAUu	:|||||||	aaggacugggaagaGAGCAAUAg	6
MIMAT0000429	hsa-miR-137	ENSG00000254109	RBPMS-AS1	antisense	chr8	30239927	30239949	-	1	0	AGO1-4	8mer	gaugcGCAUAAGAAUUCGUUAUu	:|| ||| :|||||||	ggcaaUGUCUUCCCGAGCAAUAa	14
MIMAT0000429	hsa-miR-137	ENSG00000251136	AF117829.1	lincRNA	chr8	90736886	90736908	-	1	0	AGO2	7mer-m8	gaugcgcauaagaaUUCGUUAUu	||||||||	aggggccaugagccAAGCAAUAc	4
MIMAT0000429	hsa-miR-137	ENSG00000271384	AL161729.3	lincRNA	chr9	98169775	98169797	-	1	0	AGO1-4	7mer-m8	gaugcgcauaagaaUUCGUUAUu	||||||||	aauugaucuagaccAAGCAAUAg	5
MIMAT0000429	hsa-miR-137	ENSG00000215244	AL137145.2	lincRNA	chr10	6377818	6377840	+	1	0	AGO1-4	7mer-m8	gauGCGCAUAAGAAU-UCGUUAUu	:|| |:| | : |||||||	uguUGC-UGUCAUGGUAGCAAUAg	2
MIMAT0000429	hsa-miR-137	ENSG00000234752	AC044784.2	lincRNA	chr10	8939996	8940021	+	1	0	AGO1-4	7mer-m8	gaugcgcaUAAGAAU---UCGUUAUu	| ||| | |||||||	gaaaggacAGUCUCAGCCAGCAAUAu	2
MIMAT0000429	hsa-miR-137	ENSG00000240291	AL450384.2	antisense	chr10	18834494	18834516	-	1	0	AGO2	7mer-m8	gaugcgCAUAAGAAUUCGUUAUu	| || | |||||||	caaaagGAAUAAAUUAGCAAUAu	6
MIMAT0000429	hsa-miR-137	ENSG00000268584	AC073389.1	antisense	chr10	75386283	75386305	+	2	0	AGO1-4	7mer-m8	gaugcgCAUAAGAAUUCGUUAUu	|| || |||||||	ccaucaGUUCGCUCCAGCAAUAu	4
MIMAT0000429	hsa-miR-137	ENSG00000225484	NUTM2B-AS1	antisense	chr10	81478672	81478697	-	2	0	AGO1-4	8mer	gaugcgCAUAA--GAAU-UCGUUAUu	||||| :||| |||||||	ccucagGUAUUUGUUUAUAGCAAUAa	0
MIMAT0000429	hsa-miR-137	ENSG00000269821	KCNQ1OT1	antisense	chr11	2700744	2700767	-	1	0	AGO1-4	7mer-m8	gaugcgcauaagaAU-UCGUUAUu	|| |||||||	ggccaucaugaggUAUAGCAAUAc	4
MIMAT0000429	hsa-miR-137	ENSG00000255717	SNHG1	processed_transcript	chr11	62620665	62620688	-	3	0	AGO1-4,AGO2	7mer-m8	gaUGCGCAUAAGA--AUUCGUUAUu	|| : | |||| ||||||||	aaACUUCU-UUCUGCCAAGCAAUAg	6
MIMAT0000429	hsa-miR-137	ENSG00000281344	HELLPAR	macro_lncRNA	chr12	102591363	102591376	+	1	0	AGO2	8mer	gaugcgcauaagaaUUCGUUAUu	:|||||||	#NAME?	4
MIMAT0000429	hsa-miR-137	ENSG00000249196	TMEM132D-AS1	antisense	chr12	129597801	129597823	+	1	0	AGO1-4	8mer	gaUGCGCAUA-AGAAUUCGUUAUu	| |:| || || |||||||	ucAGGUG-AUGUCACCAGCAAUAa	1
MIMAT0000429	hsa-miR-137	ENSG00000236778	INTS6-AS1	antisense	chr13	52115771	52115793	+	1	0	AGO1-4	7mer-m8	gaUGCGCAUAAGAAUUCGUUAUu	|: | |||: ||||||||	auAUUCACAUUUGGAAGCAAUAc	5
MIMAT0000429	hsa-miR-137	ENSG00000260669	AL096870.2	processed_transcript	chr14	24680997	24681019	-	2	3	AGO1-4	7mer-m8	gaugcgcauaagaaUUCGUUAUu	||||||||	gccaaccccugaagAAGCAAUAc	3
MIMAT0000429	hsa-miR-137	ENSG00000274492	AL121768.1	lincRNA	chr14	89286687	89286710	-	1	0	AGO1-4	8mer	gaugcgCAUAAG-AAUUCGUUAUu	|| ||| | |||||||	gaaaaaGUUUUCAAUUAGCAAUAa	4
MIMAT0000429	hsa-miR-137	ENSG00000247556	OIP5-AS1	processed_transcript	chr15	41594290	41594313	+	5	0	AGO1-4,AGO2	8mer	gaugcgCAUAAGAAU-UCGUUAUu	| |||:| : |||||||	gagguaGAAUUUUAGUAGCAAUAa	10
MIMAT0000429	hsa-miR-137	ENSG00000247556	OIP5-AS1	processed_transcript	chr15	41595573	41595595	+	3	0	AGO1-4,AGO2	7mer-m8	gaUGCGCAUAAGAAUUCGUUAUu	|:| | || ||||||||	acAUGGGAAUAACCAAGCAAUAu	10
MIMAT0000429	hsa-miR-137	ENSG00000247556	OIP5-AS1	processed_transcript	chr15	41596487	41596509	+	5	0	AGO1-4,AGO2	7mer-m8	gaugcgcauaagaaUUCGUUAUu	||||||||	cugauugaaagugcAAGCAAUAg	10
MIMAT0000429	hsa-miR-137	ENSG00000247556	OIP5-AS1	processed_transcript	chr15	41596603	41596625	+	2	1	AGO1-4	7mer-m8	gauGCGCAUAAGAAUUCGUUAUu	:|: || | ||||||||	auuUGUUAAUAAUGAAGCAAUAg	10
MIMAT0000429	hsa-miR-137	ENSG00000247556	OIP5-AS1	processed_transcript	chr15	41598682	41598704	+	16	0	AGO1,AGO1-4,AGO2	8mer	gaUGCGCAUAAGAAUUCGUUAUu	|: : ||| :|| |||||||	guAUAUAUAUAUUUUAGCAAUAa	10
MIMAT0000429	hsa-miR-137	ENSG00000247556	OIP5-AS1	processed_transcript	chr15	41601890	41601917	+	1	0	AGO1-4	8mer	gaUGCGCAUAAGAAU-----UCGUUAUu	:| | |:|| ||: |||||||	caGCACCUGUUGUUGAAGACAGCAAUAa	10
MIMAT0000429	hsa-miR-137	ENSG00000270964	AC016355.1	lincRNA	chr15	67834225	67834247	-	1	0	AGO1-4	8mer	gaugcgcauaagaauUCGUUAUu	|||||||	ugauaucacggaaguAGCAAUAa	12
MIMAT0000429	hsa-miR-137	ENSG00000278022	AC118658.2	sense_intronic	chr15	99203862	99203883	+	1	0	AGO1-4	8mer	gaUGCGCAUAAGAAUUCGUUAUu	|:| | | |: ||||||||	gcAUG-GAACUUGAAAGCAAUAa	1
MIMAT0000429	hsa-miR-137	ENSG00000260260	SNHG19	lincRNA	chr16	2204821	2204842	-	1	0	AGO1-4	8mer	gaugcgcaUAAGAAUUCGUUAUu	:| ||| |||||||	cuauugaaGUGCUU-AGCAAUAa	6
MIMAT0000429	hsa-miR-137	ENSG00000279662	AC131649.2	TEC	chr16	10540598	10540620	-	1	0	AGO1-4	8mer	gaugcgcauaagaauUCGUUAUu	|||||||	aaggauaacacuagcAGCAAUAa	6
MIMAT0000429	hsa-miR-137	ENSG00000261537	AC027279.2	sense_intronic	chr16	79038112	79038132	+	1	0	AGO1-4	7mer-m8	gaugcgcauaAGAAUUCGUUAUu	||| |||||||	cagaaccacaUCU--AGCAAUAg	1
MIMAT0000429	hsa-miR-137	ENSG00000278985	AC092718.7	TEC	chr16	81016358	81016381	-	2	0	AGO1-4,AGO2	7mer-m8	gaugCGCAUAAGAAU-UCGUUAUu	|| | | | | |||||||	cugaGCCCAGUGUAAUAGCAAUAg	4
MIMAT0000429	hsa-miR-137	ENSG00000264772	AC016876.2	processed_transcript	chr17	7483346	7483368	+	1	0	AGO1-4	7mer-m8	gaugcgcauaagaaUUCGUUAUu	||||||||	acaguucauccaacAAGCAAUAg	4
MIMAT0000429	hsa-miR-137	ENSG00000267350	RP1-178F10.3	lincRNA	chr17	18228203	18228225	+	1	0	AGO2	7mer-m8	gaugcgcaUAAGAAUUCGUUAUu	| || |||||||	gacaggagAGUCGCCAGCAAUAc	0
MIMAT0000429	hsa-miR-137	ENSG00000198496	NBR2	bidirectional_promoter_lncRNA	chr17	41292316	41292339	+	1	0	AGO1-4	7mer-m8	gaugcGCA-UAAGAAUUCGUUAUu	:|| || | |||||||	uccuuUGUAAUAAAUCAGCAAUAg	9
MIMAT0000429	hsa-miR-137	ENSG00000279685	MAPT-IT1	sense_intronic	chr17	43975528	43975551	+	1	0	AGO1-4	8mer	gaUGCGCAUAAGAAU-UCGUUAUu	|| |:||: || |||||||	uaACAGAUGUUUAUAUAGCAAUAa	2
MIMAT0000429	hsa-miR-137	ENSG00000263731	AC145207.5	lincRNA	chr17	79836740	79836762	-	7	0	AGO1,AGO1-4,AGO2	8mer	gaugcgcauaagaauUCGUUAUu	|||||||	cauuugguggaagauAGCAAUAa	4
MIMAT0000429	hsa-miR-137	ENSG00000225975	LINC01534	lincRNA	chr19	37176645	37176668	-	1	0	AGO1-4	8mer	gaugcgCAUAAGAAU-UCGUUAUu	||: |: || |||||||	uuugagGUGGUUAUAUAGCAAUAa	6
MIMAT0000429	hsa-miR-137	ENSG00000235609	AF127577.4	lincRNA	chr21	16195396	16195418	-	1	0	AGO2	7mer-m8	gaugcgcauaagaAUUCGUUAUu	|||||||||	ucaacacaagggcUAAGCAAUAu	3
MIMAT0000429	hsa-miR-137	ENSG00000272657	AP000317.2	processed_transcript	chr21	35497679	35497701	+	7	1	AGO1-4,AGO2	7mer-m8	gaugcgcauaagaaUUCGUUAUu	:|||||||	ccugauggacagagGAGCAAUAg	0
MIMAT0000429	hsa-miR-137	ENSG00000215424	MCM3AP-AS1	antisense	chr21	47650089	47650111	+	1	0	AGO1-4	8mer	gaugcgcauaagaauUCGUUAUu	|||||||	ggaugaaaaagacacAGCAAUAa	10
MIMAT0000429	hsa-miR-137	ENSG00000226471	Z93930.2	antisense	chr22	29197948	29197970	+	2	0	AGO1-4	7mer-m8	gaugcgcauaagaauUCGUUAUu	|||||||	uccccagaaaugcacAGCAAUAc	8
MIMAT0000429	hsa-miR-137	ENSG00000273216	AC002059.1	sense_intronic	chr22	29712785	29712807	-	1	0	AGO1-4	8mer	gaugCGCAUAAGAAUUCGUUAUu	|| | | ||||||||	cucaGCCUCCUGACAAGCAAUAa	2
MIMAT0000429	hsa-miR-137	ENSG00000253352	TUG1	bidirectional_promoter_lncRNA	chr22	31371391	31371413	+	3	3	AGO1-4	7mer-m8	gaugcgcauaagaauUCGUUAUu	|||||||	accacugccccagacAGCAAUAu	8
MIMAT0000429	hsa-miR-137	ENSG00000272720	AL022322.1	lincRNA	chr22	38486861	38486885	+	2	0	AGO1-4	8mer	gaUGC-GCAUAAGAAU-UCGUUAUu	||| | | || : |||||||	ucACGUCAAACUCAGGCAGCAAUAa	6
MIMAT0000429	hsa-miR-137	ENSG00000280383	Z95331.1	sense_overlapping	chr22	46071629	46071651	+	1	0	AGO1-4	7mer-m8	gaugcgcAUAAGAAUUCGUUAUu	|: | | |||||||	gcuaauuUGCUAUGUAGCAAUAc	5
MIMAT0000429	hsa-miR-137	ENSG00000229807	XIST	lincRNA	chrX	73042896	73042918	-	6	1	AGO2	8mer	gaugcgcauaagaAUUCGUUAUu	|:|||||||	acaggaagacauaUGAGCAAUAa	4
MIMAT0000429	hsa-miR-137	ENSG00000230590	FTX	lincRNA	chrX	73420616	73420638	-	1	0	AGO1-4	7mer-m8	gaugcgcauaagaaUUCGUUAUu	||||||||	guggacuucaaaagAAGCAAUAu	3
MIMAT0000256	hsa-miR-181a-5p	ENSG00000261326	LINC01355	lincRNA	chr1	23611422	23611444	-	1	0	AGO2	7mer-m8	ugaguggcugucgcaACUUACAa	|||||||	cauuuguuuuccuugUGAAUGUu	1
MIMAT0000256	hsa-miR-181a-5p	ENSG00000197989	SNHG12	antisense	chr1	28908240	28908262	-	3	0	AGO1-4,AGO2	7mer-m8	ugaguggCUGUCGCAACUUACAa	||::|:| |||||||	gccucgaGAUGGUGGUGAAUGUg	3
MIMAT0000256	hsa-miR-181a-5p	ENSG00000270115	AL513327.3	lincRNA	chr1	33727094	33727115	+	1	0	AGO2	8mer	ugAGUGGCUGUCGCAACUUACAa	||: :| || :|||||||||	ccUCGGUG-CAUUGUUGAAUGUa	2
MIMAT0000256	hsa-miR-181a-5p	ENSG00000281207	SLFNL1-AS1	antisense	chr1	41483833	41483855	+	2	0	AGO2	8mer	ugAGUGGCUGUCGCAACUUACAa	| :: | || |||||||	ggUGGUAGUCAAGAAUGAAUGUa	2
MIMAT0000256	hsa-miR-181a-5p	ENSG00000261716	AC239868.1	sense_overlapping	chr1	149816767	149816791	-	1	0	AGO1-4	7mer-m8	ugaGUG-GCUGUCGC-AACUUACAa	||| : |::| | |||||||	auaCACAUAAUGGAGCCUGAAUGUc	4
MIMAT0000256	hsa-miR-181a-5p	ENSG00000259865	AL390728.6	lincRNA	chr1	247350996	247351018	-	2	0	AGO1-4	8mer	ugaguggcugucgcaACUUACAa	|||||||	agacaaaugaguuacUGAAUGUa	2
MIMAT0000256	hsa-miR-181a-5p	ENSG00000223734	AC098828.2	lincRNA	chr2	20252137	20252159	+	1	0	AGO1-4	7mer-m8	ugaguggcugucgcaACUUACAa	|||||||	uggacaaaaaauuacUGAAUGUc	0
MIMAT0000256	hsa-miR-181a-5p	ENSG00000279544	AL133243.4	TEC	chr2	32789758	32789780	+	1	0	AGO1-4	7mer-m8	ugaguggCUGUCGCAACUUACAa	|| :| ||||||||	gcuagaaGAGGGGAUUGAAUGUc	2
MIMAT0000256	hsa-miR-181a-5p	ENSG00000271894	AC007744.1	processed_transcript	chr2	56612647	56612675	+	2	0	AGO2	7mer-m8	ugaGUGGCUGUC-----GCA-ACUUACAa	|| :||:|| :|| |||||||	augCAAUGAUAGUUUCUUGUAUGAAUGUg	2
MIMAT0000256	hsa-miR-181a-5p	ENSG00000230002	ALMS1-IT1	sense_intronic	chr2	73686103	73686126	+	1	0	AGO1	7mer-m8	ugAGUGGCUGUCG-CAACUUACAa	|||| ||||| ||||||||	ugUCACAUACAGCUUUUGAAUGUc	1
MIMAT0000256	hsa-miR-181a-5p	ENSG00000234653	AC079117.1	antisense	chr2	77236256	77236277	+	1	0	AGO2	7mer-m8	ugaGUGGCUGUCGCAACUUACAa	|||: | | | |||||||	uggCACU-AAACCACUGAAUGUu	4
MIMAT0000256	hsa-miR-181a-5p	ENSG00000189223	PAX8-AS1	processed_transcript	chr2	114016849	114016868	+	1	0	AGO1-4	7mer-m8	ugAGUGGCUGUCGCAACUUACAa	|| || | | |||||||	cuUCCCCCUCUG---UGAAUGUg	2
MIMAT0000256	hsa-miR-181a-5p	ENSG00000227403	LINC01806	lincRNA	chr2	162105104	162105126	+	1	0	AGO2	7mer-m8	ugaguggcugucgcAACUUACAa	||||||||	auaaauuacuaaauUUGAAUGUg	2
MIMAT0000256	hsa-miR-181a-5p	ENSG00000260742	AC009962.1	antisense	chr2	182752783	182752804	-	1	0	AGO1-4	7mer-m8	ugaGUGGCUGUCGCAACUUACAa	| | | || | |||||||	cagCCCAGUCA-CAAUGAAUGUu	1
MIMAT0000256	hsa-miR-181a-5p	ENSG00000279348	AC012513.3	TEC	chr2	217076689	217076713	+	1	0	AGO1-4	7mer-m8	ugAGUGGC--UGUCGCAACUUACAa	|:|| | | ||| |||||||	ggUUACAGGAAGAGCUGUGAAUGUu	6
MIMAT0000256	hsa-miR-181a-5p	ENSG00000206573	THUMPD3-AS1	antisense	chr3	9430923	9430945	-	1	0	AGO1-4	7mer-m8	ugaguGGCUGUCGCAACUUACAa	|: ||| :| |||||||	aaaauCUCACACUGCUGAAUGUc	3
MIMAT0000256	hsa-miR-181a-5p	ENSG00000206573	THUMPD3-AS1	antisense	chr3	9432248	9432270	-	1	0	AGO2	7mer-m8	ugaguggcugucgcAACUUACAa	||||||||	acuguauccuccauUUGAAUGUu	3
MIMAT0000256	hsa-miR-181a-5p	ENSG00000206573	THUMPD3-AS1	antisense	chr3	9436711	9436732	-	3	0	AGO1-4,AGO2	7mer-m8	ugaguGGCUGUCGCAACUUACAa	|:| : || |||||||	gaauuCUGUUCUCG-UGAAUGUg	3
MIMAT0000256	hsa-miR-181a-5p	ENSG00000271020	AC112220.2	lincRNA	chr3	33838805	33838827	-	1	0	AGO1-4	8mer	ugaguggcugucgcaACUUACAa	|||||||	accauuaaagaaauaUGAAUGUa	8
MIMAT0000256	hsa-miR-181a-5p	ENSG00000272077	AC124045.1	lincRNA	chr3	44710409	44710432	+	1	0	AGO1-4	8mer	ugaguggcuGUCGCA-ACUUACAa	|| :|| |||||||	ugugauaucCAUUGUAUGAAUGUa	4
MIMAT0000256	hsa-miR-181a-5p	ENSG00000214773	AC112512.1	sense_intronic	chr3	47645615	47645641	-	1	0	AGO1-4	8mer	ugAGUGGCUGUCG---CA-ACUUACAa	|:|| ||| | || |||||||	acUUACGGACUUCUAGGUAUGAAUGUa	0
MIMAT0000256	hsa-miR-181a-5p	ENSG00000272182	AC135507.1	antisense	chr3	58414467	58414487	+	1	0	AGO2	8mer	ugaGUGGCUGUCGCAACUUACAa	:||| :| : |||||||	gaaUACC--UAUUCAUGAAUGUa	2
MIMAT0000256	hsa-miR-181a-5p	ENSG00000239653	PSMD6-AS2	antisense	chr3	63990233	63990255	+	1	0	AGO2	7mer-m8	ugAGUGGCUGUCGCAACUUACAa	|:::| | : | ||||||||	gaUUGUCAAGGACUUUGAAUGUc	3
MIMAT0000256	hsa-miR-181a-5p	ENSG00000229619	MBNL1-AS1	antisense	chr3	151985741	151985763	-	1	0	AGO2	8mer	ugaguggcugucGCAACUUACAa	| ||||||||	gggcaggauuucCUUUGAAUGUa	8
MIMAT0000256	hsa-miR-181a-5p	ENSG00000240207	AC080013.1	antisense	chr3	158455204	158455229	+	1	0	AGO1-4	7mer-m8	ugAGUGGCUGUCGC---AACUUACAa	|| ||:|||:| |||||||	ccUCCACGGCAGUGACACUGAAUGUc	7
MIMAT0000256	hsa-miR-181a-5p	ENSG00000188242	AC010442.1	3prime_overlapping_ncRNA	chr5	471026	471050	-	13	0	AGO1-4,AGO2	8mer	ugaguggcUGUCGCA--ACUUACAa	||||: | |||||||	gaagguaaACAGUCUUAUGAAUGUa	7
MIMAT0000256	hsa-miR-181a-5p	ENSG00000247516	MIR4458HG	lincRNA	chr5	8460613	8460633	+	5	0	AGO1,AGO1-4,AGO2	7mer-m8	ugAGUGGCUGUCGCAACUUACAa	||| : |:| : |||||||	cuUCA-UAAUA-UAAUGAAUGUu	3
MIMAT0000256	hsa-miR-181a-5p	ENSG00000272130	AC091946.2	lincRNA	chr5	21569901	21569924	+	1	0	AGO2	7mer-m8	ugAGUGGCUGUCGCA-ACUUACAa	|:| ||:: | |||||||	auUUAGAGAUGUAUUCUGAAUGUu	1
MIMAT0000256	hsa-miR-181a-5p	ENSG00000244968	LIFR-AS1	antisense	chr5	38559146	38559168	+	1	0	AGO1-4	8mer	ugaGUG-GCU-GUCGCAACUUACAa	||: :|| ||| | |||||||	aaaCAUAUGACCAG-G-UGAAUGUa	5
MIMAT0000256	hsa-miR-181a-5p	ENSG00000248323	LUCAT1	lincRNA	chr5	90607424	90607447	-	1	0	AGO2	8mer	ugaGUG-GCUGUCGCAACUUACAa	||| | || |||||||	gacCACUCUUAAGAUCUGAAUGUa	6
MIMAT0000256	hsa-miR-181a-5p	ENSG00000273345	AC104109.4	processed_transcript	chr5	133541519	133541541	-	1	0	AGO1-4	7mer-m8	ugaguggcugucgcaACUUACAa	|||||||	guuauuuucucuaucUGAAUGUu	1
MIMAT0000256	hsa-miR-181a-5p	ENSG00000230551	AC021078.1	processed_transcript	chr5	148873949	148873972	-	15	0	AGO1,AGO1-4,AGO2,AGO3	7mer-m8	ugaguGGCUG-UCGCAACUUACAa	|: || | :|||||||||	ccauuCUAACUACUGUUGAAUGUc	3
MIMAT0000256	hsa-miR-181a-5p	ENSG00000245060	LINC00847	lincRNA	chr5	180261410	180261430	+	1	0	AGO1-4	7mer-m8	ugAGUGGCUGUCGCAACUUACAa	|: |: ||| | |||||||	agUUUCUAACA-C-AUGAAUGUu	2
MIMAT0000256	hsa-miR-181a-5p	ENSG00000233937	AC008443.1	processed_transcript	chr5	180683281	180683308	+	1	0	AGO1-4	8mer	ugaguGGCUGUCGCA-----ACUUACAa	::|| ||| | |||||||	caguuUUGAAAGCCUUAUUCUGAAUGUa	2
MIMAT0000256	hsa-miR-181a-5p	ENSG00000272341	AL137003.2	lincRNA	chr6	16766182	16766204	+	1	0	AGO2	7mer-m8	ugaguggcugucgcAACUUACAa	||||||||	aauguguauuuuauUUGAAUGUc	6
MIMAT0000256	hsa-miR-181a-5p	ENSG00000228223	HCG11	lincRNA	chr6	26526202	26526223	+	2	0	AGO1-4,AGO2	7mer-m8	ugAGUGGCUGUCGCAACUUACAa	||| : | :| |||||||	aaUCAGUCCCUUUG-UGAAUGUc	4
MIMAT0000256	hsa-miR-181a-5p	ENSG00000269293	ZSCAN16-AS1	antisense	chr6	28090747	28090769	-	12	0	AGO1,AGO2,AGO3	7mer-m8	ugAGUGGCUGUCGCAACUUACAa	|:| | ::|| ||||||||	ugUUAACAGUAGACUUGAAUGUg	3
MIMAT0000256	hsa-miR-181a-5p	ENSG00000246350	AL049543.1	antisense	chr6	28557248	28557273	+	5	0	AGO1-4	7mer-m8	ugAGUGGCUG--UCGCA-ACUUACAa	|: |:|:| :|| | |||||||	agUUCCUGGCUUGGCCUCUGAAUGUg	2
MIMAT0000256	hsa-miR-181a-5p	ENSG00000272374	Z97832.2	lincRNA	chr6	35189722	35189744	-	1	0	AGO1-4	7mer-m8	ugaguggcugucGCAACUUACAa	| ||||||||	cuauuuuccucuCCUUGAAUGUc	3
MIMAT0000256	hsa-miR-181a-5p	ENSG00000203875	SNHG5	processed_transcript	chr6	86387544	86387566	-	18	11	AGO1-4,AGO2	7mer-m8	ugaGUGGCUGUCGCAACUUACAa	|| :|| : : |||||||	agcCAGUGAAGAUAAUGAAUGUc	2
MIMAT0000256	hsa-miR-181a-5p	ENSG00000233496	SYNJ2-IT1	sense_intronic	chr6	158422187	158422209	+	1	0	AGO1-4	7mer-m8	ugaGUGGCUGUCGCAACUUACAa	|||: ::: :| |||||||	augCACUUGUGUUGCUGAAUGUg	2
MIMAT0000256	hsa-miR-181a-5p	ENSG00000230487	PSMG3-AS1	lincRNA	chr7	1628563	1628586	+	1	0	AGO1-4	7mer-m8	ugaguGGCUGUCG-CAACUUACAa	| |:|| : | |||||||	ucuguCAGGCAUUGGCUGAAUGUc	4
MIMAT0000256	hsa-miR-181a-5p	ENSG00000196295	AC005154.1	processed_transcript	chr7	30589341	30589364	-	1	0	AGO2	7mer-m8	ugAGUGGCUGUCGC-AACUUACAa	|||| || | | ||||||||	agUCACAGAGAAAGUUUGAAUGUu	1
MIMAT0000256	hsa-miR-181a-5p	ENSG00000196295	AC005154.1	processed_transcript	chr7	30594818	30594839	-	1	0	AGO1-4	8mer	ugaguggcUGUCGCAACUUACAa	||| :| |||||||	gcugcaaaACAUUG-UGAAUGUa	1
MIMAT0000256	hsa-miR-181a-5p	ENSG00000227199	ST7-AS1	antisense	chr7	116592831	116592850	-	1	0	AGO1-4	7mer-m8	ugAGUGGCUGUCGCAACUUACAa	|| ::|||| | |||||||	aaUC-UUGACA--GAUGAAUGUu	3
MIMAT0000256	hsa-miR-181a-5p	ENSG00000280347	AC000123.3	TEC	chr7	127003245	127003265	-	1	0	AGO1-4	7mer-m8	ugaGUGGCUGUCGCAACUUACAa	||:| || | |||||||	agaCAUCUCCA-C-AUGAAUGUg	7
MIMAT0000256	hsa-miR-181a-5p	ENSG00000280347	AC000123.3	TEC	chr7	127003266	127003288	-	1	0	AGO1-4	7mer-m8	ugAGUGGCUGUCGCAACUUACAa	|:::: || |||||||||	auUUGUUUUCAAAGUUGAAUGUc	7
MIMAT0000256	hsa-miR-181a-5p	ENSG00000273184	AC010655.4	processed_transcript	chr7	128119366	128119388	+	8	6	AGO1-4,AGO2	8mer	ugagUGGCUGUCGCA-ACUUACAa	| :|| ||: | |||||||	caagAGUGA-AGUAUGUGAAUGUa	1
MIMAT0000256	hsa-miR-181a-5p	ENSG00000245910	SNHG6	processed_transcript	chr8	67834602	67834621	-	3	0	AGO1-4,AGO2	7mer-m8	ugAGUGGCUGUCGCAACUUACAa	|::|:| :| | |||||||	ggUUGCUG-UA--GAUGAAUGUu	3
MIMAT0000256	hsa-miR-181a-5p	ENSG00000272425	AC009902.3	lincRNA	chr8	82187798	82187821	-	1	0	AGO1-4	7mer-m8	ugAGUGGCUGUCGCA--ACUUACAa	| :|| ||| | |||||||	caUGGCC-UCAGGAUUCUGAAUGUg	2
MIMAT0000256	hsa-miR-181a-5p	ENSG00000254166	CASC19	processed_transcript	chr8	128231222	128231246	-	1	0	AGO2	7mer-m8	ugAGUGGCUGUCG--CAACUUACAa	| |: | :||| | |||||||	cuUAAUAGCUAGCUGGAUGAAUGUu	5
MIMAT0000256	hsa-miR-181a-5p	ENSG00000249859	PVT1	lincRNA	chr8	129021917	129021939	+	2	0	AGO1-4	7mer-m8	ugaguggcugucgcaACUUACAa	|||||||	ugaucugucuugaugUGAAUGUg	3
MIMAT0000256	hsa-miR-181a-5p	ENSG00000280303	ERICD	lincRNA	chr8	141647296	141647318	+	1	0	AGO1-4	7mer-m8	ugaguggcUGUCGCAACUUACAa	|:| : |||||||	auuuuuaaAUAAUCAUGAAUGUu	0
MIMAT0000256	hsa-miR-181a-5p	ENSG00000260912	AL158206.1	sense_overlapping	chr9	19453759	19453781	+	3	0	AGO1-4	8mer	ugaguggcUGUCGCAACUUACAa	| ||: |||||||	ggcuccaaAAAGUAAUGAAUGUa	6
MIMAT0000256	hsa-miR-181a-5p	ENSG00000240498	CDKN2B-AS1	antisense	chr9	21994985	21995010	+	1	0	AGO2	7mer-m8	ugaGUGGCU-GUC--GCAACUUACAa	|:|| | ||| | |||||||	aucCGCCAAUCAGGAGGCUGAAUGUc	4
MIMAT0000256	hsa-miR-181a-5p	ENSG00000271384	AL161729.3	lincRNA	chr9	98169702	98169724	-	2	0	AGO1-4	7mer-m8	ugaguGGCUGUCGCAACUUACAa	::|::| : |||||||	uaaguUUGGUAAUUCUGAAUGUc	2
MIMAT0000256	hsa-miR-181a-5p	ENSG00000259953	AL138756.1	sense_overlapping	chr9	114795233	114795257	-	2	0	AGO1-4	7mer-m8	ugAGUGGCUGUCGCA--ACUUACAa	| ||: |||: | |||||||	uuUAACUACCAGUUUCCUGAAUGUu	3
MIMAT0000256	hsa-miR-181a-5p	ENSG00000233016	SNHG7	antisense	chr9	139621215	139621238	-	14	0	AGO1-4,AGO2	7mer-m8	ugaGUGGCUGUCGC-AACUUACAa	| ||| | || ||||||||	cugCCCCGUGAACGUUUGAAUGUu	2
MIMAT0000256	hsa-miR-181a-5p	ENSG00000229664	AL137186.1	antisense	chr10	6067941	6067951	+	1	0	AGO1-4	7mer-m8	ugaguggcugucGCAACUUACAa	| ||||||||	#NAME?	3
MIMAT0000256	hsa-miR-181a-5p	ENSG00000237036	ZEB1-AS1	antisense	chr10	31605556	31605578	-	1	0	AGO2	7mer-m8	ugaguggcugucgcAACUUACAa	||||||||	auauauguuaugaaUUGAAUGUu	4
MIMAT0000256	hsa-miR-181a-5p	ENSG00000244393	RP11-592B15.3	processed_transcript	chr10	51287093	51287115	-	3	0	AGO1-4	7mer-m8	ugaguggCUGUCGCAACUUACAa	||: | |||||||	ggugcugGAUCACAAUGAAUGUc	0
MIMAT0000256	hsa-miR-181a-5p	ENSG00000226200	SGMS1-AS1	antisense	chr10	52397338	52397360	+	1	0	AGO1-4	8mer	ugaguggcUGUCGCAACUUACAa	||| : |||||||	agauaaacACACUAAUGAAUGUa	4
MIMAT0000256	hsa-miR-181a-5p	ENSG00000231131	LINC01468	lincRNA	chr10	54214459	54214480	-	1	0	AGO1-4	8mer	ugAGUGGCUGUCGCAACUUACAa	|||: || :| |||||||	gaUCAUGGA-GGAAGUGAAUGUa	6
MIMAT0000256	hsa-miR-181a-5p	ENSG00000244733	AL132656.2	lincRNA	chr10	81437211	81437233	+	1	0	AGO2	7mer-m8	ugaguggcUGUCGCAACUUACAa	||| : |||||||	aacaaaaaACACUAAUGAAUGUg	0
MIMAT0000256	hsa-miR-181a-5p	ENSG00000272734	ADIRF-AS1	processed_transcript	chr10	88725509	88725533	-	1	0	AGO1-4	7mer-m8	ugaGUGGCUGU-CG-CAACUUACAa	| |: :|| || |||||||	uucCCCUUGCAUGCUAAUGAAUGUg	6
MIMAT0000256	hsa-miR-181a-5p	ENSG00000237579	LINC01514	lincRNA	chr10	102953843	102953865	+	1	0	AGO2	7mer-m8	ugaguggcugucgcAACUUACAa	||||||||	acaaaggguaaaauUUGAAUGUg	3
MIMAT0000256	hsa-miR-181a-5p	ENSG00000269821	KCNQ1OT1	antisense	chr11	2670435	2670457	-	1	0	AGO1-4	8mer	ugAGUGGCUGUCGCAACUUACAa	|:: : ||| : ||||||||	uaUUGAUAACAAUCUUGAAUGUa	2
MIMAT0000256	hsa-miR-181a-5p	ENSG00000269821	KCNQ1OT1	antisense	chr11	2681548	2681570	-	2	0	AGO1-4,AGO2	7mer-m8	ugaguggcugucgcAACUUACAa	||||||||	ccuaauuucacuauUUGAAUGUg	2
MIMAT0000256	hsa-miR-181a-5p	ENSG00000269821	KCNQ1OT1	antisense	chr11	2717229	2717253	-	1	0	AGO1-4	8mer	ugAGUG--GCUGUCGCAACUUACAa	|||| : ||| : |||||||	uuUCACUUUUACACUCAUGAAUGUa	2
MIMAT0000256	hsa-miR-181a-5p	ENSG00000269821	KCNQ1OT1	antisense	chr11	2719026	2719048	-	2	0	AGO1-4	8mer	ugaguggcugucgcaACUUACAa	|||||||	aaagaauuucccuuaUGAAUGUa	2
MIMAT0000256	hsa-miR-181a-5p	ENSG00000280798	LINC00294	lincRNA	chr11	33099399	33099419	+	4	0	AGO1-4,AGO2	7mer-m8	ugAGUGGCUGUCGCAACUUACAa	|||: ||:| | |||||||	ucUCAUGGAUA-AG-UGAAUGUu	2
MIMAT0000256	hsa-miR-181a-5p	ENSG00000280010	AP001350.2	TEC	chr11	58395740	58395762	+	1	0	AGO2	7mer-m8	ugagUGGCUGUCGCAACUUACAa	| :|| | |||||||	caagAAUGAGCUCUCUGAAUGUg	1
MIMAT0000256	hsa-miR-181a-5p	ENSG00000255717	SNHG1	processed_transcript	chr11	62620931	62620955	-	7	0	AGO1-4	8mer	ugaGUGGCUGUCG--CAACUUACAa	|||:| : | | |||||||	uagCACUGUGGUCUGGGUGAAUGUa	3
MIMAT0000256	hsa-miR-181a-5p	ENSG00000245532	NEAT1	lincRNA	chr11	65191335	65191358	+	24	0	AGO1-4,AGO2	7mer-m8	ugaguggCUGUCGC-AACUUACAa	|:::| | |||||||	cagagagGGUGGGGAGUGAAUGUg	3
MIMAT0000256	hsa-miR-181a-5p	ENSG00000245532	NEAT1	lincRNA	chr11	65193397	65193419	+	9	2	AGO1-4,AGO2	7mer-m8	ugaguggcugucgcAACUUACAa	||||||||	auuguauuuuuaauUUGAAUGUu	3
MIMAT0000256	hsa-miR-181a-5p	ENSG00000245532	NEAT1	lincRNA	chr11	65197606	65197628	+	11	0	AGO1-4	8mer	ugaguggcugucgcaACUUACAa	|||||||	ugaaaugcggguaaaUGAAUGUa	3
MIMAT0000256	hsa-miR-181a-5p	ENSG00000245532	NEAT1	lincRNA	chr11	65211491	65211513	+	13	0	AGO1-4	7mer-m8	ugaguggCUGUCGCAACUUACAa	||::|| |||||||	ggacuuaGAUGGCCGUGAAUGUu	3
MIMAT0000256	hsa-miR-181a-5p	ENSG00000251562	MALAT1	lincRNA	chr11	65270030	65270051	+	17	0	AGO1-4,AGO2	7mer-m8	ugaguggcuGUCGCAACUUACAa	|||| ||||||||	gugauaguuCAGC-UUGAAUGUc	3
MIMAT0000256	hsa-miR-181a-5p	ENSG00000260401	AP002761.4	sense_overlapping	chr11	72951938	72951961	+	1	0	AGO1-4	7mer-m8	ugAGUGGCUGU-CGCAACUUACAa	| :|:| :| | |||||||	ugUGGCUGUUAGGAACUGAAUGUu	11
MIMAT0000256	hsa-miR-181a-5p	ENSG00000250303	AP002884.1	lincRNA	chr11	112163081	112163103	+	1	0	AGO1-4	8mer	ugaguggcugucgcaACUUACAa	|||||||	uuuuucuuuuguuucUGAAUGUa	4
MIMAT0000256	hsa-miR-181a-5p	ENSG00000280237	MIR4697HG	TEC	chr11	133768014	133768037	-	1	0	AGO1-4	7mer-m8	ugAGUGGCUGU-CGCAACUUACAa	||::: || : ||||||||	ccUCGUUUCCAUUUCUUGAAUGUu	5
MIMAT0000256	hsa-miR-181a-5p	ENSG00000275764	AC092747.4	lincRNA	chr12	27191787	27191809	+	4	0	AGO1-4,AGO2	8mer	ugAGUG-GCUGUCGCAACUUACAa	|::| | || :| |||||||	guUUGCACAACUCUG-UGAAUGUa	2
MIMAT0000256	hsa-miR-181a-5p	ENSG00000257261	AC008014.1	lincRNA	chr12	47269333	47269356	+	1	0	AGO1-4	7mer-m8	ugaGUGGCUGUCGC-AACUUACAa	::| || :| ||||||||	cugUGCAUACUUUGCUUGAAUGUc	5
MIMAT0000256	hsa-miR-181a-5p	ENSG00000257298	AC008147.2	sense_intronic	chr12	50581538	50581562	-	1	0	AGO1-4	7mer-m8	ugaGUGGC-UGUCG-CAACUUACAa	|| || : || | |||||||	ucaCAGCGUUUUGCUGAUGAAUGUu	4
MIMAT0000256	hsa-miR-181a-5p	ENSG00000280088	AC126474.2	TEC	chr12	100427639	100427661	-	1	0	AGO1-4	7mer-m8	ugaGUGGCUGUCGCAACUUACAa	||::|: : ||||||||	aaaCAUUGGGUAUUUUGAAUGUu	3
MIMAT0000256	hsa-miR-181a-5p	ENSG00000281344	HELLPAR	macro_lncRNA	chr12	102608114	102608136	+	1	0	AGO1-4	7mer-m8	ugaGUGGCUGUCGCA-ACUUACAa	||: :|| | | |||||||	ugaCAUGAGCA-CAUAUGAAUGUu	2
MIMAT0000256	hsa-miR-181a-5p	ENSG00000258210	AC144548.1	processed_transcript	chr12	110825642	110825664	-	7	1	AGO1-4,AGO2	7mer-m8	ugaGUGGCUGUCGCAACUUACAa	||:| |:: | |||||||	uggCAUCCAUGACAAUGAAUGUg	3
MIMAT0000256	hsa-miR-181a-5p	ENSG00000258210	AC144548.1	processed_transcript	chr12	110832980	110833002	-	5	0	AGO1-4,AGO2	7mer-m8	ugagugGCUGUCGCAACUUACAa	| | | | |||||||	gaaauaCAAAAUGGCUGAAUGUu	3
MIMAT0000256	hsa-miR-181a-5p	ENSG00000278291	AL161772.1	antisense	chr13	21276453	21276474	-	4	0	AGO1-4,AGO2	7mer-m8	ugAGUGGCUGUCGCAACUUACAa	|: || |: || ||||||||	acUUUCCUAU-GCAUUGAAUGUu	11
MIMAT0000256	hsa-miR-181a-5p	ENSG00000281026	N4BP2L2-IT2	sense_intronic	chr13	33080866	33080888	-	1	0	AGO1-4	7mer-m8	ugaGUGGCUGUCGCAACUUACAa	| |: | | ||||||||	cacCUCUCAAUUCCUUGAAUGUg	0
MIMAT0000256	hsa-miR-181a-5p	ENSG00000230300	STARD13-IT1	sense_intronic	chr13	33738320	33738342	-	1	0	AGO1-4	7mer-m8	ugaguggcugUCGCAACUUACAa	| | |||||||	uuaagaaaugAUCUCUGAAUGUu	2
MIMAT0000256	hsa-miR-181a-5p	ENSG00000236778	INTS6-AS1	antisense	chr13	52036646	52036669	+	1	0	AGO1	7mer-m8	ugAGUGGCUGU-CGCAACUUACAa	| || |:| : ||||||||	cuUAACAAAUAUUUAUUGAAUGUc	1
MIMAT0000256	hsa-miR-181a-5p	ENSG00000276809	AL138955.1	sense_intronic	chr13	96397085	96397106	+	1	0	AGO2	7mer-m8	ugagUGGCUGUCGCAACUUACAa	| :|| || | |||||||	uccaAAUGA-AGAGAUGAAUGUu	1
MIMAT0000256	hsa-miR-181a-5p	ENSG00000280734	LINC01232	processed_transcript	chr13	100145009	100145033	-	1	0	AGO1-4	8mer	ugAGUGGCUGU--CGCAACUUACAa	|||::|||: || |||||||	caUCAUUGACGAUGCCCUGAAUGUa	4
MIMAT0000256	hsa-miR-181a-5p	ENSG00000258441	LINC00641	processed_transcript	chr14	21671639	21671657	-	1	0	AGO2	7mer-m8	ugaGUGGCUGUCGCAACUUACAa	|||: || | |||||||	aagCACU--CACC--UGAAUGUg	4
MIMAT0000256	hsa-miR-181a-5p	ENSG00000258757	AL133453.1	antisense	chr14	53107557	53107566	+	2	0	AGO1-4	7mer-m8	ugaguggcugucgcaACUUACAa	|||||||	#NAME?	0
MIMAT0000256	hsa-miR-181a-5p	ENSG00000257621	PSMA3-AS1	antisense	chr14	58732207	58732228	-	2	0	AGO1-4,AGO2	8mer	ugaGUGGCUGUCGCAACUUACAa	|| | |::| |||||||	aagCAGCCAUGG-ACUGAAUGUa	1
MIMAT0000256	hsa-miR-181a-5p	ENSG00000276182	AL163051.2	sense_intronic	chr14	97003552	97003573	+	4	0	AGO1-4,AGO2	7mer-m8	ugAGUGGCUGUCGCAACUUACAa	| :::|| :|: |||||||	uuUGGUUGA-GGUAAUGAAUGUg	2
MIMAT0000256	hsa-miR-181a-5p	ENSG00000214548	MEG3	lincRNA	chr14	101297431	101297453	+	1	0	AGO1-4	7mer-m8	ugAGUGGCUGUCGCAACUUACAa	| | : |::|: |||||||	agUGAGUAAUGGUAGUGAAUGUu	4
MIMAT0000256	hsa-miR-181a-5p	ENSG00000225746	MEG8	lincRNA	chr14	101411311	101411332	+	1	0	AGO2	7mer-m8	ugagUGGCUGUCGCAACUUACAa	|:| |: | | |||||||	guagAUCAAU-GAGAUGAAUGUg	4
MIMAT0000256	hsa-miR-181a-5p	ENSG00000224078	SNHG14	processed_transcript	chr15	25333868	25333891	+	1	0	AGO2	8mer	ugaguggCUGUCGCA-ACUUACAa	||: | | |||||||	guuguugGAUCCCUUCUGAAUGUa	4
MIMAT0000256	hsa-miR-181a-5p	ENSG00000261069	AC124312.3	lincRNA	chr15	25333868	25333891	+	1	0	AGO2	8mer	ugaguggCUGUCGCA-ACUUACAa	||: | | |||||||	guuguugGAUCCCUUCUGAAUGUa	4
MIMAT0000256	hsa-miR-181a-5p	ENSG00000224078	SNHG14	processed_transcript	chr15	25364869	25364890	+	2	0	AGO2	7mer-m8	ugAGUGGCUGUCGCAACUUACAa	| | :|||: | |||||||	guUGAAUGACGAC-AUGAAUGUu	4
MIMAT0000256	hsa-miR-181a-5p	ENSG00000247556	OIP5-AS1	processed_transcript	chr15	41581240	41581265	+	1	0	AGO1-4	8mer	ugAGUGGC-UGUCG-CA-ACUUACAa	| :::| ||||| || |||||||	gaUGGUUGCACAGCAGUAUGAAUGUa	8
MIMAT0000256	hsa-miR-181a-5p	ENSG00000247556	OIP5-AS1	processed_transcript	chr15	41594753	41594774	+	7	0	AGO1-4,AGO2	8mer	ugaguggcUGUCGCAACUUACAa	||||: |||||||	cuuuuagaACAGU-AUGAAUGUa	8
MIMAT0000256	hsa-miR-181a-5p	ENSG00000275580	AC022306.2	lincRNA	chr15	49636315	49636337	+	1	0	AGO2	7mer-m8	ugaguGGCUGUCGCAACUUACAa	|: |:| :| |||||||	gaaauCUCAUAUUGAUGAAUGUu	1
MIMAT0000256	hsa-miR-181a-5p	ENSG00000285410	GABPB1-IT1	sense_intronic	chr15	50641368	50641390	-	1	0	AGO1-4	7mer-m8	ugaGUGGCUGUCGCA-ACUUACAa	|| | | | :|| |||||||	cugCAAC-AAAAUGUAUGAAUGUu	0
MIMAT0000256	hsa-miR-181a-5p	ENSG00000279145	AC011912.1	TEC	chr15	55464462	55464483	-	1	0	AGO2	7mer-m8	ugAGUGGCUGUCGCAACUUACAa	|: || |: | ||||||||	aaUUUCC-AUUACUUUGAAUGUg	4
MIMAT0000256	hsa-miR-181a-5p	ENSG00000261351	AC116913.1	antisense	chr15	66782411	66782435	-	1	0	AGO1-4	8mer	ugaGUGGCUGUC--GCAACUUACAa	| |:|: || | |||||||	ugaCUCUGGAAGGAGGCUGAAUGUa	2
MIMAT0000256	hsa-miR-181a-5p	ENSG00000260274	AC068338.2	lincRNA	chr15	75661438	75661464	+	3	0	AGO1-4	8mer	ugAGUGGCUGU-CGCA---ACUUACAa	||: : ||| || | |||||||	acUCGAUUACACGCUUUACUGAAUGUa	7
MIMAT0000256	hsa-miR-181a-5p	ENSG00000252690	AC105339.2	processed_transcript	chr15	83423789	83423814	+	1	0	AGO1-4	7mer-m8	ugAGUGGCUGUCGCA---ACUUACAa	||||| :| | |||||||	ugUCACCUUUAAAUUAAAUGAAUGUu	2
MIMAT0000256	hsa-miR-181a-5p	ENSG00000258754	LINC01579	lincRNA	chr15	94433809	94433830	-	1	0	AGO2	7mer-m8	ugAGUGGCUGUCGCAACUUACAa	|:||: | ||: |||||||	aaUUACU-AAAGUCCUGAAUGUg	3
MIMAT0000256	hsa-miR-181a-5p	ENSG00000278987	AL031009.1	TEC	chr16	1738388	1738409	+	1	0	AGO1-4	8mer	ugagUGGCUGUCGCAACUUACAa	||:||| | |||||||	uuaaACUGACUUC-CUGAAUGUa	3
MIMAT0000256	hsa-miR-181a-5p	ENSG00000245694	CRNDE	lincRNA	chr16	54952804	54952826	-	1	0	AGO1-4	7mer-m8	ugAGUGGCUGUCGC-AACUUACAa	|:|::|: | :| |||||||	cuUUAUUGG-AUUGAAUGAAUGUu	2
MIMAT0000256	hsa-miR-181a-5p	ENSG00000260417	AC092127.1	lincRNA	chr16	85627251	85627273	+	4	0	AGO1-4	7mer-m8	ugaGUGG-CUGUCGCAACUUACAa	|:|| | | |:| |||||||	uagCGCCUGCCUGUG-UGAAUGUc	1
MIMAT0000256	hsa-miR-181a-5p	ENSG00000268388	FENDRR	lincRNA	chr16	86508220	86508243	-	1	0	AGO1-4	8mer	ugaguggcuGUCGCA-ACUUACAa	|| :|| |||||||	auaauauucCAUUGUCUGAAUGUa	6
MIMAT0000256	hsa-miR-181a-5p	ENSG00000259877	AC009113.1	antisense	chr16	89282045	89282067	-	2	0	AGO1-4	8mer	ugaguggcugucgcaACUUACAa	|||||||	uauguuuuaaguaacUGAAUGUa	2
MIMAT0000256	hsa-miR-181a-5p	ENSG00000264215	AC126365.1	lincRNA	chr17	20692188	20692210	+	1	0	AGO2	8mer	ugaguggcugucgcAACUUACAa	||||||||	aggguggaaguaauUUGAAUGUa	6
MIMAT0000256	hsa-miR-181a-5p	ENSG00000272780	AC233702.9	processed_transcript	chr17	21435967	21435989	-	4	0	AGO2	7mer-m8	ugaguggcugucgcAACUUACAa	||||||||	gaacgagcuauuauUUGAAUGUu	5
MIMAT0000256	hsa-miR-181a-5p	ENSG00000214719	AC005562.1	processed_transcript	chr17	28960302	28960324	+	1	0	AGO1-4	8mer	ugagUGGCUGUCGCAACUUACAa	| | | :|| ||||||||	aggaAGCAAAGGCAUUGAAUGUa	4
MIMAT0000256	hsa-miR-181a-5p	ENSG00000266490	AC127024.5	lincRNA	chr17	29119444	29119466	+	1	0	AGO1-4	7mer-m8	ugaGUGGCUG-UCGCAACUUACAa	:|:| || || |||||||	uaaUAUCUACUUGC-CUGAAUGUu	1
MIMAT0000256	hsa-miR-181a-5p	ENSG00000188825	LINC00910	lincRNA	chr17	41464827	41464847	-	2	0	AGO1-4	8mer	ugAGUGGCUGUCGCAACUUACAa	|||||| | |: ||||||||	ucUCACCG-C-GUCUUGAAUGUa	5
MIMAT0000256	hsa-miR-181a-5p	ENSG00000267750	RUNDC3A-AS1	antisense	chr17	42379294	42379317	-	1	0	AGO1-4	8mer	ugaGUG-GCUGUCGCAACUUACAa	||| | |: :| |||||||	uacCACUCUAUUUUGAUGAAUGUa	6
MIMAT0000256	hsa-miR-181a-5p	ENSG00000279879	AC091152.4	TEC	chr17	42768704	42768726	+	1	0	AGO1-4	7mer-m8	ugaguggcUGUCGCAACUUACAa	||| |||||||	cugaaaacACAAAAAUGAAUGUc	7
MIMAT0000256	hsa-miR-181a-5p	ENSG00000278765	AC004477.3	lincRNA	chr17	46144114	46144136	-	1	0	AGO2	7mer-m8	ugaguggcugucgcaACUUACAa	|||||||	uguugaauaaacuacUGAAUGUu	2
MIMAT0000256	hsa-miR-181a-5p	ENSG00000246640	AC009720.1	lincRNA	chr17	48128301	48128326	-	1	0	AGO2	7mer-m8	ugagugGCUGUCG--CA-ACUUACAa	|||| || || |||||||	ccuaugCGACUGCAUGUCUGAAUGUu	6
MIMAT0000256	hsa-miR-181a-5p	ENSG00000277476	AC005332.6	lincRNA	chr17	66129526	66129552	+	2	0	AGO1-4,AGO2	7mer-m8	ugAGUGGCUGUCGC---A-ACUUACAa	||| |: || | | |||||||	ccUCAGGGGGAGGGGAAUGUGAAUGUg	3
MIMAT0000256	hsa-miR-181a-5p	ENSG00000263731	AC145207.5	lincRNA	chr17	79838372	79838393	-	1	0	AGO1-4	7mer-m8	ugAGUGGCUGUCGCAACUUACAa	|: | ||| | |||||||	acUUCCAGACUAAG-UGAAUGUc	4
MIMAT0000256	hsa-miR-181a-5p	ENSG00000266783	AP005136.2	sense_intronic	chr18	2561432	2561453	-	1	0	AGO2	8mer	ugaguGGCUGUCGCAACUUACAa	|| | | | |||||||	uccgcCCCAAAAC-AUGAAUGUa	3
MIMAT0000256	hsa-miR-181a-5p	ENSG00000263753	LINC00667	lincRNA	chr18	5239053	5239074	+	5	0	AGO1,AGO2	8mer	ugaGUGGCUGUCGCAACUUACAa	| :: | | | ||||||||	uuaCUUUUAAAAC-UUGAAUGUa	4
MIMAT0000256	hsa-miR-181a-5p	ENSG00000263753	LINC00667	lincRNA	chr18	5244913	5244935	+	6	0	AGO1-4,AGO2	7mer-m8	ugAGUGGCUGUCGCAACUUACAa	|:||: |:| : |||||||	caUUACUUAUAAUAAUGAAUGUg	4
MIMAT0000256	hsa-miR-181a-5p	ENSG00000274578	AC006249.1	sense_intronic	chr18	25726450	25726472	-	1	0	AGO2	7mer-m8	ugaguggcugucgCAACUUACAa	| |||||||	ugguauuuuaaugGGUGAAUGUu	1
MIMAT0000256	hsa-miR-181a-5p	ENSG00000276174	AC087683.2	sense_intronic	chr18	39632681	39632703	+	1	0	AGO2	7mer-m8	ugAGUGGCUGUCGCAACUUACAa	||| | | : ||||||||	guUCAAAGUGAAUUUUGAAUGUg	0
MIMAT0000256	hsa-miR-181a-5p	ENSG00000279366	AC120349.2	TEC	chr18	45438771	45438793	-	1	0	AGO1-4	8mer	ugAGUGGCUGUCGCAACUUACAa	|: |: |:||:| |||||||	caUUCCUAAUAGUGAUGAAUGUa	1
MIMAT0000256	hsa-miR-181a-5p	ENSG00000197332	AC008543.1	lincRNA	chr19	11796139	11796162	+	1	0	AGO2	8mer	ugaguggCUGUCGCA-ACUUACAa	|| | | | |||||||	cuggagaGAAACCCUAUGAAUGUa	3
MIMAT0000256	hsa-miR-181a-5p	ENSG00000197332	AC008543.1	lincRNA	chr19	11796307	11796330	+	1	0	AGO2	8mer	ugaguggcUGUCGCA-ACUUACAa	| | | | |||||||	cuggugaaAAACCCUGUGAAUGUa	3
MIMAT0000256	hsa-miR-181a-5p	ENSG00000280332	AC020917.4	TEC	chr19	16467202	16467223	-	1	0	AGO1-4	7mer-m8	ugagUGGCUGUCGCAACUUACAa	||| : :| | |||||||	uugaACCUG-GGAGGUGAAUGUu	1
MIMAT0000256	hsa-miR-181a-5p	ENSG00000267475	AC008736.1	lincRNA	chr19	33182273	33182295	-	4	0	AGO1,AGO2	7mer-m8	ugaGUGGC-UGUCGCAACUUACAa	:||:| ||| | ||||||||	uccUACUGCACA-CCUUGAAUGUg	5
MIMAT0000256	hsa-miR-181a-5p	ENSG00000280106	AC008555.8	TEC	chr19	35441076	35441100	-	4	0	AGO1-4,AGO2	8mer	ugAGUGGCU-GU-CGCAACUUACAa	|:| :|| :| | ||||||||	ucUUAGUGAGUAUCCCUUGAAUGUa	4
MIMAT0000256	hsa-miR-181a-5p	ENSG00000232677	LINC00665	lincRNA	chr19	36805745	36805768	-	1	0	AGO2	8mer	ugaGUGGCUG-UCGCAACUUACAa	::|:| | | | |||||||	aucUGCUGUCAACCCCUGAAUGUa	4
MIMAT0000256	hsa-miR-181a-5p	ENSG00000186019	AC021092.1	antisense	chr19	44610269	44610290	-	1	0	AGO2	8mer	ugaGUGGCUGUCGCAACUUACAa	::|:| ::|:| |||||||	cacUGCUGCUGGUG-UGAAUGUa	3
MIMAT0000256	hsa-miR-181a-5p	ENSG00000268621	IGFL2-AS1	lincRNA	chr19	46693367	46693386	-	1	0	AGO2	8mer	ugAGUGGCUGUCGCAACUUACAa	|| :|||| | |||||||	guUCCAUGACA-C--UGAAUGUa	6
MIMAT0000256	hsa-miR-181a-5p	ENSG00000267890	AC010624.2	lincRNA	chr19	50578995	50579016	+	2	0	AGO1-4	7mer-m8	ugAGUGGCUGUCGCAACUUACAa	|:::: |: || |||||||	ccUUGUUCUCGCCG-UGAAUGUc	4
MIMAT0000256	hsa-miR-181a-5p	ENSG00000269825	AC022150.4	sense_intronic	chr19	53156298	53156323	-	2	0	AGO1-4	7mer-m8	ugaguGGCUG-UCGCA--ACUUACAa	|: || ||:|| |||||||	gaaacCUUACAAGUGUAAUGAAUGUg	6
MIMAT0000256	hsa-miR-181a-5p	ENSG00000232098	AC012313.1	lincRNA	chr19	58919706	58919727	-	2	0	AGO1-4,AGO2	7mer-m8	ugAGUGGCUGUCGCAACUUACAa	|| |: :| || |||||||	cgUC-CUAGCCGCAGUGAAUGUu	8
MIMAT0000256	hsa-miR-181a-5p	ENSG00000250917	AL035458.2	sense_overlapping	chr20	32868927	32868950	-	10	0	AGO1-4,AGO2	7mer-m8	ugaGUGG--CUGUCGCAACUUACAa	|||| |:|| | |||||||	gccCACCUGGGCA-AGCUGAAUGUg	6
MIMAT0000256	hsa-miR-181a-5p	ENSG00000260032	NORAD	lincRNA	chr20	34634595	34634616	-	9	0	AGO1-4,AGO2	7mer-m8	ugAGUGGCUGUCGCAACUUACAa	||| : | :| |||||||	aaUCAGUCCCUUUG-UGAAUGUc	5
MIMAT0000256	hsa-miR-181a-5p	ENSG00000283757	AL031686.1	processed_transcript	chr20	45084686	45084708	-	1	0	AGO2	8mer	ugagugGCUGUCGCAACUUACAa	:|| |: |||||||	acccuaUGAAUGUAAUGAAUGUa	0
MIMAT0000256	hsa-miR-181a-5p	ENSG00000283757	AL031686.1	processed_transcript	chr20	45085028	45085051	-	3	1	AGO2	8mer	ugaguggcUGUCGCA-ACUUACAa	| | | | |||||||	caggagaaAAACCAUAUGAAUGUa	0
MIMAT0000256	hsa-miR-181a-5p	ENSG00000283757	AL031686.1	processed_transcript	chr20	45085703	45085724	-	1	1	AGO2	8mer	ugaguggcUGUCGCAACUUACAa	||| | |||||||	ggagagaaACA-CUAUGAAUGUa	0
MIMAT0000256	hsa-miR-181a-5p	ENSG00000273451	AL031666.3	sense_intronic	chr20	45977614	45977635	-	3	0	AGO1-4,AGO2	7mer-m8	ugAGUGGCUGUCGCAACUUACAa	||| :| |||| |||||||	cuUCAGUGUCAGC-CUGAAUGUu	3
MIMAT0000256	hsa-miR-181a-5p	ENSG00000235123	DSCAM-AS1	antisense	chr21	41757214	41757237	+	4	0	AGO1-4	8mer	ugaguggcUGUCGCA-ACUUACAa	|:| : | |||||||	aauaaaguAUAUUUUAUGAAUGUa	3
MIMAT0000256	hsa-miR-181a-5p	ENSG00000228315	GUSBP11	processed_transcript	chr22	24033632	24033655	-	1	0	AGO2	8mer	ugagUGGCUGU-CGCAACUUACAa	| :|| : |: ||||||||	cacaAAUGAGGUGUUUUGAAUGUa	0
MIMAT0000256	hsa-miR-181a-5p	ENSG00000225783	MIAT	lincRNA	chr22	27072365	27072387	+	1	1	AGO1-4	8mer	ugAGUGGCUGUCGCAACUUACAa	|:::: || | |||||||	uuUUGUUUUCAUCCAUGAAUGUa	2
MIMAT0000256	hsa-miR-181a-5p	ENSG00000279080	AL022322.2	antisense	chr22	38539438	38539460	+	1	0	AGO2	8mer	ugaguggCUGUCGCAACUUACAa	|:| | ||||||||	cuaguugGGCUGAUUUGAAUGUa	3
MIMAT0000256	hsa-miR-181a-5p	ENSG00000224715	Z82186.1	lincRNA	chr22	47768162	47768182	+	1	0	AGO2	7mer-m8	ugagUGGCUGUCGCAACUUACAa	:||| :|| |||||||	uggaGCCG--GGCCGUGAAUGUc	3
MIMAT0000256	hsa-miR-181a-5p	ENSG00000230844	ZNF674-AS1	lincRNA	chrX	46406318	46406339	+	3	0	AGO1-4,AGO2	7mer-m8	ugagUGGCUGUCGCAACUUACAa	||:||: | ||||||||	agggACUGAU-GAUUUGAAUGUg	6
MIMAT0000256	hsa-miR-181a-5p	ENSG00000229807	XIST	lincRNA	chrX	73045267	73045289	-	7	0	AGO2	7mer-m8	ugaguggcugucgcaACUUACAa	|||||||	ccugaaaaaaaauagUGAAUGUg	3
MIMAT0000256	hsa-miR-181a-5p	ENSG00000229807	XIST	lincRNA	chrX	73065233	73065254	-	6	0	AGO2	7mer-m8	ugAGUGGCUGUCGCAACUUACAa	||||| ::| |||||||	acUCACC-UUGGACAUGAAUGUg	3
MIMAT0000256	hsa-miR-181a-5p	ENSG00000229807	XIST	lincRNA	chrX	73067690	73067711	-	11	0	AGO1,AGO2	7mer-m8	ugAGUGGCUGUCGCAACUUACAa	|| |:|: | | |||||||	uuUCCCUGGGA-CUAUGAAUGUg	3
MIMAT0000256	hsa-miR-181a-5p	ENSG00000235244	DANT2	lincRNA	chrX	115034508	115034529	-	2	0	AGO1-4	7mer-m8	ugAGUGGCU-GUCGCAACUUACAa	|| ||| :| | |||||||	cuUCUACGAUUAAC--UGAAUGUg	3
MIMAT0000257	hsa-miR-181b-5p	ENSG00000261326	LINC01355	lincRNA	chr1	23611422	23611444	-	1	0	AGO2	7mer-m8	uggguggcugucguUACUUACAa	:|||||||	cauuuguuuuccuuGUGAAUGUu	1
MIMAT0000257	hsa-miR-181b-5p	ENSG00000197989	SNHG12	antisense	chr1	28908240	28908262	-	3	0	AGO1-4,AGO2	7mer-m8	uggguggCUGUCGUUACUUACAa	||::|:::|||||||	gccucgaGAUGGUGGUGAAUGUg	3
MIMAT0000257	hsa-miR-181b-5p	ENSG00000270115	AL513327.3	lincRNA	chr1	33727092	33727115	+	1	0	AGO2	8mer	ugGGUGGC-UGUCGUUACUUACAa	|| | | :|| :: |||||||	agCCUCGGUGCAUUGUUGAAUGUa	2
MIMAT0000257	hsa-miR-181b-5p	ENSG00000281207	SLFNL1-AS1	antisense	chr1	41483833	41483855	+	2	0	AGO2	8mer	uggguggCUGUCGUUACUUACAa	| || |||||||||	ggugguaGUCAAGAAUGAAUGUa	3
MIMAT0000257	hsa-miR-181b-5p	ENSG00000261716	AC239868.1	sense_overlapping	chr1	149816767	149816787	-	1	0	AGO1-4	7mer-m8	uggGUGGCUGUCGUUACUUACAa	:| :|: ||| |||||||	acaUAAUGG-AGC-CUGAAUGUc	3
MIMAT0000257	hsa-miR-181b-5p	ENSG00000259865	AL390728.6	lincRNA	chr1	247350996	247351017	-	2	0	AGO1-4	8mer	ugGGUGGCUGUCGUUACUUACAa	| | :|| : :| |||||||	gaCAAAUGA-GUUACUGAAUGUa	2
MIMAT0000257	hsa-miR-181b-5p	ENSG00000223734	AC098828.2	lincRNA	chr2	20252137	20252159	+	1	0	AGO1-4	7mer-m8	uggguggcUGUCGUUACUUACAa	| | :| |||||||	uggacaaaAAAUUACUGAAUGUc	1
MIMAT0000257	hsa-miR-181b-5p	ENSG00000279544	AL133243.4	TEC	chr2	32789758	32789780	+	1	0	AGO1-4	7mer-m8	uggguggCUGUCGUUACUUACAa	|| :| | |||||||	gcuagaaGAGGGGAUUGAAUGUc	1
MIMAT0000257	hsa-miR-181b-5p	ENSG00000271894	AC007744.1	processed_transcript	chr2	56612653	56612675	+	1	0	AGO2	7mer-m8	uggguggcugucguUACUUACAa	||||||||	ugauaguuucuuguAUGAAUGUg	1
MIMAT0000257	hsa-miR-181b-5p	ENSG00000230002	ALMS1-IT1	sense_intronic	chr2	73686103	73686126	+	1	0	AGO1	7mer-m8	ugGGUGGCUGUCG-UUACUUACAa	:||| ||||| |||||||	ugUCACAUACAGCUUUUGAAUGUc	2
MIMAT0000257	hsa-miR-181b-5p	ENSG00000234653	AC079117.1	antisense	chr2	77236256	77236277	+	1	0	AGO2	7mer-m8	uggGUGGCUGUCGUUACUUACAa	|||: | | || |||||||	uggCACU-AAACCACUGAAUGUu	1
MIMAT0000257	hsa-miR-181b-5p	ENSG00000189223	PAX8-AS1	processed_transcript	chr2	114016846	114016868	+	1	0	AGO1-4	7mer-m8	uggGUGGCUGUCGUUACUUACAa	| :| | | :|||||||	augCUUCCCCCUCUGUGAAUGUg	3
MIMAT0000257	hsa-miR-181b-5p	ENSG00000227403	LINC01806	lincRNA	chr2	162105104	162105126	+	1	0	AGO2	7mer-m8	uggguggcugucguuACUUACAa	|||||||	auaaauuacuaaauuUGAAUGUg	2
MIMAT0000257	hsa-miR-181b-5p	ENSG00000260742	AC009962.1	antisense	chr2	182752783	182752804	-	1	0	AGO1-4	7mer-m8	uggGUGGCUGUCGUUACUUACAa	| | | || ||||||||||	cagCCCAGUCA-CAAUGAAUGUu	1
MIMAT0000257	hsa-miR-181b-5p	ENSG00000279348	AC012513.3	TEC	chr2	217076691	217076713	+	1	0	AGO1-4	7mer-m8	uggGUGGCUGUCGUUACUUACAa	|| | ||| :|||||||	uuaCAGGAAGAGCUGUGAAUGUu	5
MIMAT0000257	hsa-miR-181b-5p	ENSG00000206573	THUMPD3-AS1	antisense	chr3	9430923	9430945	-	1	0	AGO1-4	7mer-m8	uggguGGCUGUCGUUACUUACAa	|: ||| :: |||||||	aaaauCUCACACUGCUGAAUGUc	3
MIMAT0000257	hsa-miR-181b-5p	ENSG00000206573	THUMPD3-AS1	antisense	chr3	9432248	9432274	-	1	0	AGO2	7mer-m8	uggGUGGC-U--GUCGU-UACUUACAa	|||:| | | || |||||||	cuaCACUGUAUCCUCCAUUUGAAUGUu	3
MIMAT0000257	hsa-miR-181b-5p	ENSG00000206573	THUMPD3-AS1	antisense	chr3	9436711	9436733	-	3	0	AGO1-4,AGO2	7mer-m8	uggguggcugucguUACUUACAa	:|||||||	ugaauucuguucucGUGAAUGUg	3
MIMAT0000257	hsa-miR-181b-5p	ENSG00000271020	AC112220.2	lincRNA	chr3	33838805	33838828	-	1	0	AGO1-4	8mer	ugGGUGGCUGUCGU--UACUUACAa	|||:: | || | ||||||||	gaCCAUU-AAAGAAAUAUGAAUGUa	5
MIMAT0000257	hsa-miR-181b-5p	ENSG00000272077	AC124045.1	lincRNA	chr3	44710411	44710432	+	1	0	AGO1-4	8mer	uggGUGGCUGUCGUUACUUACAa	:|:| |: |: ||||||||	ugaUAUCCAUUGU-AUGAAUGUa	4
MIMAT0000257	hsa-miR-181b-5p	ENSG00000214773	AC112512.1	sense_intronic	chr3	47645615	47645637	-	1	0	AGO1-4	8mer	ugggUGGCUGUCGUUACUUACAa	||: :|| ||||||||	acggACUUCUAGGUAUGAAUGUa	1
MIMAT0000257	hsa-miR-181b-5p	ENSG00000272182	AC135507.1	antisense	chr3	58414467	58414487	+	1	0	AGO2	8mer	uggGUGGCUGUCGUUACUUACAa	:||| :| : ||||||||	gaaUACC--UAUUCAUGAAUGUa	8
MIMAT0000257	hsa-miR-181b-5p	ENSG00000239653	PSMD6-AS2	antisense	chr3	63990233	63990255	+	1	0	AGO2	7mer-m8	ugGGUGGCUGUCGUUACUUACAa	::::| | : | |||||||	gaUUGUCAAGGACUUUGAAUGUc	5
MIMAT0000257	hsa-miR-181b-5p	ENSG00000229619	MBNL1-AS1	antisense	chr3	151985741	151985763	-	1	0	AGO2	8mer	uggguggcugucguuACUUACAa	|||||||	gggcaggauuuccuuUGAAUGUa	8
MIMAT0000257	hsa-miR-181b-5p	ENSG00000240207	AC080013.1	antisense	chr3	158455205	158455229	+	1	0	AGO1-4	7mer-m8	ugGGUGGCUGUC---GUUACUUACAa	||| ||:||| || |||||||	cuCCA-CGGCAGUGACACUGAAUGUc	8
MIMAT0000257	hsa-miR-181b-5p	ENSG00000188242	AC010442.1	3prime_overlapping_ncRNA	chr5	471026	471050	-	13	0	AGO1-4,AGO2	8mer	uggguggcUGUC--GUUACUUACAa	|||| : ||||||||	gaagguaaACAGUCUUAUGAAUGUa	5
MIMAT0000257	hsa-miR-181b-5p	ENSG00000247516	MIR4458HG	lincRNA	chr5	8460612	8460633	+	5	0	AGO1,AGO1-4,AGO2	7mer-m8	uggguggcUGUCGUUACUUACAa	|:| :|||||||||	ccuucauaAUA-UAAUGAAUGUu	5
MIMAT0000257	hsa-miR-181b-5p	ENSG00000272130	AC091946.2	lincRNA	chr5	21569902	21569924	+	1	0	AGO2	7mer-m8	uggguggcugucguuACUUACAa	|||||||	uuuagagauguauucUGAAUGUu	2
MIMAT0000257	hsa-miR-181b-5p	ENSG00000244968	LIFR-AS1	antisense	chr5	38559146	38559168	+	1	0	AGO1-4	8mer	uggGUG-GCUGUCGU-UACUUACAa	||: :||| || :|||||||	aaaCAUAUGAC--CAGGUGAAUGUa	6
MIMAT0000257	hsa-miR-181b-5p	ENSG00000248323	LUCAT1	lincRNA	chr5	90607424	90607447	-	1	0	AGO2	8mer	ugGGUG-GCUGUCGUUACUUACAa	|||| | || |||||||	gaCCACUCUUAAGAUCUGAAUGUa	5
MIMAT0000257	hsa-miR-181b-5p	ENSG00000273345	AC104109.4	processed_transcript	chr5	133541519	133541541	-	1	0	AGO1-4	7mer-m8	uggguggcugucguuACUUACAa	|||||||	guuauuuucucuaucUGAAUGUu	1
MIMAT0000257	hsa-miR-181b-5p	ENSG00000230551	AC021078.1	processed_transcript	chr5	148873949	148873969	-	15	0	AGO1,AGO1-4,AGO2,AGO3	7mer-m8	ugGGUGGCUGUCGUUACUUACAa	|:| | || |: |||||||	uuCUAACUACUGU--UGAAUGUc	4
MIMAT0000257	hsa-miR-181b-5p	ENSG00000245060	LINC00847	lincRNA	chr5	180261410	180261430	+	1	0	AGO1-4	7mer-m8	uggguGGCUGUCGUUACUUACAa	|: ||| | ||||||||	aguuuCUAACA-C-AUGAAUGUu	2
MIMAT0000257	hsa-miR-181b-5p	ENSG00000272341	AL137003.2	lincRNA	chr6	16766182	16766204	+	1	0	AGO2	7mer-m8	uggguggcugucguuACUUACAa	|||||||	aauguguauuuuauuUGAAUGUc	5
MIMAT0000257	hsa-miR-181b-5p	ENSG00000228223	HCG11	lincRNA	chr6	26526201	26526223	+	2	0	AGO1-4,AGO2	7mer-m8	uggguggcugucguUACUUACAa	:|||||||	gaaucagucccuuuGUGAAUGUc	4
MIMAT0000257	hsa-miR-181b-5p	ENSG00000269293	ZSCAN16-AS1	antisense	chr6	28090747	28090772	-	12	0	AGO1,AGO2,AGO3	7mer-m8	uggGUGGCUGUCGUU---ACUUACAa	:::: ||||:|: |||||||	cuaUGUUAACAGUAGACUUGAAUGUg	3
MIMAT0000257	hsa-miR-181b-5p	ENSG00000246350	AL049543.1	antisense	chr6	28557251	28557273	+	5	0	AGO1-4	7mer-m8	uggguggcugucguuACUUACAa	|||||||	uccuggcuuggccucUGAAUGUg	2
MIMAT0000257	hsa-miR-181b-5p	ENSG00000272374	Z97832.2	lincRNA	chr6	35189722	35189744	-	1	0	AGO1-4	7mer-m8	uggguggcugucguuACUUACAa	|||||||	cuauuuuccucuccuUGAAUGUc	1
MIMAT0000257	hsa-miR-181b-5p	ENSG00000203875	SNHG5	processed_transcript	chr6	86387544	86387566	-	18	11	AGO1-4,AGO2	7mer-m8	ugGGUGGCUGUCGUUACUUACAa	||| :|| : :|||||||||	agCCAGUGAAGAUAAUGAAUGUc	2
MIMAT0000257	hsa-miR-181b-5p	ENSG00000233496	SYNJ2-IT1	sense_intronic	chr6	158422187	158422209	+	1	0	AGO1-4	7mer-m8	uggGUGGCUGUCGUUACUUACAa	|||: ::: :: |||||||	augCACUUGUGUUGCUGAAUGUg	1
MIMAT0000257	hsa-miR-181b-5p	ENSG00000230487	PSMG3-AS1	lincRNA	chr7	1628562	1628586	+	1	0	AGO1-4	7mer-m8	ugGGUGG-CUGUCGUU-ACUUACAa	|:::| |:|| ::: |||||||	cuCUGUCAGGCAUUGGCUGAAUGUc	5
MIMAT0000257	hsa-miR-181b-5p	ENSG00000196295	AC005154.1	processed_transcript	chr7	30589341	30589362	-	1	0	AGO2	7mer-m8	uggGUGGCUGUCGUUACUUACAa	|| || ||: |||||||	ucaCAGAGAAAGU-UUGAAUGUu	2
MIMAT0000257	hsa-miR-181b-5p	ENSG00000196295	AC005154.1	processed_transcript	chr7	30594818	30594839	-	1	0	AGO1-4	8mer	uggguggcUGUCGUUACUUACAa	||| : :|||||||	gcugcaaaACA-UUGUGAAUGUa	2
MIMAT0000257	hsa-miR-181b-5p	ENSG00000227199	ST7-AS1	antisense	chr7	116592831	116592851	-	1	0	AGO1-4	7mer-m8	uggguGGCUGUCGUUACUUACAa	::||||| ||||||||	aaaucUUGACAG--AUGAAUGUu	4
MIMAT0000257	hsa-miR-181b-5p	ENSG00000280347	AC000123.3	TEC	chr7	127003245	127003265	-	1	0	AGO1-4	7mer-m8	uggGUGGCUGUCGUUACUUACAa	||:| || | ||||||||	agaCAUCUCCA-C-AUGAAUGUg	7
MIMAT0000257	hsa-miR-181b-5p	ENSG00000280347	AC000123.3	TEC	chr7	127003266	127003292	-	1	0	AGO1-4	7mer-m8	ugGGU-GGCUGUCGUU---ACUUACAa	||| ::| : ||| |||||||	gaCCAUUUGUUUUCAAAGUUGAAUGUc	7
MIMAT0000257	hsa-miR-181b-5p	ENSG00000273184	AC010655.4	processed_transcript	chr7	128119366	128119388	+	8	7	AGO1-4,AGO2	8mer	ugggUGGCUGUCGU-UACUUACAa	| :|| ||:| :|||||||	caagAGUGA-AGUAUGUGAAUGUa	1
MIMAT0000257	hsa-miR-181b-5p	ENSG00000245910	SNHG6	processed_transcript	chr8	67834602	67834625	-	3	0	AGO1-4,AGO2	7mer-m8	uggguggcUGUCGU-UACUUACAa	:| |:| ||||||||	uauagguuGCUGUAGAUGAAUGUu	2
MIMAT0000257	hsa-miR-181b-5p	ENSG00000272425	AC009902.3	lincRNA	chr8	82187798	82187824	-	1	0	AGO1-4	7mer-m8	ugGGUG--GCUGUCGU--UACUUACAa	|||: | ||| | |||||||	uaCCAUGGCCUCAGGAUUCUGAAUGUg	2
MIMAT0000257	hsa-miR-181b-5p	ENSG00000254166	CASC19	processed_transcript	chr8	128231222	128231246	-	1	0	AGO2	7mer-m8	ugggUGGCUGUCG--UUACUUACAa	|: | :||| :||||||||	cuuaAUAGCUAGCUGGAUGAAUGUu	4
MIMAT0000257	hsa-miR-181b-5p	ENSG00000249859	PVT1	lincRNA	chr8	129021917	129021939	+	2	0	AGO1-4	7mer-m8	uggguggcugucguUACUUACAa	:|||||||	ugaucugucuugauGUGAAUGUg	4
MIMAT0000257	hsa-miR-181b-5p	ENSG00000280303	ERICD	lincRNA	chr8	141647296	141647318	+	1	0	AGO1-4	7mer-m8	uggguggcUGUCGUUACUUACAa	|:| : ||||||||	auuuuuaaAUAAUCAUGAAUGUu	0
MIMAT0000257	hsa-miR-181b-5p	ENSG00000260912	AL158206.1	sense_overlapping	chr9	19453759	19453781	+	3	0	AGO1-4	8mer	ugGGUGGCUGUCGUUACUUACAa	|: | | ||:|||||||||	ggCUCCAAAAAGUAAUGAAUGUa	6
MIMAT0000257	hsa-miR-181b-5p	ENSG00000240498	CDKN2B-AS1	antisense	chr9	21994985	21995010	+	1	0	AGO2	7mer-m8	ugGGUGGCU-GUCGUU--ACUUACAa	||:|| | ||| |: |||||||	auCCGCCAAUCAGGAGGCUGAAUGUc	6
MIMAT0000257	hsa-miR-181b-5p	ENSG00000271384	AL161729.3	lincRNA	chr9	98169702	98169724	-	2	0	AGO1-4	7mer-m8	uggguGGCUGUCGUUACUUACAa	::|::| : |||||||	uaaguUUGGUAAUUCUGAAUGUc	1
MIMAT0000257	hsa-miR-181b-5p	ENSG00000259953	AL138756.1	sense_overlapping	chr9	114795233	114795254	-	2	0	AGO1-4	7mer-m8	ugGGUGGCUGUCGUUACUUACAa	|:||| :: | |||||||	aaCUACCAGUUUC-CUGAAUGUu	4
MIMAT0000257	hsa-miR-181b-5p	ENSG00000233016	SNHG7	antisense	chr9	139621215	139621238	-	14	0	AGO1-4,AGO2	7mer-m8	uggGUGGCUGUCGU-UACUUACAa	| ||| | |: |||||||	cugCCCCGUGAACGUUUGAAUGUu	2
MIMAT0000257	hsa-miR-181b-5p	ENSG00000229664	AL137186.1	antisense	chr10	6067941	6067951	+	1	0	AGO1-4	7mer-m8	uggguggcugucguuACUUACAa	|||||||	#NAME?	4
MIMAT0000257	hsa-miR-181b-5p	ENSG00000237036	ZEB1-AS1	antisense	chr10	31605556	31605578	-	1	0	AGO2	7mer-m8	uggguggcuguCGUUACUUACAa	| | |||||||	auauauguuauGAAUUGAAUGUu	3
MIMAT0000257	hsa-miR-181b-5p	ENSG00000244393	RP11-592B15.3	processed_transcript	chr10	51287093	51287115	-	3	0	AGO1-4	7mer-m8	uggguggCUGUCGUUACUUACAa	||: ||||||||||	ggugcugGAUCACAAUGAAUGUc	0
MIMAT0000257	hsa-miR-181b-5p	ENSG00000226200	SGMS1-AS1	antisense	chr10	52397338	52397360	+	1	0	AGO1-4	8mer	uggguggcUGUCGUUACUUACAa	||| :|||||||||	agauaaacACACUAAUGAAUGUa	3
MIMAT0000257	hsa-miR-181b-5p	ENSG00000231131	LINC01468	lincRNA	chr10	54214459	54214480	-	1	0	AGO1-4	8mer	ugGGUGGCUGUCGUUACUUACAa	:||: || :| |:|||||||	gaUCAUGGA-GGAAGUGAAUGUa	5
MIMAT0000257	hsa-miR-181b-5p	ENSG00000244733	AL132656.2	lincRNA	chr10	81437211	81437233	+	1	0	AGO2	7mer-m8	uggguggcUGUCGUUACUUACAa	||| :|||||||||	aacaaaaaACACUAAUGAAUGUg	0
MIMAT0000257	hsa-miR-181b-5p	ENSG00000272734	ADIRF-AS1	processed_transcript	chr10	88725509	88725533	-	1	0	AGO1-4	7mer-m8	ugGGUGGCUGU-CG-UUACUUACAa	|| |: :|| || |||||||||	uuCCCCUUGCAUGCUAAUGAAUGUg	6
MIMAT0000257	hsa-miR-181b-5p	ENSG00000237579	LINC01514	lincRNA	chr10	102953839	102953865	+	1	0	AGO2	7mer-m8	ugggUGGCUGUCGUU----ACUUACAa	|| | :|:|| |||||||	ugggACAAAGGGUAAAAUUUGAAUGUg	2
MIMAT0000257	hsa-miR-181b-5p	ENSG00000269821	KCNQ1OT1	antisense	chr11	2670435	2670460	-	1	0	AGO1-4	8mer	ugGGUGGCUGUCGUU---ACUUACAa	|:|::||:| ||| |||||||	acCUAUUGAUAACAAUCUUGAAUGUa	3
MIMAT0000257	hsa-miR-181b-5p	ENSG00000269821	KCNQ1OT1	antisense	chr11	2681548	2681571	-	2	0	AGO1-4,AGO2	7mer-m8	ugGGUGGCUGUCGU-UACUUACAa	|:| : || :| |||||||	ucCUAAUUUCACUAUUUGAAUGUg	3
MIMAT0000257	hsa-miR-181b-5p	ENSG00000269821	KCNQ1OT1	antisense	chr11	2717229	2717251	-	1	0	AGO1-4	8mer	uggGUGGCUGUCGUUACUUACAa	| :: ||| : ||||||||	ucaCUUUUACACUCAUGAAUGUa	3
MIMAT0000257	hsa-miR-181b-5p	ENSG00000269821	KCNQ1OT1	antisense	chr11	2719026	2719048	-	2	0	AGO1-4	8mer	uggguggcugucguUACUUACAa	||||||||	aaagaauuucccuuAUGAAUGUa	3
MIMAT0000257	hsa-miR-181b-5p	ENSG00000280798	LINC00294	lincRNA	chr11	33099399	33099419	+	4	0	AGO1-4,AGO2	7mer-m8	ugGGUGGCUGUCGUUACUUACAa	:||: ||:| |:|||||||	ucUCAUGGAUA--AGUGAAUGUu	3
MIMAT0000257	hsa-miR-181b-5p	ENSG00000280010	AP001350.2	TEC	chr11	58395740	58395762	+	1	0	AGO2	7mer-m8	ugggUGGCUGUCGUUACUUACAa	| :|| | |||||||	caagAAUGAGCUCUCUGAAUGUg	1
MIMAT0000257	hsa-miR-181b-5p	ENSG00000255717	SNHG1	processed_transcript	chr11	62620931	62620955	-	7	0	AGO1-4	8mer	uggGUGGCUGUCG--UUACUUACAa	|||:| : | ::|||||||	uagCACUGUGGUCUGGGUGAAUGUa	1
MIMAT0000257	hsa-miR-181b-5p	ENSG00000245532	NEAT1	lincRNA	chr11	65191336	65191358	+	24	0	AGO1-4,AGO2	7mer-m8	uggguggcugUCGUUACUUACAa	:| |:|||||||	agagagggugGGGAGUGAAUGUg	4
MIMAT0000257	hsa-miR-181b-5p	ENSG00000245532	NEAT1	lincRNA	chr11	65193397	65193419	+	9	2	AGO1-4,AGO2	7mer-m8	uggguggcugucguuACUUACAa	|||||||	auuguauuuuuaauuUGAAUGUu	4
MIMAT0000257	hsa-miR-181b-5p	ENSG00000245532	NEAT1	lincRNA	chr11	65197608	65197628	+	11	0	AGO1-4	8mer	uggGUGGCUGUCGUUACUUACAa	::| |::| |||||||||	aaaUGCGGGUA--AAUGAAUGUa	4
MIMAT0000257	hsa-miR-181b-5p	ENSG00000245532	NEAT1	lincRNA	chr11	65211491	65211513	+	13	0	AGO1-4	7mer-m8	uggguggCUGUCGUUACUUACAa	||::|| :|||||||	ggacuuaGAUGGCCGUGAAUGUu	4
MIMAT0000257	hsa-miR-181b-5p	ENSG00000251562	MALAT1	lincRNA	chr11	65270030	65270051	+	17	0	AGO1-4,AGO2	7mer-m8	uggguggcuGUCGUUACUUACAa	|||| |||||||	gugauaguuCAGC-UUGAAUGUc	5
MIMAT0000257	hsa-miR-181b-5p	ENSG00000260401	AP002761.4	sense_overlapping	chr11	72951938	72951961	+	1	0	AGO1-4	7mer-m8	ugggUGGCUGUCGUU-ACUUACAa	:|:| :|| || |||||||	ugugGCUGUUAGGAACUGAAUGUu	9
MIMAT0000257	hsa-miR-181b-5p	ENSG00000250303	AP002884.1	lincRNA	chr11	112163081	112163103	+	1	0	AGO1-4	8mer	uggguggcugucguuACUUACAa	|||||||	uuuuucuuuuguuucUGAAUGUa	6
MIMAT0000257	hsa-miR-181b-5p	ENSG00000280237	MIR4697HG	TEC	chr11	133768014	133768036	-	1	0	AGO1-4	7mer-m8	uggguggcugucguuACUUACAa	|||||||	cucguuuccauuucuUGAAUGUu	9
MIMAT0000257	hsa-miR-181b-5p	ENSG00000275764	AC092747.4	lincRNA	chr12	27191789	27191809	+	4	0	AGO1-4,AGO2	8mer	uggGUGGCUGUCGUUACUUACAa	|| | || | :|||||||	uugCA-CAAC-UCUGUGAAUGUa	3
MIMAT0000257	hsa-miR-181b-5p	ENSG00000257261	AC008014.1	lincRNA	chr12	47269334	47269356	+	1	0	AGO1-4	7mer-m8	uggguggcugucguuACUUACAa	|||||||	ugugcauacuuugcuUGAAUGUc	8
MIMAT0000257	hsa-miR-181b-5p	ENSG00000257298	AC008147.2	sense_intronic	chr12	50581538	50581562	-	1	0	AGO1-4	7mer-m8	uggGUGGC-UGUCG-UUACUUACAa	|| || : || :||||||||	ucaCAGCGUUUUGCUGAUGAAUGUu	5
MIMAT0000257	hsa-miR-181b-5p	ENSG00000280088	AC126474.2	TEC	chr12	100427639	100427661	-	1	0	AGO1-4	7mer-m8	uggGUGGCUGUCGUUACUUACAa	||::|: : |||||||	aaaCAUUGGGUAUUUUGAAUGUu	5
MIMAT0000257	hsa-miR-181b-5p	ENSG00000281344	HELLPAR	macro_lncRNA	chr12	102608114	102608136	+	1	0	AGO1-4	7mer-m8	uggGUGGCUGUCGU-UACUUACAa	||: :|| || ||||||||	ugaCAUGAGCA-CAUAUGAAUGUu	4
MIMAT0000257	hsa-miR-181b-5p	ENSG00000258210	AC144548.1	processed_transcript	chr12	110825642	110825664	-	7	1	AGO1-4,AGO2	7mer-m8	uggGUGGCUGUCGUUACUUACAa	||:| |:: ||||||||||	uggCAUCCAUGACAAUGAAUGUg	3
MIMAT0000257	hsa-miR-181b-5p	ENSG00000258210	AC144548.1	processed_transcript	chr12	110832980	110833000	-	5	0	AGO1-4,AGO2	7mer-m8	uggguggcUGUCGUUACUUACAa	|::|| |||||||	aauacaaaAUGGC--UGAAUGUu	3
MIMAT0000257	hsa-miR-181b-5p	ENSG00000278291	AL161772.1	antisense	chr13	21276453	21276474	-	4	0	AGO1-4,AGO2	7mer-m8	uggguGGCUGUCGUUACUUACAa	|| |: ||| |||||||	acuuuCCUAU-GCAUUGAAUGUu	9
MIMAT0000257	hsa-miR-181b-5p	ENSG00000281026	N4BP2L2-IT2	sense_intronic	chr13	33080866	33080888	-	1	0	AGO1-4	7mer-m8	ugGGUGGCUGUCGUUACUUACAa	|| |: | | |||||||	caCCUCUCAAUUCCUUGAAUGUg	1
MIMAT0000257	hsa-miR-181b-5p	ENSG00000230300	STARD13-IT1	sense_intronic	chr13	33738320	33738342	-	1	0	AGO1-4	7mer-m8	uggguggcugUCGUUACUUACAa	| | |||||||	uuaagaaaugAUCUCUGAAUGUu	2
MIMAT0000257	hsa-miR-181b-5p	ENSG00000236778	INTS6-AS1	antisense	chr13	52036646	52036669	+	1	0	AGO1	7mer-m8	ugggUGGCUGU-CGUUACUUACAa	|| |:| :| |||||||	cuuaACAAAUAUUUAUUGAAUGUc	2
MIMAT0000257	hsa-miR-181b-5p	ENSG00000276809	AL138955.1	sense_intronic	chr13	96397085	96397106	+	1	0	AGO2	7mer-m8	ugGGUGGCUGUCGUUACUUACAa	| | :|| || :||||||||	ucCAAAUGA-AGAGAUGAAUGUu	1
MIMAT0000257	hsa-miR-181b-5p	ENSG00000280734	LINC01232	processed_transcript	chr13	100145009	100145033	-	1	0	AGO1-4	8mer	ugGGUGGCUGU--CGUUACUUACAa	:||::|||: || |||||||	caUCAUUGACGAUGCCCUGAAUGUa	2
MIMAT0000257	hsa-miR-181b-5p	ENSG00000258441	LINC00641	processed_transcript	chr14	21671639	21671657	-	1	0	AGO2	7mer-m8	uggGUGGCUGUCGUUACUUACAa	|||: || | |||||||	aagCACU--CACC--UGAAUGUg	4
MIMAT0000257	hsa-miR-181b-5p	ENSG00000258757	AL133453.1	antisense	chr14	53107557	53107566	+	2	0	AGO1-4	7mer-m8	uggguggcugucgUUACUUACAa	|||||||||	#NAME?	0
MIMAT0000257	hsa-miR-181b-5p	ENSG00000257621	PSMA3-AS1	antisense	chr14	58732207	58732228	-	2	0	AGO1-4,AGO2	8mer	uggGUGGCUGUCGUUACUUACAa	|| | |::| | |||||||	aagCAGCCAUGG-ACUGAAUGUa	0
MIMAT0000257	hsa-miR-181b-5p	ENSG00000276182	AL163051.2	sense_intronic	chr14	97003552	97003573	+	4	0	AGO1-4,AGO2	7mer-m8	ugggUGGCUGUCGUUACUUACAa	:::|| :|:|||||||||	uuugGUUGA-GGUAAUGAAUGUg	1
MIMAT0000257	hsa-miR-181b-5p	ENSG00000214548	MEG3	lincRNA	chr14	101297431	101297453	+	1	0	AGO1-4	7mer-m8	uggguggcUGUCGUUACUUACAa	|::|:|:|||||||	agugaguaAUGGUAGUGAAUGUu	3
MIMAT0000257	hsa-miR-181b-5p	ENSG00000225746	MEG8	lincRNA	chr14	101411311	101411332	+	1	0	AGO2	7mer-m8	ugggUGGCUGUCGUUACUUACAa	|:| |: | :||||||||	guagAUCAAU-GAGAUGAAUGUg	4
MIMAT0000257	hsa-miR-181b-5p	ENSG00000224078	SNHG14	processed_transcript	chr15	25333869	25333891	+	1	0	AGO2	8mer	uggguggcugucguuACUUACAa	|||||||	uuguuggaucccuucUGAAUGUa	6
MIMAT0000257	hsa-miR-181b-5p	ENSG00000261069	AC124312.3	lincRNA	chr15	25333869	25333891	+	1	0	AGO2	8mer	uggguggcugucguuACUUACAa	|||||||	uuguuggaucccuucUGAAUGUa	6
MIMAT0000257	hsa-miR-181b-5p	ENSG00000224078	SNHG14	processed_transcript	chr15	25364869	25364890	+	2	0	AGO2	7mer-m8	ugggUGGCUGUCGUUACUUACAa	| :|||: | ||||||||	guugAAUGACGAC-AUGAAUGUu	6
MIMAT0000257	hsa-miR-181b-5p	ENSG00000247556	OIP5-AS1	processed_transcript	chr15	41581241	41581265	+	1	0	AGO1-4	8mer	uggguggcUGUCGU--UACUUACAa	|||||| ||||||||	augguugcACAGCAGUAUGAAUGUa	8
MIMAT0000257	hsa-miR-181b-5p	ENSG00000247556	OIP5-AS1	processed_transcript	chr15	41594753	41594774	+	7	0	AGO1-4,AGO2	8mer	uggguggcUGUCGUUACUUACAa	||||: ||||||||	cuuuuagaACAGU-AUGAAUGUa	8
MIMAT0000257	hsa-miR-181b-5p	ENSG00000275580	AC022306.2	lincRNA	chr15	49636315	49636337	+	1	0	AGO2	7mer-m8	uggguGGCUGUCGUUACUUACAa	|: |:| ::||||||||	gaaauCUCAUAUUGAUGAAUGUu	2
MIMAT0000257	hsa-miR-181b-5p	ENSG00000285410	GABPB1-IT1	sense_intronic	chr15	50641368	50641390	-	1	0	AGO1-4	7mer-m8	uggGUGGCUGUCGUUACUUACAa	|| | | | ||||||||	cugCAACAAAAUGUAUGAAUGUu	0
MIMAT0000257	hsa-miR-181b-5p	ENSG00000279145	AC011912.1	TEC	chr15	55464462	55464484	-	1	0	AGO2	7mer-m8	uggguGGCUGUCGUUACUUACAa	:| |: | |||||||	gaauuUCCAUUACUUUGAAUGUg	6
MIMAT0000257	hsa-miR-181b-5p	ENSG00000261351	AC116913.1	antisense	chr15	66782411	66782435	-	1	0	AGO1-4	8mer	uggGUGGCUGUCGUU--ACUUACAa	| |:|: || |: |||||||	ugaCUCUGGAAGGAGGCUGAAUGUa	2
MIMAT0000257	hsa-miR-181b-5p	ENSG00000260274	AC068338.2	lincRNA	chr15	75661442	75661464	+	3	0	AGO1-4	8mer	ugGGUGGCUGUCGUUACUUACAa	::|| :| :| |||||||	gaUUACACGCUUUACUGAAUGUa	7
MIMAT0000257	hsa-miR-181b-5p	ENSG00000252690	AC105339.2	processed_transcript	chr15	83423789	83423814	+	1	0	AGO1-4	7mer-m8	ugGGUGG--CUGUCG-UUACUUACAa	:|||| | | : |||||||||	ugUCACCUUUAAAUUAAAUGAAUGUu	4
MIMAT0000257	hsa-miR-181b-5p	ENSG00000258754	LINC01579	lincRNA	chr15	94433809	94433830	-	1	0	AGO2	7mer-m8	ugGGUGGCUGUCGUUACUUACAa	::||: | ||: |||||||	aaUUACU-AAAGUCCUGAAUGUg	3
MIMAT0000257	hsa-miR-181b-5p	ENSG00000278987	AL031009.1	TEC	chr16	1738388	1738409	+	1	0	AGO1-4	8mer	ugggUGGCUGUCGUUACUUACAa	||:||| | |||||||	uuaaACUGACUUC-CUGAAUGUa	2
MIMAT0000257	hsa-miR-181b-5p	ENSG00000245694	CRNDE	lincRNA	chr16	54952804	54952825	-	1	0	AGO1-4	7mer-m8	uggguggCUGUCGUUACUUACAa	||: | |||||||||	uuuauugGAUUG-AAUGAAUGUu	2
MIMAT0000257	hsa-miR-181b-5p	ENSG00000260417	AC092127.1	lincRNA	chr16	85627251	85627273	+	4	0	AGO1-4	7mer-m8	uggGUGG-CUGUCGUUACUUACAa	|:|| | | |: :|||||||	uagCGCCUGCCUGU-GUGAAUGUc	1
MIMAT0000257	hsa-miR-181b-5p	ENSG00000268388	FENDRR	lincRNA	chr16	86508220	86508242	-	1	0	AGO1-4	8mer	uggguggcugucguuACUUACAa	|||||||	uaauauuccauugucUGAAUGUa	9
MIMAT0000257	hsa-miR-181b-5p	ENSG00000259877	AC009113.1	antisense	chr16	89282045	89282068	-	2	0	AGO1-4	8mer	uggguggcugUCGUU-ACUUACAa	||:|| |||||||	auauguuuuaAGUAACUGAAUGUa	2
MIMAT0000257	hsa-miR-181b-5p	ENSG00000264215	AC126365.1	lincRNA	chr17	20692186	20692210	+	1	0	AGO2	8mer	ugggugGCUGUCGUU--ACUUACAa	:|: ||:|| |||||||	ggagggUGGAAGUAAUUUGAAUGUa	8
MIMAT0000257	hsa-miR-181b-5p	ENSG00000272780	AC233702.9	processed_transcript	chr17	21435967	21435992	-	4	0	AGO2	7mer-m8	ugggUGGCU--GUCGU-UACUUACAa	| ||| :| :| |||||||	agggAACGAGCUAUUAUUUGAAUGUu	7
MIMAT0000257	hsa-miR-181b-5p	ENSG00000214719	AC005562.1	processed_transcript	chr17	28960302	28960324	+	1	0	AGO1-4	8mer	ugggUGGCUGUCGUUACUUACAa	| | | :||| |||||||	aggaAGCAAAGGCAUUGAAUGUa	4
MIMAT0000257	hsa-miR-181b-5p	ENSG00000266490	AC127024.5	lincRNA	chr17	29119444	29119466	+	1	0	AGO1-4	7mer-m8	uggGUGGCUG-UCGUUACUUACAa	:|:| || || |||||||	uaaUAUCUACUUGC-CUGAAUGUu	1
MIMAT0000257	hsa-miR-181b-5p	ENSG00000188825	LINC00910	lincRNA	chr17	41464827	41464847	-	2	0	AGO1-4	8mer	ugGGUGGCUGUCGUUACUUACAa	:||||| | |: |||||||	ucUCACCG-C-GUCUUGAAUGUa	6
MIMAT0000257	hsa-miR-181b-5p	ENSG00000267750	RUNDC3A-AS1	antisense	chr17	42379294	42379317	-	1	0	AGO1-4	8mer	ugGGUG-GCUGUCGUUACUUACAa	|||| | |: ::||||||||	uaCCACUCUAUUUUGAUGAAUGUa	8
MIMAT0000257	hsa-miR-181b-5p	ENSG00000279879	AC091152.4	TEC	chr17	42768704	42768726	+	1	0	AGO1-4	7mer-m8	uggguggcUGUCGUUACUUACAa	||| |||||||||	cugaaaacACAAAAAUGAAUGUc	8
MIMAT0000257	hsa-miR-181b-5p	ENSG00000278765	AC004477.3	lincRNA	chr17	46144114	46144136	-	1	0	AGO2	7mer-m8	uggguggcUGUCGUUACUUACAa	| | :| |||||||	uguugaauAAACUACUGAAUGUu	3
MIMAT0000257	hsa-miR-181b-5p	ENSG00000246640	AC009720.1	lincRNA	chr17	48128301	48128327	-	1	0	AGO2	7mer-m8	ugGGUG-GCUGUCGU---UACUUACAa	|:|: |||| ||| |||||||	gcCUAUGCGACUGCAUGUCUGAAUGUu	6
MIMAT0000257	hsa-miR-181b-5p	ENSG00000277476	AC005332.6	lincRNA	chr17	66129528	66129552	+	2	0	AGO1-4,AGO2	7mer-m8	uggguggCUGUCGUU--ACUUACAa	|| :| || |||||||	ucaggggGAGGGGAAUGUGAAUGUg	1
MIMAT0000257	hsa-miR-181b-5p	ENSG00000263731	AC145207.5	lincRNA	chr17	79838372	79838395	-	1	0	AGO1-4	7mer-m8	uggGUGGCUGUCGUU-ACUUACAa	| :| | | :|| |||||||	auaCUUCCAGACUAAGUGAAUGUc	3
MIMAT0000257	hsa-miR-181b-5p	ENSG00000266783	AP005136.2	sense_intronic	chr18	2561432	2561454	-	1	0	AGO2	8mer	ugGGUGGCUGUCGU-UACUUACAa	||:|| || | ||||||||	uuCCGCC-CCAAAACAUGAAUGUa	1
MIMAT0000257	hsa-miR-181b-5p	ENSG00000263753	LINC00667	lincRNA	chr18	5239052	5239074	+	5	0	AGO1,AGO2	8mer	uggguggcugucguuACUUACAa	|||||||	uuuacuuuuaaaacuUGAAUGUa	2
MIMAT0000257	hsa-miR-181b-5p	ENSG00000263753	LINC00667	lincRNA	chr18	5244913	5244935	+	6	0	AGO1-4,AGO2	7mer-m8	ugGGUGGCUGUCGUUACUUACAa	::||: |:| :|||||||||	caUUACUUAUAAUAAUGAAUGUg	2
MIMAT0000257	hsa-miR-181b-5p	ENSG00000274578	AC006249.1	sense_intronic	chr18	25726450	25726472	-	1	0	AGO2	7mer-m8	uggguggcugucgUUACUUACAa	::|||||||	ugguauuuuaaugGGUGAAUGUu	0
MIMAT0000257	hsa-miR-181b-5p	ENSG00000276174	AC087683.2	sense_intronic	chr18	39632681	39632703	+	1	0	AGO2	7mer-m8	ugGGUGGCUGUCGUUACUUACAa	:|| | | : |||||||	guUCAAAGUGAAUUUUGAAUGUg	0
MIMAT0000257	hsa-miR-181b-5p	ENSG00000279366	AC120349.2	TEC	chr18	45438771	45438793	-	1	0	AGO1-4	8mer	uggguGGCUGUCGUUACUUACAa	|: |:||::||||||||	cauucCUAAUAGUGAUGAAUGUa	1
MIMAT0000257	hsa-miR-181b-5p	ENSG00000197332	AC008543.1	lincRNA	chr19	11796140	11796162	+	1	0	AGO2	8mer	uggguggcugucGUUACUUACAa	| ||||||||	uggagagaaaccCUAUGAAUGUa	2
MIMAT0000257	hsa-miR-181b-5p	ENSG00000197332	AC008543.1	lincRNA	chr19	11796308	11796330	+	1	0	AGO2	8mer	uggguggcugucGUUACUUACAa	| :|||||||	uggugaaaaaccCUGUGAAUGUa	2
MIMAT0000257	hsa-miR-181b-5p	ENSG00000280332	AC020917.4	TEC	chr19	16467202	16467223	-	1	0	AGO1-4	7mer-m8	ugggUGGCUGUCGUUACUUACAa	||| : :| ::|||||||	uugaACCUG-GGAGGUGAAUGUu	3
MIMAT0000257	hsa-miR-181b-5p	ENSG00000267475	AC008736.1	lincRNA	chr19	33182273	33182295	-	4	0	AGO1,AGO2	7mer-m8	ugGGUGGC-UGUCGUUACUUACAa	|:||:| ||| | |||||||	ucCUACUGCACA-CCUUGAAUGUg	4
MIMAT0000257	hsa-miR-181b-5p	ENSG00000280106	AC008555.8	TEC	chr19	35441076	35441098	-	4	0	AGO1-4,AGO2	8mer	uggguggcugucguuACUUACAa	|||||||	uuagugaguaucccuUGAAUGUa	3
MIMAT0000257	hsa-miR-181b-5p	ENSG00000232677	LINC00665	lincRNA	chr19	36805745	36805768	-	1	0	AGO2	8mer	ugGGUGGCUG-UCGUUACUUACAa	|::|:| | | | |||||||	auCUGCUGUCAACCCCUGAAUGUa	4
MIMAT0000257	hsa-miR-181b-5p	ENSG00000186019	AC021092.1	antisense	chr19	44610269	44610290	-	1	0	AGO2	8mer	ugGGUGGCUGUCGUUACUUACAa	|::|:| ::|: :|||||||	caCUGCUGCUGGU-GUGAAUGUa	1
MIMAT0000257	hsa-miR-181b-5p	ENSG00000268621	IGFL2-AS1	lincRNA	chr19	46693367	46693389	-	1	0	AGO2	8mer	uggguGGCUGUCGUUACUUACAa	:| |:: || |||||||	guuguUCCAUGACACUGAAUGUa	7
MIMAT0000257	hsa-miR-181b-5p	ENSG00000267890	AC010624.2	lincRNA	chr19	50578994	50579016	+	2	0	AGO1-4	7mer-m8	uggguggcuguCGUUACUUACAa	|| :|||||||	cccuuguucucGCCGUGAAUGUc	6
MIMAT0000257	hsa-miR-181b-5p	ENSG00000269825	AC022150.4	sense_intronic	chr19	53156298	53156320	-	2	0	AGO1-4	7mer-m8	ugggugGCUGUCGUUACUUACAa	| | |:|||||||||	accuuaCAAGUGUAAUGAAUGUg	5
MIMAT0000257	hsa-miR-181b-5p	ENSG00000232098	AC012313.1	lincRNA	chr19	58919706	58919728	-	2	0	AGO1-4,AGO2	7mer-m8	uggguGGCUGUCGUUACUUACAa	|: :| |||:|||||||	gcgucCUAGCCGCAGUGAAUGUu	7
MIMAT0000257	hsa-miR-181b-5p	ENSG00000250917	AL035458.2	sense_overlapping	chr20	32868927	32868950	-	10	0	AGO1-4,AGO2	7mer-m8	ugGGUGGCUGUCGUU--ACUUACAa	||||| : :|||| |||||||	gcCCACCUG-GGCAAGCUGAAUGUg	5
MIMAT0000257	hsa-miR-181b-5p	ENSG00000260032	NORAD	lincRNA	chr20	34634595	34634617	-	9	0	AGO1-4,AGO2	7mer-m8	uggguggcugucguUACUUACAa	:|||||||	aaaucagucccuuuGUGAAUGUc	5
MIMAT0000257	hsa-miR-181b-5p	ENSG00000283757	AL031686.1	processed_transcript	chr20	45084686	45084708	-	1	0	AGO2	8mer	ugGGUGGCUGUCGUUACUUACAa	|| :|| |:|||||||||	acCCUAUGAAUGUAAUGAAUGUa	0
MIMAT0000257	hsa-miR-181b-5p	ENSG00000283757	AL031686.1	processed_transcript	chr20	45085028	45085051	-	3	1	AGO2	8mer	uggguggcUGUCGU-UACUUACAa	| | || ||||||||	caggagaaAAACCAUAUGAAUGUa	0
MIMAT0000257	hsa-miR-181b-5p	ENSG00000283757	AL031686.1	processed_transcript	chr20	45085703	45085724	-	1	1	AGO2	8mer	uggguggcUGUCGUUACUUACAa	||| | ||||||||	ggagagaaACA-CUAUGAAUGUa	0
MIMAT0000257	hsa-miR-181b-5p	ENSG00000273451	AL031666.3	sense_intronic	chr20	45977614	45977635	-	3	0	AGO1-4,AGO2	7mer-m8	ugGGUGGCUGUCGUUACUUACAa	:|| :| |||| |||||||	cuUCAGUGUCAGC-CUGAAUGUu	6
MIMAT0000257	hsa-miR-181b-5p	ENSG00000235123	DSCAM-AS1	antisense	chr21	41757215	41757237	+	4	0	AGO1-4	8mer	uggguggcugucguUACUUACAa	||||||||	auaaaguauauuuuAUGAAUGUa	5
MIMAT0000257	hsa-miR-181b-5p	ENSG00000228315	GUSBP11	processed_transcript	chr22	24033632	24033655	-	1	0	AGO2	8mer	ugGGUGGCUGU-CGUUACUUACAa	| | :|| : |: |||||||	caCAAAUGAGGUGUUUUGAAUGUa	1
MIMAT0000257	hsa-miR-181b-5p	ENSG00000225783	MIAT	lincRNA	chr22	27072365	27072387	+	1	1	AGO1-4	8mer	uggguggcuGUCGUUACUUACAa	|| | ||||||||	uuuuguuuuCAUCCAUGAAUGUa	2
MIMAT0000257	hsa-miR-181b-5p	ENSG00000279080	AL022322.2	antisense	chr22	38539438	38539460	+	1	0	AGO2	8mer	uggguggCUGUCGUUACUUACAa	|:| | |||||||	cuaguugGGCUGAUUUGAAUGUa	2
MIMAT0000257	hsa-miR-181b-5p	ENSG00000224715	Z82186.1	lincRNA	chr22	47768162	47768182	+	1	0	AGO2	7mer-m8	ugggUGGCUGUCGUUACUUACAa	:||| :|| :|||||||	uggaGCCG--GGCCGUGAAUGUc	3
MIMAT0000257	hsa-miR-181b-5p	ENSG00000230844	ZNF674-AS1	lincRNA	chrX	46406318	46406339	+	3	0	AGO1-4,AGO2	7mer-m8	ugggUGGCUGUCGUUACUUACAa	||:||: | |||||||	agggACUGAU-GAUUUGAAUGUg	4
MIMAT0000257	hsa-miR-181b-5p	ENSG00000229807	XIST	lincRNA	chrX	73045267	73045289	-	7	0	AGO2	7mer-m8	uggguggcUGUCGUUACUUACAa	| | :|:|||||||	ccugaaaaAAAAUAGUGAAUGUg	3
MIMAT0000257	hsa-miR-181b-5p	ENSG00000229807	XIST	lincRNA	chrX	73065233	73065254	-	6	0	AGO2	7mer-m8	ugGGUGGCUGUCGUUACUUACAa	:|||| ::| ||||||||	acUCACC-UUGGACAUGAAUGUg	3
MIMAT0000257	hsa-miR-181b-5p	ENSG00000229807	XIST	lincRNA	chrX	73067690	73067711	-	11	0	AGO1,AGO2	7mer-m8	ugGGUGGCUGUCGUUACUUACAa	:| |:|: | | ||||||||	uuUCCCUGGGA-CUAUGAAUGUg	3
MIMAT0000257	hsa-miR-181b-5p	ENSG00000235244	DANT2	lincRNA	chrX	115034508	115034532	-	2	0	AGO1-4	7mer-m8	ugGGUGGCUG-UCGUU-ACUUACAa	|| :| || | :|| |||||||	acCCUUCUACGAUUAACUGAAUGUg	4
MIMAT0000258	hsa-miR-181c-5p	ENSG00000261326	LINC01355	lincRNA	chr1	23611422	23611443	-	1	0	AGO2	7mer-m8	ugaguggcuguccaACUUACAa	|||||||	auuuguuuuccuugUGAAUGUu	0
MIMAT0000258	hsa-miR-181c-5p	ENSG00000197989	SNHG12	antisense	chr1	28908240	28908264	-	3	0	AGO1-4,AGO2	7mer-m8	ugaGUGGCUGU-CCA--ACUUACAa	| :||| | ||| |||||||	cggCCUCGAGAUGGUGGUGAAUGUg	5
MIMAT0000258	hsa-miR-181c-5p	ENSG00000270115	AL513327.3	lincRNA	chr1	33727094	33727115	+	1	0	AGO2	8mer	ugAGUGGCUGU-CCAACUUACAa	||: :| || |||||||||	ccUCGGUG-CAUUGUUGAAUGUa	0
MIMAT0000258	hsa-miR-181c-5p	ENSG00000281207	SLFNL1-AS1	antisense	chr1	41483834	41483855	+	2	0	AGO2	8mer	ugaguggcugUCCAACUUACAa	|| |||||||	gugguagucaAGAAUGAAUGUa	2
MIMAT0000258	hsa-miR-181c-5p	ENSG00000261716	AC239868.1	sense_overlapping	chr1	149816767	149816787	-	1	0	AGO1-4	7mer-m8	ugaGUGGCUGUCCAACUUACAa	:| :|: || |||||||	acaUAAUGG-AGCCUGAAUGUc	2
MIMAT0000258	hsa-miR-181c-5p	ENSG00000259865	AL390728.6	lincRNA	chr1	247350996	247351020	-	2	0	AGO1-4	8mer	ugagUGGCUGUCCA---ACUUACAa	|| |:: || |||||||	ugagACAAAUGAGUUACUGAAUGUa	1
MIMAT0000258	hsa-miR-181c-5p	ENSG00000223734	AC098828.2	lincRNA	chr2	20252138	20252159	+	1	0	AGO1-4	7mer-m8	ugaguggcuguccaACUUACAa	|||||||	ggacaaaaaauuacUGAAUGUc	1
MIMAT0000258	hsa-miR-181c-5p	ENSG00000279544	AL133243.4	TEC	chr2	32789758	32789780	+	1	0	AGO1-4	7mer-m8	ugaguggCUGUCC-AACUUACAa	|| :|| ||||||||	gcuagaaGAGGGGAUUGAAUGUc	1
MIMAT0000258	hsa-miR-181c-5p	ENSG00000271894	AC007744.1	processed_transcript	chr2	56612653	56612675	+	1	0	AGO2	7mer-m8	ugaguggcugucCA-ACUUACAa	|| |||||||	ugauaguuucuuGUAUGAAUGUg	0
MIMAT0000258	hsa-miR-181c-5p	ENSG00000230002	ALMS1-IT1	sense_intronic	chr2	73686103	73686126	+	1	0	AGO1	7mer-m8	ugAGUGGCUGUC--CAACUUACAa	|||| |||| ||||||||	ugUCACAUACAGCUUUUGAAUGUc	4
MIMAT0000258	hsa-miR-181c-5p	ENSG00000234653	AC079117.1	antisense	chr2	77236256	77236277	+	1	0	AGO2	7mer-m8	ugaGUGGCUGUCCAACUUACAa	|||: | |||||||	uggCACUAAACCACUGAAUGUu	2
MIMAT0000258	hsa-miR-181c-5p	ENSG00000189223	PAX8-AS1	processed_transcript	chr2	114016849	114016868	+	1	0	AGO1-4	7mer-m8	ugAGUGGCUGUCCAACUUACAa	|| || | | |||||||	cuUCCCCCUCUG--UGAAUGUg	0
MIMAT0000258	hsa-miR-181c-5p	ENSG00000227403	LINC01806	lincRNA	chr2	162105107	162105126	+	1	0	AGO2	7mer-m8	ugAGUGGCUGUCCAACUUACAa	|:||: | | ||||||||	aaUUACU-A-AAUUUGAAUGUg	1
MIMAT0000258	hsa-miR-181c-5p	ENSG00000260742	AC009962.1	antisense	chr2	182752783	182752804	-	1	0	AGO1-4	7mer-m8	ugaGUGGCUGUCCAACUUACAa	| | | || |||||||	cagCCCAGUCACAAUGAAUGUu	2
MIMAT0000258	hsa-miR-181c-5p	ENSG00000279348	AC012513.3	TEC	chr2	217076689	217076713	+	1	0	AGO1-4	7mer-m8	ugAGUGGC--UGUCCA-ACUUACAa	|:|| | | || | |||||||	ggUUACAGGAAGAGCUGUGAAUGUu	0
MIMAT0000258	hsa-miR-181c-5p	ENSG00000206573	THUMPD3-AS1	antisense	chr3	9430923	9430945	-	1	0	AGO1-4	7mer-m8	ugaguGGCUGU-CCAACUUACAa	|: ||| | |||||||	aaaauCUCACACUGCUGAAUGUc	0
MIMAT0000258	hsa-miR-181c-5p	ENSG00000206573	THUMPD3-AS1	antisense	chr3	9432248	9432269	-	1	0	AGO2	7mer-m8	ugaGUGGCUGUCCAACUUACAa	:|:| | ||||||||	cugUAUCCUCCAUUUGAAUGUu	0
MIMAT0000258	hsa-miR-181c-5p	ENSG00000206573	THUMPD3-AS1	antisense	chr3	9436711	9436732	-	3	0	AGO1-4,AGO2	7mer-m8	ugaguggcuguccaACUUACAa	|||||||	gaauucuguucucgUGAAUGUg	0
MIMAT0000258	hsa-miR-181c-5p	ENSG00000271020	AC112220.2	lincRNA	chr3	33838805	33838825	-	1	0	AGO1-4	8mer	ugAGUGGCUGUCCAACUUACAa	|:| || | |||||||	caUUAAAGA-AAUAUGAAUGUa	3
MIMAT0000258	hsa-miR-181c-5p	ENSG00000272077	AC124045.1	lincRNA	chr3	44710411	44710432	+	1	0	AGO1-4	8mer	ugaGUGGCUGUCCAACUUACAa	:|:| |: | |||||||	ugaUAUCCAUUGUAUGAAUGUa	0
MIMAT0000258	hsa-miR-181c-5p	ENSG00000214773	AC112512.1	sense_intronic	chr3	47645615	47645641	-	1	0	AGO1-4	8mer	ugAGUGGCUG----UCCA-ACUUACAa	|:|| ||| |||| |||||||	acUUACGGACUUCUAGGUAUGAAUGUa	0
MIMAT0000258	hsa-miR-181c-5p	ENSG00000272182	AC135507.1	antisense	chr3	58414467	58414487	+	1	0	AGO2	8mer	ugaGUGGCUGUCCAACUUACAa	:||| |: |||||||	gaaUACCUAU-UCAUGAAUGUa	1
MIMAT0000258	hsa-miR-181c-5p	ENSG00000239653	PSMD6-AS2	antisense	chr3	63990236	63990255	+	1	0	AGO2	7mer-m8	ugAGUGGCUGUCCAACUUACAa	||| ||| ||||||||	ugUCAAGGAC--UUUGAAUGUc	0
MIMAT0000258	hsa-miR-181c-5p	ENSG00000229619	MBNL1-AS1	antisense	chr3	151985741	151985762	-	1	0	AGO2	8mer	ugaguggcuguccAACUUACAa	||||||||	ggcaggauuuccuUUGAAUGUa	2
MIMAT0000258	hsa-miR-181c-5p	ENSG00000240207	AC080013.1	antisense	chr3	158455210	158455229	+	1	0	AGO1-4	7mer-m8	ugaGUGGCUGUCCAACUUACAa	|| :|||| |||||||	cggCAGUGACA--CUGAAUGUc	2
MIMAT0000258	hsa-miR-181c-5p	ENSG00000188242	AC010442.1	3prime_overlapping_ncRNA	chr5	471026	471047	-	13	0	AGO1-4,AGO2	8mer	ugaguggcuguccaACUUACAa	|||||||	gguaaacagucuuaUGAAUGUa	2
MIMAT0000258	hsa-miR-181c-5p	ENSG00000247516	MIR4458HG	lincRNA	chr5	8460613	8460633	+	5	0	AGO1,AGO1-4,AGO2	7mer-m8	ugAGUGGCUGUCCAACUUACAa	||| : |:| |||||||	cuUCA-UAAUAUAAUGAAUGUu	0
MIMAT0000258	hsa-miR-181c-5p	ENSG00000272130	AC091946.2	lincRNA	chr5	21569901	21569924	+	1	0	AGO2	7mer-m8	ugAGUGGCUGUCCA--ACUUACAa	|:| ||:: | |||||||	auUUAGAGAUGUAUUCUGAAUGUu	0
MIMAT0000258	hsa-miR-181c-5p	ENSG00000244968	LIFR-AS1	antisense	chr5	38559146	38559168	+	1	0	AGO1-4	8mer	ugaGUG-GCU-GUCCAACUUACAa	||: :|| |||| |||||||	aaaCAUAUGACCAGG-UGAAUGUa	1
MIMAT0000258	hsa-miR-181c-5p	ENSG00000248323	LUCAT1	lincRNA	chr5	90607424	90607447	-	1	0	AGO2	8mer	ugaGUG-GCUGUCCA-ACUUACAa	||| | || | |||||||	gacCACUCUUAAGAUCUGAAUGUa	8
MIMAT0000258	hsa-miR-181c-5p	ENSG00000273345	AC104109.4	processed_transcript	chr5	133541519	133541540	-	1	0	AGO1-4	7mer-m8	ugaguggcuguccaACUUACAa	|||||||	uuauuuucucuaucUGAAUGUu	0
MIMAT0000258	hsa-miR-181c-5p	ENSG00000230551	AC021078.1	processed_transcript	chr5	148873949	148873969	-	15	0	AGO1,AGO1-4,AGO2,AGO3	7mer-m8	ugaGUGGCUGUCCAACUUACAa	:| | || |||||||||	uucUAACUAC-UGUUGAAUGUc	1
MIMAT0000258	hsa-miR-181c-5p	ENSG00000245060	LINC00847	lincRNA	chr5	180261410	180261430	+	1	0	AGO1-4	7mer-m8	ugAGUGGCUGUCCAACUUACAa	|: |: ||| |||||||	agUUUCUAACA-CAUGAAUGUu	0
MIMAT0000258	hsa-miR-181c-5p	ENSG00000272341	AL137003.2	lincRNA	chr6	16766183	16766204	+	1	0	AGO2	7mer-m8	ugaguggcuguccAACUUACAa	||||||||	auguguauuuuauUUGAAUGUc	2
MIMAT0000258	hsa-miR-181c-5p	ENSG00000228223	HCG11	lincRNA	chr6	26526202	26526223	+	2	0	AGO1-4,AGO2	7mer-m8	ugaguggcuguccaACUUACAa	|||||||	aaucagucccuuugUGAAUGUc	2
MIMAT0000258	hsa-miR-181c-5p	ENSG00000269293	ZSCAN16-AS1	antisense	chr6	28090747	28090769	-	12	0	AGO1,AGO2,AGO3	7mer-m8	ugAGUGGCUGUC-CAACUUACAa	|:| | ::|| ||||||||	ugUUAACAGUAGACUUGAAUGUg	2
MIMAT0000258	hsa-miR-181c-5p	ENSG00000246350	AL049543.1	antisense	chr6	28557248	28557273	+	5	0	AGO1-4	7mer-m8	ugAGUGGCUG-UCC--A-ACUUACAa	|: |:|:| || | |||||||	agUUCCUGGCUUGGCCUCUGAAUGUg	1
MIMAT0000258	hsa-miR-181c-5p	ENSG00000272374	Z97832.2	lincRNA	chr6	35189722	35189743	-	1	0	AGO1-4	7mer-m8	ugaguggcuguccAACUUACAa	||||||||	uauuuuccucuccUUGAAUGUc	0
MIMAT0000258	hsa-miR-181c-5p	ENSG00000203875	SNHG5	processed_transcript	chr6	86387544	86387566	-	18	11	AGO1-4,AGO2	7mer-m8	ugaGUGGCUGUCCA--ACUUACAa	|| :|| || | |||||||	agcCAGUGA-AGAUAAUGAAUGUc	2
MIMAT0000258	hsa-miR-181c-5p	ENSG00000233496	SYNJ2-IT1	sense_intronic	chr6	158422187	158422209	+	1	0	AGO1-4	7mer-m8	ugaGUGGCUGU-CCAACUUACAa	|||: ::: | |||||||	augCACUUGUGUUGCUGAAUGUg	2
MIMAT0000258	hsa-miR-181c-5p	ENSG00000230487	PSMG3-AS1	lincRNA	chr7	1628565	1628586	+	1	0	AGO1-4	7mer-m8	ugAGUGGCUGUCCAACUUACAa	||| |: || |||||||	ugUCAGGCAUUGGCUGAAUGUc	1
MIMAT0000258	hsa-miR-181c-5p	ENSG00000196295	AC005154.1	processed_transcript	chr7	30589341	30589362	-	1	0	AGO2	7mer-m8	ugaGUGGCUGUCCAACUUACAa	|| || || ||||||||	ucaCAGAGAAAGUUUGAAUGUu	1
MIMAT0000258	hsa-miR-181c-5p	ENSG00000196295	AC005154.1	processed_transcript	chr7	30594818	30594839	-	1	0	AGO1-4	8mer	ugaguggcUGUCCAACUUACAa	||| |||||||	gcugcaaaACAUUGUGAAUGUa	1
MIMAT0000258	hsa-miR-181c-5p	ENSG00000227199	ST7-AS1	antisense	chr7	116592831	116592850	-	1	0	AGO1-4	7mer-m8	ugAGUGGCUGUCCAACUUACAa	|| ::|||| | |||||||	aaUC-UUGACA-GAUGAAUGUu	2
MIMAT0000258	hsa-miR-181c-5p	ENSG00000280347	AC000123.3	TEC	chr7	127003245	127003262	-	1	0	AGO1-4	7mer-m8	ugAGUGGCUGUCCAACUUACAa	|| || ||| |||||||	caUCUCC-ACA---UGAAUGUg	1
MIMAT0000258	hsa-miR-181c-5p	ENSG00000280347	AC000123.3	TEC	chr7	127003266	127003287	-	1	0	AGO1-4	7mer-m8	ugaguggcugUCCAACUUACAa	| |||||||||	uuuguuuucaAAGUUGAAUGUc	1
MIMAT0000258	hsa-miR-181c-5p	ENSG00000273184	AC010655.4	processed_transcript	chr7	128119366	128119388	+	8	6	AGO1-4,AGO2	8mer	ugagUGGCUGUCCA-ACUUACAa	| :|| : | |||||||	caagAGUGAAGUAUGUGAAUGUa	0
MIMAT0000258	hsa-miR-181c-5p	ENSG00000245910	SNHG6	processed_transcript	chr8	67834602	67834621	-	3	0	AGO1-4,AGO2	7mer-m8	ugAGUGGCUGUCCAACUUACAa	|::|:| :| | |||||||	ggUUGCUG-UA-GAUGAAUGUu	1
MIMAT0000258	hsa-miR-181c-5p	ENSG00000272425	AC009902.3	lincRNA	chr8	82187798	82187821	-	1	0	AGO1-4	7mer-m8	ugAGUGGCUGUCC--A-ACUUACAa	| :|| |||| | |||||||	caUGGCC-UCAGGAUUCUGAAUGUg	0
MIMAT0000258	hsa-miR-181c-5p	ENSG00000254166	CASC19	processed_transcript	chr8	128231222	128231243	-	1	0	AGO2	7mer-m8	ugAGUGGCUGUCCAACUUACAa	| :|: :| || |||||||	aaUAGCUAGCUGGAUGAAUGUu	4
MIMAT0000258	hsa-miR-181c-5p	ENSG00000249859	PVT1	lincRNA	chr8	129021918	129021939	+	2	0	AGO1-4	7mer-m8	ugaguggcuguccaACUUACAa	|||||||	gaucugucuugaugUGAAUGUg	9
MIMAT0000258	hsa-miR-181c-5p	ENSG00000280303	ERICD	lincRNA	chr8	141647297	141647318	+	1	0	AGO1-4	7mer-m8	ugaguggcuguccaACUUACAa	|||||||	uuuuuaaauaaucaUGAAUGUu	1
MIMAT0000258	hsa-miR-181c-5p	ENSG00000260912	AL158206.1	sense_overlapping	chr9	19453758	19453781	+	3	0	AGO1-4	8mer	ugaGUGGCUGUCCA--ACUUACAa	| || | | || |||||||	gggCUCCAAAAAGUAAUGAAUGUa	4
MIMAT0000258	hsa-miR-181c-5p	ENSG00000240498	CDKN2B-AS1	antisense	chr9	21994989	21995010	+	1	0	AGO2	7mer-m8	ugagUGGCUGUCCAACUUACAa	|:| : ||| |||||||	gccaAUCAGGAGGCUGAAUGUc	4
MIMAT0000258	hsa-miR-181c-5p	ENSG00000271384	AL161729.3	lincRNA	chr9	98169702	98169724	-	2	0	AGO1-4	7mer-m8	ugaguGGCUGUCCA-ACUUACAa	::|::| | |||||||	uaaguUUGGUAAUUCUGAAUGUc	2
MIMAT0000258	hsa-miR-181c-5p	ENSG00000259953	AL138756.1	sense_overlapping	chr9	114795233	114795257	-	2	0	AGO1-4	7mer-m8	ugAGUGGCUGUCCA---ACUUACAa	| ||: ||| | |||||||	uuUAACUACCAGUUUCCUGAAUGUu	2
MIMAT0000258	hsa-miR-181c-5p	ENSG00000233016	SNHG7	antisense	chr9	139621215	139621236	-	13	0	AGO1-4,AGO2	7mer-m8	ugagugGCUGUCCAACUUACAa	:|| | ||||||||	gccccgUGAACGUUUGAAUGUu	3
MIMAT0000258	hsa-miR-181c-5p	ENSG00000229664	AL137186.1	antisense	chr10	6067941	6067951	+	1	0	AGO1-4	7mer-m8	ugaguggcuguccAACUUACAa	||||||||	#NAME?	2
MIMAT0000258	hsa-miR-181c-5p	ENSG00000237036	ZEB1-AS1	antisense	chr10	31605556	31605577	-	1	0	AGO2	7mer-m8	ugaguggcUGUCCAACUUACAa	|:: ||||||||	uauauguuAUGAAUUGAAUGUu	2
MIMAT0000258	hsa-miR-181c-5p	ENSG00000244393	RP11-592B15.3	processed_transcript	chr10	51287093	51287115	-	3	0	AGO1-4	7mer-m8	ugaguggCU-GUCCAACUUACAa	|| || |||||||	ggugcugGAUCACAAUGAAUGUc	0
MIMAT0000258	hsa-miR-181c-5p	ENSG00000226200	SGMS1-AS1	antisense	chr10	52397339	52397360	+	1	0	AGO1-4	8mer	ugaguggcuguccaACUUACAa	|||||||	gauaaacacacuaaUGAAUGUa	1
MIMAT0000258	hsa-miR-181c-5p	ENSG00000231131	LINC01468	lincRNA	chr10	54214459	54214480	-	1	0	AGO1-4	8mer	ugAGUGGCUGUCCAACUUACAa	|||: || : |||||||	gaUCAUGGAGGAAGUGAAUGUa	6
MIMAT0000258	hsa-miR-181c-5p	ENSG00000244733	AL132656.2	lincRNA	chr10	81437212	81437233	+	1	0	AGO2	7mer-m8	ugaguggcuguccaACUUACAa	|||||||	acaaaaaacacuaaUGAAUGUg	0
MIMAT0000258	hsa-miR-181c-5p	ENSG00000272734	ADIRF-AS1	processed_transcript	chr10	88725509	88725533	-	1	0	AGO1-4	7mer-m8	ugaGUGGCUGU-CCA--ACUUACAa	| |: :|| | | |||||||	uucCCCUUGCAUGCUAAUGAAUGUg	1
MIMAT0000258	hsa-miR-181c-5p	ENSG00000237579	LINC01514	lincRNA	chr10	102953844	102953865	+	1	0	AGO2	7mer-m8	ugaguggcUGUCCAACUUACAa	| | ||||||||	caaaggguAAAAUUUGAAUGUg	3
MIMAT0000258	hsa-miR-181c-5p	ENSG00000269821	KCNQ1OT1	antisense	chr11	2670435	2670457	-	1	0	AGO1-4	8mer	ugAGUGGCUG-UCCAACUUACAa	|:: : || | ||||||||	uaUUGAUAACAAUCUUGAAUGUa	1
MIMAT0000258	hsa-miR-181c-5p	ENSG00000269821	KCNQ1OT1	antisense	chr11	2681548	2681569	-	2	0	AGO1-4,AGO2	7mer-m8	ugaguggcUGUCCAACUUACAa	|| ||||||||	cuaauuucACUAUUUGAAUGUg	1
MIMAT0000258	hsa-miR-181c-5p	ENSG00000269821	KCNQ1OT1	antisense	chr11	2717229	2717253	-	1	0	AGO1-4	8mer	ugAGUG--GCUGU-CCAACUUACAa	|||| : ||| |||||||	uuUCACUUUUACACUCAUGAAUGUa	1
MIMAT0000258	hsa-miR-181c-5p	ENSG00000269821	KCNQ1OT1	antisense	chr11	2719026	2719047	-	2	0	AGO1-4	8mer	ugaguggcuguccaACUUACAa	|||||||	aagaauuucccuuaUGAAUGUa	1
MIMAT0000258	hsa-miR-181c-5p	ENSG00000280798	LINC00294	lincRNA	chr11	33099399	33099419	+	4	0	AGO1-4,AGO2	7mer-m8	ugAGUGGCUGUCCAACUUACAa	|||: ||:| | |||||||	ucUCAUGGAUAAG-UGAAUGUu	1
MIMAT0000258	hsa-miR-181c-5p	ENSG00000280010	AP001350.2	TEC	chr11	58395741	58395762	+	1	0	AGO2	7mer-m8	ugaguggcuguccaACUUACAa	|||||||	aagaaugagcucucUGAAUGUg	3
MIMAT0000258	hsa-miR-181c-5p	ENSG00000255717	SNHG1	processed_transcript	chr11	62620931	62620952	-	7	0	AGO1-4	8mer	ugaguggCUGUCCAACUUACAa	| | || |||||||	cacugugGUCUGGGUGAAUGUa	3
MIMAT0000258	hsa-miR-181c-5p	ENSG00000245532	NEAT1	lincRNA	chr11	65191335	65191358	+	24	0	AGO1-4,AGO2	7mer-m8	ugaguggCUGUCC--AACUUACAa	|:::|| |||||||	cagagagGGUGGGGAGUGAAUGUg	1
MIMAT0000258	hsa-miR-181c-5p	ENSG00000245532	NEAT1	lincRNA	chr11	65193398	65193419	+	9	0	AGO1-4,AGO2	7mer-m8	ugaGUGGCUGUCCAACUUACAa	:|:: :| ||||||||	uugUAUUUUUAAUUUGAAUGUu	1
MIMAT0000258	hsa-miR-181c-5p	ENSG00000245532	NEAT1	lincRNA	chr11	65197604	65197628	+	11	0	AGO1-4	8mer	ugaguggcUGUCCA---ACUUACAa	:|:||| |||||||	ugugaaauGCGGGUAAAUGAAUGUa	1
MIMAT0000258	hsa-miR-181c-5p	ENSG00000245532	NEAT1	lincRNA	chr11	65211491	65211513	+	13	0	AGO1-4	7mer-m8	ugaguggCUGUC-CAACUUACAa	||::| |||||||	ggacuuaGAUGGCCGUGAAUGUu	1
MIMAT0000258	hsa-miR-181c-5p	ENSG00000251562	MALAT1	lincRNA	chr11	65270030	65270051	+	17	0	AGO1-4,AGO2	7mer-m8	ugaguggcuGUCCAACUUACAa	||| ||||||||	gugauaguuCAGCUUGAAUGUc	1
MIMAT0000258	hsa-miR-181c-5p	ENSG00000260401	AP002761.4	sense_overlapping	chr11	72951938	72951961	+	1	0	AGO1-4	7mer-m8	ugAGUGGCUGUCC--AACUUACAa	| :|:| :||| |||||||	ugUGGCUGUUAGGAACUGAAUGUu	7
MIMAT0000258	hsa-miR-181c-5p	ENSG00000250303	AP002884.1	lincRNA	chr11	112163082	112163103	+	1	0	AGO1-4	8mer	ugaguggcuguccaACUUACAa	|||||||	uuuucuuuuguuucUGAAUGUa	5
MIMAT0000258	hsa-miR-181c-5p	ENSG00000280237	MIR4697HG	TEC	chr11	133768014	133768034	-	1	0	AGO1-4	7mer-m8	ugAGUGGCUGUCCAACUUACAa	|: || |: ||||||||	cgUUUCC-AUUUCUUGAAUGUu	2
MIMAT0000258	hsa-miR-181c-5p	ENSG00000275764	AC092747.4	lincRNA	chr12	27191787	27191809	+	4	0	AGO1-4,AGO2	8mer	ugAGUG-GCUGUCCAACUUACAa	|::| | || |||||||	guUUGCACAACUCUGUGAAUGUa	1
MIMAT0000258	hsa-miR-181c-5p	ENSG00000257261	AC008014.1	lincRNA	chr12	47269335	47269356	+	1	0	AGO1-4	7mer-m8	ugaguggcuguCCAACUUACAa	| ||||||||	gugcauacuuuGCUUGAAUGUc	4
MIMAT0000258	hsa-miR-181c-5p	ENSG00000257298	AC008147.2	sense_intronic	chr12	50581538	50581559	-	1	0	AGO1-4	7mer-m8	ugaguggcugucCAACUUACAa	| |||||||	cagcguuuugcuGAUGAAUGUu	3
MIMAT0000258	hsa-miR-181c-5p	ENSG00000280088	AC126474.2	TEC	chr12	100427639	100427661	-	1	0	AGO1-4	7mer-m8	ugaGUGG-CUGUCCAACUUACAa	||:: |::| ||||||||	aaaCAUUGGGUAUUUUGAAUGUu	1
MIMAT0000258	hsa-miR-181c-5p	ENSG00000281344	HELLPAR	macro_lncRNA	chr12	102608114	102608136	+	1	0	AGO1-4	7mer-m8	ugaGUGGCUGUCCA-ACUUACAa	||: :|| | |||||||	ugaCAUGAGCACAUAUGAAUGUu	5
MIMAT0000258	hsa-miR-181c-5p	ENSG00000258210	AC144548.1	processed_transcript	chr12	110825642	110825661	-	7	1	AGO1-4,AGO2	7mer-m8	ugAGUGGCUGUCCAACUUACAa	|| :|||| |||||||	caUCCAUGACA--AUGAAUGUg	2
MIMAT0000258	hsa-miR-181c-5p	ENSG00000258210	AC144548.1	processed_transcript	chr12	110832980	110833001	-	5	0	AGO1-4,AGO2	7mer-m8	ugaGUGGCUGUCCAACUUACAa	:|| | || |||||||	aaaUACAAAAUGGCUGAAUGUu	2
MIMAT0000258	hsa-miR-181c-5p	ENSG00000278291	AL161772.1	antisense	chr13	21276453	21276474	-	4	0	AGO1-4,AGO2	7mer-m8	ugAGUGGCUGUCCAACUUACAa	|: || |:: ||||||||	acUUUCCUAUGCAUUGAAUGUu	2
MIMAT0000258	hsa-miR-181c-5p	ENSG00000281026	N4BP2L2-IT2	sense_intronic	chr13	33080866	33080886	-	1	0	AGO1-4	7mer-m8	ugAGUGGCUGUCCAACUUACAa	|| :| |: ||||||||	ccUC-UCAAUUCCUUGAAUGUg	0
MIMAT0000258	hsa-miR-181c-5p	ENSG00000230300	STARD13-IT1	sense_intronic	chr13	33738320	33738341	-	1	0	AGO1-4	7mer-m8	ugaguggcuguccaACUUACAa	|||||||	uaagaaaugaucucUGAAUGUu	0
MIMAT0000258	hsa-miR-181c-5p	ENSG00000236778	INTS6-AS1	antisense	chr13	52036648	52036669	+	1	0	AGO1	7mer-m8	ugaguggcuguccAACUUACAa	||||||||	uaacaaauauuuaUUGAAUGUc	0
MIMAT0000258	hsa-miR-181c-5p	ENSG00000276809	AL138955.1	sense_intronic	chr13	96397085	96397106	+	1	0	AGO2	7mer-m8	ugagUGGCUGUCCAACUUACAa	| :|| : | |||||||	uccaAAUGAAGAGAUGAAUGUu	0
MIMAT0000258	hsa-miR-181c-5p	ENSG00000280734	LINC01232	processed_transcript	chr13	100145009	100145033	-	1	0	AGO1-4	8mer	ugAGUGGCUG-UCC--AACUUACAa	|||::||| | | |||||||	caUCAUUGACGAUGCCCUGAAUGUa	2
MIMAT0000258	hsa-miR-181c-5p	ENSG00000258441	LINC00641	processed_transcript	chr14	21671639	21671657	-	1	0	AGO2	7mer-m8	ugaGUGGCUGUCCAACUUACAa	|||: || |||||||	aagCACUCAC---CUGAAUGUg	1
MIMAT0000258	hsa-miR-181c-5p	ENSG00000258757	AL133453.1	antisense	chr14	53107557	53107566	+	2	0	AGO1-4	7mer-m8	ugaguggcuguccaACUUACAa	|||||||	#NAME?	0
MIMAT0000258	hsa-miR-181c-5p	ENSG00000257621	PSMA3-AS1	antisense	chr14	58732207	58732228	-	2	0	AGO1-4,AGO2	8mer	ugaGUGGCUGUCCAACUUACAa	|| | |::| |||||||	aagCAGCCAUGGACUGAAUGUa	2
MIMAT0000258	hsa-miR-181c-5p	ENSG00000276182	AL163051.2	sense_intronic	chr14	97003550	97003573	+	4	0	AGO1-4,AGO2	7mer-m8	ugaguggcugUCCA--ACUUACAa	|||| |||||||	uuuuugguugAGGUAAUGAAUGUg	2
MIMAT0000258	hsa-miR-181c-5p	ENSG00000214548	MEG3	lincRNA	chr14	101297434	101297453	+	1	0	AGO1-4	7mer-m8	ugaGUGGCUGUCCAACUUACAa	:| :|::|| |||||||	gagUAAUGGUAG--UGAAUGUu	0
MIMAT0000258	hsa-miR-181c-5p	ENSG00000225746	MEG8	lincRNA	chr14	101411311	101411332	+	1	0	AGO2	7mer-m8	ugagUGGCUGUCCAACUUACAa	|:| |:: | |||||||	guagAUCAAUGAGAUGAAUGUg	0
MIMAT0000258	hsa-miR-181c-5p	ENSG00000224078	SNHG14	processed_transcript	chr15	25333870	25333891	+	1	0	AGO2	8mer	ugaguggcuguccaACUUACAa	|||||||	uguuggaucccuucUGAAUGUa	0
MIMAT0000258	hsa-miR-181c-5p	ENSG00000261069	AC124312.3	lincRNA	chr15	25333870	25333891	+	1	0	AGO2	8mer	ugaguggcuguccaACUUACAa	|||||||	uguuggaucccuucUGAAUGUa	0
MIMAT0000258	hsa-miR-181c-5p	ENSG00000224078	SNHG14	processed_transcript	chr15	25364869	25364890	+	2	0	AGO2	7mer-m8	ugAGUGGCUGUCCAACUUACAa	| | :|||: |||||||	guUGAAUGACGACAUGAAUGUu	0
MIMAT0000258	hsa-miR-181c-5p	ENSG00000247556	OIP5-AS1	processed_transcript	chr15	41581245	41581265	+	1	0	AGO1-4	8mer	ugaGUGGCUGUCCAACUUACAa	||| | ||| |||||||	uugCACAG-CAGUAUGAAUGUa	3
MIMAT0000258	hsa-miR-181c-5p	ENSG00000247556	OIP5-AS1	processed_transcript	chr15	41594753	41594774	+	7	0	AGO1-4,AGO2	8mer	ugaguggcUGUCCAACUUACAa	|||| |||||||	cuuuuagaACAGUAUGAAUGUa	3
MIMAT0000258	hsa-miR-181c-5p	ENSG00000275580	AC022306.2	lincRNA	chr15	49636315	49636337	+	1	0	AGO2	7mer-m8	ugaguGGCUGU-CCAACUUACAa	|: |:| | |||||||	gaaauCUCAUAUUGAUGAAUGUu	1
MIMAT0000258	hsa-miR-181c-5p	ENSG00000285410	GABPB1-IT1	sense_intronic	chr15	50641368	50641390	-	1	0	AGO1-4	7mer-m8	ugaGUGGCUGUCCA-ACUUACAa	|| | | | || |||||||	cugCAACAAAAUGUAUGAAUGUu	0
MIMAT0000258	hsa-miR-181c-5p	ENSG00000279145	AC011912.1	TEC	chr15	55464462	55464483	-	1	0	AGO2	7mer-m8	ugAGUGGCUGUCCAACUUACAa	|: || :| ||||||||	aaUUUCCAUUACUUUGAAUGUg	0
MIMAT0000258	hsa-miR-181c-5p	ENSG00000261351	AC116913.1	antisense	chr15	66782411	66782432	-	1	0	AGO1-4	8mer	ugaguggcugUCCAACUUACAa	||| |||||||	cucuggaaggAGGCUGAAUGUa	1
MIMAT0000258	hsa-miR-181c-5p	ENSG00000260274	AC068338.2	lincRNA	chr15	75661442	75661464	+	3	0	AGO1-4	8mer	ugAGUG-GCUGUCCAACUUACAa	|:|| || : |||||||	gaUUACACGCUUUACUGAAUGUa	2
MIMAT0000258	hsa-miR-181c-5p	ENSG00000252690	AC105339.2	processed_transcript	chr15	83423789	83423814	+	1	0	AGO1-4	7mer-m8	ugAGUGGCUGUCCA----ACUUACAa	||||| :| | |||||||	ugUCACCUUUAAAUUAAAUGAAUGUu	2
MIMAT0000258	hsa-miR-181c-5p	ENSG00000258754	LINC01579	lincRNA	chr15	94433809	94433830	-	1	0	AGO2	7mer-m8	ugAGUGGCUGUCCAACUUACAa	|:||: | : |||||||	aaUUACUAAAGUCCUGAAUGUg	3
MIMAT0000258	hsa-miR-181c-5p	ENSG00000278987	AL031009.1	TEC	chr16	1738388	1738409	+	1	0	AGO1-4	8mer	ugagUGGCUGUCCAACUUACAa	||:||| |||||||	uuaaACUGACUUCCUGAAUGUa	2
MIMAT0000258	hsa-miR-181c-5p	ENSG00000245694	CRNDE	lincRNA	chr16	54952804	54952826	-	1	0	AGO1-4	7mer-m8	ugAGUGG-CUGUCCAACUUACAa	|:|:: ||: | |||||||	cuUUAUUGGAUUGAAUGAAUGUu	1
MIMAT0000258	hsa-miR-181c-5p	ENSG00000260417	AC092127.1	lincRNA	chr16	85627251	85627273	+	4	0	AGO1-4	7mer-m8	ugaGUGGCUGUCCA-ACUUACAa	|:|| :| || |||||||	uagCGCCUGCCUGUGUGAAUGUc	1
MIMAT0000258	hsa-miR-181c-5p	ENSG00000268388	FENDRR	lincRNA	chr16	86508220	86508241	-	1	0	AGO1-4	8mer	ugaguGGCUGUCCAACUUACAa	:| |: | |||||||	aauauUCCAUUGUCUGAAUGUa	1
MIMAT0000258	hsa-miR-181c-5p	ENSG00000259877	AC009113.1	antisense	chr16	89282045	89282066	-	2	0	AGO1-4	8mer	ugaguggcuguccaACUUACAa	|||||||	auguuuuaaguaacUGAAUGUa	1
MIMAT0000258	hsa-miR-181c-5p	ENSG00000264215	AC126365.1	lincRNA	chr17	20692189	20692210	+	1	0	AGO2	8mer	ugaguggcUGUCCAACUUACAa	::| ||||||||	ggguggaaGUAAUUUGAAUGUa	12
MIMAT0000258	hsa-miR-181c-5p	ENSG00000272780	AC233702.9	processed_transcript	chr17	21435967	21435988	-	4	0	AGO2	7mer-m8	ugagUGGCUGUCCAACUUACAa	| | |: ||||||||	aacgAGCUAUUAUUUGAAUGUu	0
MIMAT0000258	hsa-miR-181c-5p	ENSG00000214719	AC005562.1	processed_transcript	chr17	28960305	28960324	+	1	0	AGO1-4	8mer	ugaGUGGCUGUCCAACUUACAa	|| |:|| ||||||||	aagCAAAGGCA--UUGAAUGUa	1
MIMAT0000258	hsa-miR-181c-5p	ENSG00000266490	AC127024.5	lincRNA	chr17	29119444	29119466	+	1	0	AGO1-4	7mer-m8	ugaGUGGCUG-UCCAACUUACAa	:|:| || | |||||||	uaaUAUCUACUUGCCUGAAUGUu	0
MIMAT0000258	hsa-miR-181c-5p	ENSG00000188825	LINC00910	lincRNA	chr17	41464827	41464847	-	2	0	AGO1-4	8mer	ugAGUGGCUGUCCAACUUACAa	|||||| |: ||||||||	ucUCACCG-CGUCUUGAAUGUa	1
MIMAT0000258	hsa-miR-181c-5p	ENSG00000267750	RUNDC3A-AS1	antisense	chr17	42379294	42379315	-	1	0	AGO1-4	8mer	ugaguggcugucCAACUUACAa	| |||||||	ccacucuauuuuGAUGAAUGUa	5
MIMAT0000258	hsa-miR-181c-5p	ENSG00000279879	AC091152.4	TEC	chr17	42768705	42768726	+	1	0	AGO1-4	7mer-m8	ugaguggcuguccaACUUACAa	|||||||	ugaaaacacaaaaaUGAAUGUc	1
MIMAT0000258	hsa-miR-181c-5p	ENSG00000278765	AC004477.3	lincRNA	chr17	46144114	46144135	-	1	0	AGO2	7mer-m8	ugaguggcuguccaACUUACAa	|||||||	guugaauaaacuacUGAAUGUu	0
MIMAT0000258	hsa-miR-181c-5p	ENSG00000246640	AC009720.1	lincRNA	chr17	48128301	48128322	-	1	0	AGO2	7mer-m8	ugagUGGCUGUCCA-ACUUACAa	||:| || || |||||||	ugcgACUG-CAUGUCUGAAUGUu	2
MIMAT0000258	hsa-miR-181c-5p	ENSG00000277476	AC005332.6	lincRNA	chr17	66129526	66129552	+	2	0	AGO1-4,AGO2	7mer-m8	ugAGUGGCUGUCC----A-ACUUACAa	||| |: ||| | |||||||	ccUCAGGGGGAGGGGAAUGUGAAUGUg	1
MIMAT0000258	hsa-miR-181c-5p	ENSG00000263731	AC145207.5	lincRNA	chr17	79838372	79838393	-	1	0	AGO1-4	7mer-m8	ugAGUGGCUG-UCCAACUUACAa	|: | ||| | | |||||||	acUUCCAGACUAAG-UGAAUGUc	3
MIMAT0000258	hsa-miR-181c-5p	ENSG00000266783	AP005136.2	sense_intronic	chr18	2561432	2561453	-	1	0	AGO2	8mer	ugaguGGCUGUCCAACUUACAa	|| | | |||||||	uccgcCCCAAAACAUGAAUGUa	0
MIMAT0000258	hsa-miR-181c-5p	ENSG00000263753	LINC00667	lincRNA	chr18	5239053	5239074	+	5	0	AGO1,AGO2	8mer	ugaGUGGCUGUCCAACUUACAa	| :: | | ||||||||	uuaCUUUUAAAACUUGAAUGUa	1
MIMAT0000258	hsa-miR-181c-5p	ENSG00000263753	LINC00667	lincRNA	chr18	5244913	5244935	+	6	0	AGO1-4,AGO2	7mer-m8	ugAGUGGCUG-UCCAACUUACAa	|:||: |: | |||||||	caUUACUUAUAAUAAUGAAUGUg	1
MIMAT0000258	hsa-miR-181c-5p	ENSG00000274578	AC006249.1	sense_intronic	chr18	25726450	25726470	-	1	0	AGO2	7mer-m8	ugaguggcUGUCCAACUUACAa	|::|| |||||||	guauuuuaAUGGG-UGAAUGUu	1
MIMAT0000258	hsa-miR-181c-5p	ENSG00000276174	AC087683.2	sense_intronic	chr18	39632683	39632703	+	1	0	AGO2	7mer-m8	ugagUGGCUGUCCAACUUACAa	| :|| | ||||||||	ucaaAGUGA-AUUUUGAAUGUg	0
MIMAT0000258	hsa-miR-181c-5p	ENSG00000279366	AC120349.2	TEC	chr18	45438771	45438793	-	1	0	AGO1-4	8mer	ugAGUGGCUGUC-CAACUUACAa	|: |: |:|| | |||||||	caUUCCUAAUAGUGAUGAAUGUa	0
MIMAT0000258	hsa-miR-181c-5p	ENSG00000197332	AC008543.1	lincRNA	chr19	11796141	11796162	+	1	0	AGO2	8mer	ugaguggcuguccaACUUACAa	|||||||	ggagagaaacccuaUGAAUGUa	0
MIMAT0000258	hsa-miR-181c-5p	ENSG00000197332	AC008543.1	lincRNA	chr19	11796309	11796330	+	1	0	AGO2	8mer	ugaguggcuguccaACUUACAa	|||||||	ggugaaaaacccugUGAAUGUa	0
MIMAT0000258	hsa-miR-181c-5p	ENSG00000280332	AC020917.4	TEC	chr19	16467202	16467222	-	1	0	AGO1-4	7mer-m8	ugaguGGCUGUCCAACUUACAa	|:|: ||| |||||||	ugaacCUGGGAGG-UGAAUGUu	1
MIMAT0000258	hsa-miR-181c-5p	ENSG00000267475	AC008736.1	lincRNA	chr19	33182273	33182295	-	4	0	AGO1,AGO2	7mer-m8	ugaGUGGC-UGUCCAACUUACAa	:||:| ||| ||||||||	uccUACUGCACACCUUGAAUGUg	4
MIMAT0000258	hsa-miR-181c-5p	ENSG00000280106	AC008555.8	TEC	chr19	35441076	35441097	-	4	0	AGO1-4,AGO2	8mer	ugaguggcuguccAACUUACAa	||||||||	uagugaguaucccUUGAAUGUa	1
MIMAT0000258	hsa-miR-181c-5p	ENSG00000232677	LINC00665	lincRNA	chr19	36805745	36805766	-	1	0	AGO2	8mer	ugaguggcuguccaACUUACAa	|||||||	cugcugucaaccccUGAAUGUa	2
MIMAT0000258	hsa-miR-181c-5p	ENSG00000186019	AC021092.1	antisense	chr19	44610269	44610293	-	1	0	AGO2	8mer	ugaGUGGC--UGUCCA-ACUUACAa	|||:| :| ||| |||||||	auaCACUGCUGCUGGUGUGAAUGUa	0
MIMAT0000258	hsa-miR-181c-5p	ENSG00000268621	IGFL2-AS1	lincRNA	chr19	46693367	46693386	-	1	0	AGO2	8mer	ugAGUGGCUGUCCAACUUACAa	|| :|||| |||||||	guUCCAUGACA--CUGAAUGUa	2
MIMAT0000258	hsa-miR-181c-5p	ENSG00000267890	AC010624.2	lincRNA	chr19	50578995	50579016	+	2	0	AGO1-4	7mer-m8	ugaguggcuguccaACUUACAa	|||||||	ccuuguucucgccgUGAAUGUc	0
MIMAT0000258	hsa-miR-181c-5p	ENSG00000269825	AC022150.4	sense_intronic	chr19	53156298	53156319	-	2	0	AGO1-4	7mer-m8	ugAGUGGCUGUCCAACUUACAa	|:|| ::: |||||||	ccUUACAAGUGUAAUGAAUGUg	2
MIMAT0000258	hsa-miR-181c-5p	ENSG00000232098	AC012313.1	lincRNA	chr19	58919706	58919724	-	2	0	AGO1-4,AGO2	7mer-m8	ugAGUGGCUGUCCAACUUACAa	| :||| ||| |||||||	ccUAGCCG-CAG--UGAAUGUu	0
MIMAT0000258	hsa-miR-181c-5p	ENSG00000250917	AL035458.2	sense_overlapping	chr20	32868927	32868950	-	10	0	AGO1-4,AGO2	7mer-m8	ugaGUGG--CUGUCCAACUUACAa	|||| |:|| | |||||||	gccCACCUGGGCAAGCUGAAUGUg	4
MIMAT0000258	hsa-miR-181c-5p	ENSG00000260032	NORAD	lincRNA	chr20	34634595	34634616	-	9	0	AGO1-4,AGO2	7mer-m8	ugaguggcuguccaACUUACAa	|||||||	aaucagucccuuugUGAAUGUc	2
MIMAT0000258	hsa-miR-181c-5p	ENSG00000283757	AL031686.1	processed_transcript	chr20	45084686	45084708	-	1	0	AGO2	8mer	ugagugGCUGUCCA--ACUUACAa	:|| | || |||||||	acccuaUGA-AUGUAAUGAAUGUa	0
MIMAT0000258	hsa-miR-181c-5p	ENSG00000283757	AL031686.1	processed_transcript	chr20	45085028	45085049	-	3	1	AGO2	8mer	ugaguggcuguccaACUUACAa	|||||||	ggagaaaaaccauaUGAAUGUa	0
MIMAT0000258	hsa-miR-181c-5p	ENSG00000283757	AL031686.1	processed_transcript	chr20	45085703	45085724	-	1	1	AGO2	8mer	ugaguggcUGUCCAACUUACAa	||| |||||||	ggagagaaACACUAUGAAUGUa	0
MIMAT0000258	hsa-miR-181c-5p	ENSG00000273451	AL031666.3	sense_intronic	chr20	45977614	45977635	-	3	0	AGO1-4,AGO2	7mer-m8	ugAGUGGCUGUCCAACUUACAa	||| :| ||| |||||||	cuUCAGUGUCAGCCUGAAUGUu	0
MIMAT0000258	hsa-miR-181c-5p	ENSG00000235123	DSCAM-AS1	antisense	chr21	41757216	41757237	+	4	0	AGO1-4	8mer	ugaguggcuguccaACUUACAa	|||||||	uaaaguauauuuuaUGAAUGUa	3
MIMAT0000258	hsa-miR-181c-5p	ENSG00000228315	GUSBP11	processed_transcript	chr22	24033632	24033653	-	1	0	AGO2	8mer	ugaguggCUGUCCAACUUACAa	|::: ||||||||	caaaugaGGUGUUUUGAAUGUa	0
MIMAT0000258	hsa-miR-181c-5p	ENSG00000225783	MIAT	lincRNA	chr22	27072371	27072387	+	1	1	AGO1-4	8mer	ugAGUGGCUGUCCAACUUACAa	|||:| || |||||||	uuUCAUC--CA---UGAAUGUa	1
MIMAT0000258	hsa-miR-181c-5p	ENSG00000279080	AL022322.2	antisense	chr22	38539438	38539460	+	1	0	AGO2	8mer	ugaguggCUGUC-CAACUUACAa	|:| | ||||||||	cuaguugGGCUGAUUUGAAUGUa	1
MIMAT0000258	hsa-miR-181c-5p	ENSG00000224715	Z82186.1	lincRNA	chr22	47768162	47768182	+	1	0	AGO2	7mer-m8	ugagUGGCUGUCCAACUUACAa	:|||: | |||||||	uggaGCCGGGCCG-UGAAUGUc	2
MIMAT0000258	hsa-miR-181c-5p	ENSG00000230844	ZNF674-AS1	lincRNA	chrX	46406318	46406339	+	3	0	AGO1-4,AGO2	7mer-m8	ugagUGGCUGUCCAACUUACAa	||:||:: ||||||||	agggACUGAUGAUUUGAAUGUg	3
MIMAT0000258	hsa-miR-181c-5p	ENSG00000229807	XIST	lincRNA	chrX	73045267	73045286	-	7	0	AGO2	7mer-m8	ugaguggcUGUCCAACUUACAa	|:|| |||||||	gaaaaaaaAUAG--UGAAUGUg	1
MIMAT0000258	hsa-miR-181c-5p	ENSG00000229807	XIST	lincRNA	chrX	73065233	73065254	-	6	0	AGO2	7mer-m8	ugAGUGG---CUGUCCAACUUACAa	||||| |||| |||||||	acUCACCUUGGACA---UGAAUGUg	1
MIMAT0000258	hsa-miR-181c-5p	ENSG00000229807	XIST	lincRNA	chrX	73067690	73067711	-	11	0	AGO1,AGO2	7mer-m8	ugAGUGGCUGUCCAACUUACAa	|| |:|: | |||||||	uuUCCCUGGGACUAUGAAUGUg	1
MIMAT0000258	hsa-miR-181c-5p	ENSG00000235244	DANT2	lincRNA	chrX	115034508	115034529	-	2	0	AGO1-4	7mer-m8	ugAGUGGCUGUCCAACUUACAa	|| |||: |||||||	cuUCUACGAUUAACUGAAUGUg	1
MIMAT0002821	hsa-miR-181d-5p	ENSG00000261326	LINC01355	lincRNA	chr1	23611422	23611444	-	1	0	AGO2	7mer-m8	uggguggcuguuguUACUUACAa	:|||||||	cauuuguuuuccuuGUGAAUGUu	0
MIMAT0002821	hsa-miR-181d-5p	ENSG00000197989	SNHG12	antisense	chr1	28908240	28908262	-	3	0	AGO1-4,AGO2	7mer-m8	uggguggCUGUUGUUACUUACAa	||::::::|||||||	gccucgaGAUGGUGGUGAAUGUg	5
MIMAT0002821	hsa-miR-181d-5p	ENSG00000270115	AL513327.3	lincRNA	chr1	33727092	33727115	+	1	0	AGO2	8mer	ugGGUGGC-UGUUGUUACUUACAa	|| | | :|| :: |||||||	agCCUCGGUGCAUUGUUGAAUGUa	0
MIMAT0002821	hsa-miR-181d-5p	ENSG00000281207	SLFNL1-AS1	antisense	chr1	41483833	41483855	+	2	0	AGO2	8mer	uggguggCUGUUGUUACUUACAa	| ||| |||||||||	ggugguaGUCAAGAAUGAAUGUa	1
MIMAT0002821	hsa-miR-181d-5p	ENSG00000261716	AC239868.1	sense_overlapping	chr1	149816767	149816793	-	1	0	AGO1-4	7mer-m8	uggGUGGCUGUUGUU----ACUUACAa	:|| |:||::: |||||||	aaaUACACAUAAUGGAGCCUGAAUGUc	1
MIMAT0002821	hsa-miR-181d-5p	ENSG00000259865	AL390728.6	lincRNA	chr1	247350996	247351017	-	2	0	AGO1-4	8mer	ugGGUGGCUGUUGUUACUUACAa	| | :|| : :| |||||||	gaCAAAUGA-GUUACUGAAUGUa	0
MIMAT0002821	hsa-miR-181d-5p	ENSG00000223734	AC098828.2	lincRNA	chr2	20252136	20252159	+	1	0	AGO1-4	7mer-m8	ugggUGGCUGUU-GUUACUUACAa	|| | || :| |||||||	auggACAAAAAAUUACUGAAUGUc	0
MIMAT0002821	hsa-miR-181d-5p	ENSG00000279544	AL133243.4	TEC	chr2	32789758	32789780	+	1	0	AGO1-4	7mer-m8	uggguggCUGUUGUUACUUACAa	|| :: | |||||||	gcuagaaGAGGGGAUUGAAUGUc	1
MIMAT0002821	hsa-miR-181d-5p	ENSG00000271894	AC007744.1	processed_transcript	chr2	56612653	56612675	+	1	0	AGO2	7mer-m8	uggguggcuguuguUACUUACAa	||||||||	ugauaguuucuuguAUGAAUGUg	0
MIMAT0002821	hsa-miR-181d-5p	ENSG00000230002	ALMS1-IT1	sense_intronic	chr2	73686103	73686126	+	1	0	AGO1	7mer-m8	ugGGUGGCUGUUG-UUACUUACAa	:||| |||:| |||||||	ugUCACAUACAGCUUUUGAAUGUc	2
MIMAT0002821	hsa-miR-181d-5p	ENSG00000234653	AC079117.1	antisense	chr2	77236256	77236277	+	1	0	AGO2	7mer-m8	uggGUGGCUGUUGUUACUUACAa	|||: | | || |||||||	uggCACU-AAACCACUGAAUGUu	2
MIMAT0002821	hsa-miR-181d-5p	ENSG00000189223	PAX8-AS1	processed_transcript	chr2	114016846	114016868	+	1	0	AGO1-4	7mer-m8	uggGUGGCUGUUGUUACUUACAa	| :| | | :|||||||	augCUUCCCCCUCUGUGAAUGUg	1
MIMAT0002821	hsa-miR-181d-5p	ENSG00000227403	LINC01806	lincRNA	chr2	162105104	162105126	+	1	0	AGO2	7mer-m8	ugggUGGCUGUUGUUACUUACAa	|:: :|| |||||||	auaaAUUACUAAAUUUGAAUGUg	4
MIMAT0002821	hsa-miR-181d-5p	ENSG00000260742	AC009962.1	antisense	chr2	182752783	182752807	-	1	0	AGO1-4	7mer-m8	ugGGU--GGCUGUUGUUACUUACAa	||| || :: |||||||||||	ccCCAGCCCAGUCACAAUGAAUGUu	1
MIMAT0002821	hsa-miR-181d-5p	ENSG00000279348	AC012513.3	TEC	chr2	217076691	217076713	+	1	0	AGO1-4	7mer-m8	uggGUGGCUGUUGUUACUUACAa	|| | |:| :|||||||	uuaCAGGAAGAGCUGUGAAUGUu	0
MIMAT0002821	hsa-miR-181d-5p	ENSG00000206573	THUMPD3-AS1	antisense	chr3	9430923	9430945	-	1	0	AGO1-4	7mer-m8	uggguGGCUGUUGUUACUUACAa	|: ||| :: |||||||	aaaauCUCACACUGCUGAAUGUc	0
MIMAT0002821	hsa-miR-181d-5p	ENSG00000206573	THUMPD3-AS1	antisense	chr3	9432248	9432269	-	1	0	AGO2	7mer-m8	uggGUGGCUGUUGUUACUUACAa	:|:| | |: |||||||	cugUAUCCUCCAU-UUGAAUGUu	0
MIMAT0002821	hsa-miR-181d-5p	ENSG00000206573	THUMPD3-AS1	antisense	chr3	9436711	9436733	-	3	0	AGO1-4,AGO2	7mer-m8	uggguggcuguuguUACUUACAa	:|||||||	ugaauucuguucucGUGAAUGUg	0
MIMAT0002821	hsa-miR-181d-5p	ENSG00000271020	AC112220.2	lincRNA	chr3	33838805	33838828	-	1	0	AGO1-4	8mer	ugGGUGGCUGUUGU-UACUUACAa	|||:: | :| | ||||||||	gaCCAUUAAAGAAAUAUGAAUGUa	2
MIMAT0002821	hsa-miR-181d-5p	ENSG00000272077	AC124045.1	lincRNA	chr3	44710411	44710432	+	1	0	AGO1-4	8mer	uggGUGGCUGUUGUUACUUACAa	:|:| |: :: ||||||||	ugaUAUCCAUUGU-AUGAAUGUa	0
MIMAT0002821	hsa-miR-181d-5p	ENSG00000214773	AC112512.1	sense_intronic	chr3	47645615	47645637	-	1	0	AGO1-4	8mer	ugggUGGCUGUUGUUACUUACAa	||: :|: ||||||||	acggACUUCUAGGUAUGAAUGUa	0
MIMAT0002821	hsa-miR-181d-5p	ENSG00000272182	AC135507.1	antisense	chr3	58414467	58414487	+	1	0	AGO2	8mer	uggGUGGCUGUUGUUACUUACAa	:||| :| : ||||||||	gaaUACC--UAUUCAUGAAUGUa	2
MIMAT0002821	hsa-miR-181d-5p	ENSG00000239653	PSMD6-AS2	antisense	chr3	63990233	63990255	+	1	0	AGO2	7mer-m8	ugGGUGGCUGUUGUUACUUACAa	::::| | :|| |||||||	gaUUGUCAAGGACUUUGAAUGUc	0
MIMAT0002821	hsa-miR-181d-5p	ENSG00000229619	MBNL1-AS1	antisense	chr3	151985741	151985763	-	1	0	AGO2	8mer	uggguggcuguuguuACUUACAa	|||||||	gggcaggauuuccuuUGAAUGUa	3
MIMAT0002821	hsa-miR-181d-5p	ENSG00000240207	AC080013.1	antisense	chr3	158455205	158455229	+	1	0	AGO1-4	7mer-m8	ugGGUG--GCUGUUGUUACUUACAa	|||| | :::||| |||||||	cuCCACGGCAGUGACACUGAAUGUc	2
MIMAT0002821	hsa-miR-181d-5p	ENSG00000188242	AC010442.1	3prime_overlapping_ncRNA	chr5	471026	471050	-	13	0	AGO1-4,AGO2	8mer	uggguggcUGUU--GUUACUUACAa	|||: : ||||||||	gaagguaaACAGUCUUAUGAAUGUa	3
MIMAT0002821	hsa-miR-181d-5p	ENSG00000247516	MIR4458HG	lincRNA	chr5	8460609	8460633	+	5	0	AGO1,AGO1-4,AGO2	7mer-m8	ugGGUGGCUGU--UGUUACUUACAa	|| :: |:| |:|||||||||	ucCCCUUCAUAAUAUAAUGAAUGUu	1
MIMAT0002821	hsa-miR-181d-5p	ENSG00000272130	AC091946.2	lincRNA	chr5	21569901	21569924	+	1	0	AGO2	7mer-m8	ugGGUGGCUGU-UGUUACUUACAa	::| ||:: |: |||||||	auUUAGAGAUGUAUUCUGAAUGUu	0
MIMAT0002821	hsa-miR-181d-5p	ENSG00000244968	LIFR-AS1	antisense	chr5	38559146	38559168	+	1	0	AGO1-4	8mer	uggGUG-GCUGUUGUUACUUACAa	||: :||| | ::|||||||	aaaCAUAUGACCA-GGUGAAUGUa	1
MIMAT0002821	hsa-miR-181d-5p	ENSG00000248323	LUCAT1	lincRNA	chr5	90607424	90607447	-	1	0	AGO2	8mer	ugGGUGGCUGUUGU-UACUUACAa	||||: :|| | |||||||	gaCCACUCUUAAGAUCUGAAUGUa	5
MIMAT0002821	hsa-miR-181d-5p	ENSG00000273345	AC104109.4	processed_transcript	chr5	133541519	133541541	-	1	0	AGO1-4	7mer-m8	uggguggcuguuguuACUUACAa	|||||||	guuauuuucucuaucUGAAUGUu	0
MIMAT0002821	hsa-miR-181d-5p	ENSG00000230551	AC021078.1	processed_transcript	chr5	148873949	148873974	-	16	0	AGO1,AGO1-4,AGO2,AGO3	7mer-m8	ugGGU--GGCUGUUG-UUACUUACAa	||| |: || || : |||||||	ggCCAUUCUAACUACUGUUGAAUGUc	2
MIMAT0002821	hsa-miR-181d-5p	ENSG00000245060	LINC00847	lincRNA	chr5	180261407	180261430	+	1	0	AGO1-4	7mer-m8	uggguggcuGUUGU-UACUUACAa	:|||| ||||||||	ccaaguuucUAACACAUGAAUGUu	1
MIMAT0002821	hsa-miR-181d-5p	ENSG00000272341	AL137003.2	lincRNA	chr6	16766182	16766204	+	1	0	AGO2	7mer-m8	uggguggcuguuguuACUUACAa	|||||||	aauguguauuuuauuUGAAUGUc	2
MIMAT0002821	hsa-miR-181d-5p	ENSG00000228223	HCG11	lincRNA	chr6	26526201	26526223	+	2	0	AGO1-4,AGO2	7mer-m8	uggguggcuguuguUACUUACAa	:|||||||	gaaucagucccuuuGUGAAUGUc	0
MIMAT0002821	hsa-miR-181d-5p	ENSG00000269293	ZSCAN16-AS1	antisense	chr6	28090747	28090772	-	12	0	AGO1,AGO2,AGO3	7mer-m8	uggGUGGCUGUUGUU---ACUUACAa	:::: |||::|: |||||||	cuaUGUUAACAGUAGACUUGAAUGUg	2
MIMAT0002821	hsa-miR-181d-5p	ENSG00000246350	AL049543.1	antisense	chr6	28557251	28557273	+	5	0	AGO1-4	7mer-m8	uggguggcuguuguuACUUACAa	|||||||	uccuggcuuggccucUGAAUGUg	0
MIMAT0002821	hsa-miR-181d-5p	ENSG00000272374	Z97832.2	lincRNA	chr6	35189722	35189744	-	1	0	AGO1-4	7mer-m8	uggguggcuguuguuACUUACAa	|||||||	cuauuuuccucuccuUGAAUGUc	0
MIMAT0002821	hsa-miR-181d-5p	ENSG00000203875	SNHG5	processed_transcript	chr6	86387544	86387566	-	18	11	AGO1-4,AGO2	7mer-m8	ugGGUGGCUGUUGUUACUUACAa	||| :|| :|:|||||||||	agCCAGUGAAGAUAAUGAAUGUc	0
MIMAT0002821	hsa-miR-181d-5p	ENSG00000233496	SYNJ2-IT1	sense_intronic	chr6	158422187	158422209	+	1	0	AGO1-4	7mer-m8	uggGUGGCUGUUGUUACUUACAa	|||: ::: :: |||||||	augCACUUGUGUUGCUGAAUGUg	1
MIMAT0002821	hsa-miR-181d-5p	ENSG00000230487	PSMG3-AS1	lincRNA	chr7	1628562	1628586	+	1	0	AGO1-4	7mer-m8	ugGGUGG-CUGUUGUU-ACUUACAa	|:::| |:|| ::: |||||||	cuCUGUCAGGCAUUGGCUGAAUGUc	1
MIMAT0002821	hsa-miR-181d-5p	ENSG00000196295	AC005154.1	processed_transcript	chr7	30589341	30589364	-	1	0	AGO2	7mer-m8	ugGGUGGCUGUUGU-UACUUACAa	:||| || || : |||||||	agUCACAGAGAAAGUUUGAAUGUu	0
MIMAT0002821	hsa-miR-181d-5p	ENSG00000196295	AC005154.1	processed_transcript	chr7	30594818	30594843	-	1	0	AGO1-4	8mer	ugggUGGC-UGUUGU--UACUUACAa	:|:| | |||| :|||||||	gaugGCUGCAAAACAUUGUGAAUGUa	0
MIMAT0002821	hsa-miR-181d-5p	ENSG00000227199	ST7-AS1	antisense	chr7	116592831	116592851	-	1	0	AGO1-4	7mer-m8	uggguGGCUGUUGUUACUUACAa	::|||| :||||||||	aaaucUUGACA--GAUGAAUGUu	1
MIMAT0002821	hsa-miR-181d-5p	ENSG00000280347	AC000123.3	TEC	chr7	127003245	127003265	-	1	0	AGO1-4	7mer-m8	uggGUGGCUGUUGUUACUUACAa	||:| | || ||||||||	agaCAUC-UCCAC-AUGAAUGUg	0
MIMAT0002821	hsa-miR-181d-5p	ENSG00000280347	AC000123.3	TEC	chr7	127003266	127003288	-	1	0	AGO1-4	7mer-m8	uggguggcuGUUGUUACUUACAa	||| : |||||||	auuuguuuuCAAAGUUGAAUGUc	0
MIMAT0002821	hsa-miR-181d-5p	ENSG00000273184	AC010655.4	processed_transcript	chr7	128119366	128119388	+	8	8	AGO1-4,AGO2	8mer	ugggUGGCUGUUGU-UACUUACAa	| :|| |::| :|||||||	caagAGUGA-AGUAUGUGAAUGUa	1
MIMAT0002821	hsa-miR-181d-5p	ENSG00000245910	SNHG6	processed_transcript	chr8	67834602	67834624	-	3	0	AGO1-4,AGO2	7mer-m8	ugggUGGCUGUUGUUACUUACAa	:::| :: :||||||||	auagGUUGCUGUAGAUGAAUGUu	2
MIMAT0002821	hsa-miR-181d-5p	ENSG00000272425	AC009902.3	lincRNA	chr8	82187798	82187820	-	1	0	AGO1-4	7mer-m8	uggguGGCUGUUGUUACUUACAa	|: | :|: |||||||	auggcCUCAGGAUUCUGAAUGUg	0
MIMAT0002821	hsa-miR-181d-5p	ENSG00000254166	CASC19	processed_transcript	chr8	128231222	128231246	-	1	0	AGO2	7mer-m8	ugggUGGCUGUUG--UUACUUACAa	|: | :|:| :||||||||	cuuaAUAGCUAGCUGGAUGAAUGUu	5
MIMAT0002821	hsa-miR-181d-5p	ENSG00000249859	PVT1	lincRNA	chr8	129021917	129021939	+	2	0	AGO1-4	7mer-m8	uggguggcuguuguUACUUACAa	:|||||||	ugaucugucuugauGUGAAUGUg	7
MIMAT0002821	hsa-miR-181d-5p	ENSG00000280303	ERICD	lincRNA	chr8	141647296	141647318	+	1	0	AGO1-4	7mer-m8	uggguggcUGUUGUUACUUACAa	|:||: ||||||||	auuuuuaaAUAAUCAUGAAUGUu	0
MIMAT0002821	hsa-miR-181d-5p	ENSG00000260912	AL158206.1	sense_overlapping	chr9	19453758	19453781	+	3	0	AGO1-4	8mer	uggGUGGCUGUU-GUUACUUACAa	| || | || :|||||||||	gggCUCCAAAAAGUAAUGAAUGUa	6
MIMAT0002821	hsa-miR-181d-5p	ENSG00000240498	CDKN2B-AS1	antisense	chr9	21994985	21995010	+	1	0	AGO2	7mer-m8	ugGGUGGCU-GUUGUU--ACUUACAa	||:|| | ||: |: |||||||	auCCGCCAAUCAGGAGGCUGAAUGUc	4
MIMAT0002821	hsa-miR-181d-5p	ENSG00000271384	AL161729.3	lincRNA	chr9	98169702	98169724	-	2	0	AGO1-4	7mer-m8	uggguGGCUGUUGUUACUUACAa	::|::||: |||||||	uaaguUUGGUAAUUCUGAAUGUc	0
MIMAT0002821	hsa-miR-181d-5p	ENSG00000259953	AL138756.1	sense_overlapping	chr9	114795233	114795254	-	2	0	AGO1-4	7mer-m8	ugGGUGGCUGUUGUUACUUACAa	|:||| :: | |||||||	aaCUACCAGUUUC-CUGAAUGUu	1
MIMAT0002821	hsa-miR-181d-5p	ENSG00000233016	SNHG7	antisense	chr9	139621215	139621238	-	14	0	AGO1-4,AGO2	7mer-m8	uggGUGGCUGUUGU-UACUUACAa	| ||| |||: |||||||	cugCCCCGUGAACGUUUGAAUGUu	5
MIMAT0002821	hsa-miR-181d-5p	ENSG00000229664	AL137186.1	antisense	chr10	6067941	6067951	+	1	0	AGO1-4	7mer-m8	uggguggcuguuguuACUUACAa	|||||||	#NAME?	2
MIMAT0002821	hsa-miR-181d-5p	ENSG00000237036	ZEB1-AS1	antisense	chr10	31605556	31605577	-	1	0	AGO2	7mer-m8	uggguggcUGUUGUUACUUACAa	|::| | |||||||	uauauguuAUGA-AUUGAAUGUu	0
MIMAT0002821	hsa-miR-181d-5p	ENSG00000244393	RP11-592B15.3	processed_transcript	chr10	51287093	51287115	-	3	0	AGO1-4	7mer-m8	uggguggCUGUUGUUACUUACAa	||: |||||||||||	ggugcugGAUCACAAUGAAUGUc	0
MIMAT0002821	hsa-miR-181d-5p	ENSG00000226200	SGMS1-AS1	antisense	chr10	52397338	52397360	+	1	0	AGO1-4	8mer	uggguggcUGUUGUUACUUACAa	||| :|||||||||	agauaaacACACUAAUGAAUGUa	0
MIMAT0002821	hsa-miR-181d-5p	ENSG00000231131	LINC01468	lincRNA	chr10	54214459	54214480	-	1	0	AGO1-4	8mer	ugGGUGGCUGUUGUUACUUACAa	:||: || :| |:|||||||	gaUCAUGGAGGA-AGUGAAUGUa	6
MIMAT0002821	hsa-miR-181d-5p	ENSG00000244733	AL132656.2	lincRNA	chr10	81437211	81437233	+	1	0	AGO2	7mer-m8	uggguggcUGUUGUUACUUACAa	||| :|||||||||	aacaaaaaACACUAAUGAAUGUg	0
MIMAT0002821	hsa-miR-181d-5p	ENSG00000272734	ADIRF-AS1	processed_transcript	chr10	88725509	88725532	-	1	0	AGO1-4	7mer-m8	ugGGUGGC-UGUUGUUACUUACAa	|| ::| |:: :|||||||||	ucCCCUUGCAUGCUAAUGAAUGUg	2
MIMAT0002821	hsa-miR-181d-5p	ENSG00000237579	LINC01514	lincRNA	chr10	102953842	102953865	+	1	0	AGO2	7mer-m8	ugGGUGGCUGUUGU-UACUUACAa	| | |::|| | |||||||	gaCAAAGGGUAAAAUUUGAAUGUg	4
MIMAT0002821	hsa-miR-181d-5p	ENSG00000269821	KCNQ1OT1	antisense	chr11	2670435	2670460	-	1	0	AGO1-4	8mer	ugGGUGGCUGUUGUU---ACUUACAa	|:|::||:||||| |||||||	acCUAUUGAUAACAAUCUUGAAUGUa	1
MIMAT0002821	hsa-miR-181d-5p	ENSG00000269821	KCNQ1OT1	antisense	chr11	2681548	2681571	-	2	0	AGO1-4,AGO2	7mer-m8	ugGGUGGCUGUUGU-UACUUACAa	|:| : || :| |||||||	ucCUAAUUUCACUAUUUGAAUGUg	1
MIMAT0002821	hsa-miR-181d-5p	ENSG00000269821	KCNQ1OT1	antisense	chr11	2717229	2717251	-	1	0	AGO1-4	8mer	uggGUGGCUGUUGUUACUUACAa	| :: ||| : ||||||||	ucaCUUUUACACUCAUGAAUGUa	1
MIMAT0002821	hsa-miR-181d-5p	ENSG00000269821	KCNQ1OT1	antisense	chr11	2719026	2719048	-	2	0	AGO1-4	8mer	uggguggcuguuguUACUUACAa	||||||||	aaagaauuucccuuAUGAAUGUa	1
MIMAT0002821	hsa-miR-181d-5p	ENSG00000280798	LINC00294	lincRNA	chr11	33099399	33099419	+	4	0	AGO1-4,AGO2	7mer-m8	ugGGUGGCUGUUGUUACUUACAa	:||: ||:| |:|||||||	ucUCAUGGAUA--AGUGAAUGUu	1
MIMAT0002821	hsa-miR-181d-5p	ENSG00000280010	AP001350.2	TEC	chr11	58395740	58395762	+	1	0	AGO2	7mer-m8	ugggUGGCUGUUGUUACUUACAa	| :|| | |||||||	caagAAUGAGCUCUCUGAAUGUg	2
MIMAT0002821	hsa-miR-181d-5p	ENSG00000255717	SNHG1	processed_transcript	chr11	62620931	62620955	-	7	0	AGO1-4	8mer	uggGUGGCUGUUG--UUACUUACAa	|||:| : | ::|||||||	uagCACUGUGGUCUGGGUGAAUGUa	4
MIMAT0002821	hsa-miR-181d-5p	ENSG00000245532	NEAT1	lincRNA	chr11	65191336	65191358	+	24	0	AGO1-4,AGO2	7mer-m8	uggguggcuguugUUACUUACAa	|:|||||||	agagaggguggggAGUGAAUGUg	3
MIMAT0002821	hsa-miR-181d-5p	ENSG00000245532	NEAT1	lincRNA	chr11	65193398	65193419	+	9	0	AGO1-4,AGO2	7mer-m8	uggGUGGCUGUUGUUACUUACAa	:|:: :||: |||||||	uugUAUUUUUAAU-UUGAAUGUu	3
MIMAT0002821	hsa-miR-181d-5p	ENSG00000245532	NEAT1	lincRNA	chr11	65197608	65197628	+	11	0	AGO1-4	8mer	uggGUGGCUGUUGUUACUUACAa	::| |::| |||||||||	aaaUGCGGGUA--AAUGAAUGUa	3
MIMAT0002821	hsa-miR-181d-5p	ENSG00000245532	NEAT1	lincRNA	chr11	65211491	65211513	+	13	0	AGO1-4	7mer-m8	uggguggCUGUUGUUACUUACAa	||:::| :|||||||	ggacuuaGAUGGCCGUGAAUGUu	3
MIMAT0002821	hsa-miR-181d-5p	ENSG00000251562	MALAT1	lincRNA	chr11	65270030	65270051	+	17	0	AGO1-4,AGO2	7mer-m8	uggguggcuGUUGUUACUUACAa	||:| |||||||	gugauaguuCAGC-UUGAAUGUc	3
MIMAT0002821	hsa-miR-181d-5p	ENSG00000260401	AP002761.4	sense_overlapping	chr11	72951938	72951961	+	1	0	AGO1-4	7mer-m8	ugggUGGCUGUUGUU-ACUUACAa	:|:| :|: || |||||||	ugugGCUGUUAGGAACUGAAUGUu	7
MIMAT0002821	hsa-miR-181d-5p	ENSG00000250303	AP002884.1	lincRNA	chr11	112163081	112163103	+	1	0	AGO1-4	8mer	uggguggcuguuguuACUUACAa	|||||||	uuuuucuuuuguuucUGAAUGUa	5
MIMAT0002821	hsa-miR-181d-5p	ENSG00000280237	MIR4697HG	TEC	chr11	133768014	133768036	-	1	0	AGO1-4	7mer-m8	uggguggcuguuguuACUUACAa	|||||||	cucguuuccauuucuUGAAUGUu	1
MIMAT0002821	hsa-miR-181d-5p	ENSG00000275764	AC092747.4	lincRNA	chr12	27191785	27191809	+	4	0	AGO1-4,AGO2	8mer	uggguggcUGUU--GUUACUUACAa	|||| | :|||||||	auguuugcACAACUCUGUGAAUGUa	0
MIMAT0002821	hsa-miR-181d-5p	ENSG00000257261	AC008014.1	lincRNA	chr12	47269334	47269356	+	1	0	AGO1-4	7mer-m8	uggguggcuguuguuACUUACAa	|||||||	ugugcauacuuugcuUGAAUGUc	8
MIMAT0002821	hsa-miR-181d-5p	ENSG00000257298	AC008147.2	sense_intronic	chr12	50581538	50581560	-	1	0	AGO1-4	7mer-m8	uggguggcuguuGUUACUUACAa	::||||||||	acagcguuuugcUGAUGAAUGUu	6
MIMAT0002821	hsa-miR-181d-5p	ENSG00000280088	AC126474.2	TEC	chr12	100427639	100427661	-	1	0	AGO1-4	7mer-m8	uggGUGGCUGUUGUUACUUACAa	||::|: |: |||||||	aaaCAUUGGGUAUUUUGAAUGUu	2
MIMAT0002821	hsa-miR-181d-5p	ENSG00000281344	HELLPAR	macro_lncRNA	chr12	102608112	102608136	+	1	0	AGO1-4	7mer-m8	ugggUG-GCUGUUGU-UACUUACAa	|| :|| ||| ||||||||	ugugACAUGAGCACAUAUGAAUGUu	2
MIMAT0002821	hsa-miR-181d-5p	ENSG00000258210	AC144548.1	processed_transcript	chr12	110825642	110825664	-	7	1	AGO1-4,AGO2	7mer-m8	uggGUGGCUGUUGUUACUUACAa	||:| |::|||||||||||	uggCAUCCAUGACAAUGAAUGUg	0
MIMAT0002821	hsa-miR-181d-5p	ENSG00000258210	AC144548.1	processed_transcript	chr12	110832980	110833003	-	5	0	AGO1-4,AGO2	7mer-m8	uggguggcUGUUGUU-ACUUACAa	| ||::: |||||||	ugaaauacAAAAUGGCUGAAUGUu	0
MIMAT0002821	hsa-miR-181d-5p	ENSG00000278291	AL161772.1	antisense	chr13	21276453	21276474	-	4	0	AGO1-4,AGO2	7mer-m8	uggguGGCUGUUGUUACUUACAa	|| |: :|| |||||||	acuuuCCUAU-GCAUUGAAUGUu	1
MIMAT0002821	hsa-miR-181d-5p	ENSG00000281026	N4BP2L2-IT2	sense_intronic	chr13	33080866	33080891	-	1	0	AGO1-4	7mer-m8	ugGGUGG-CUGUU--GUUACUUACAa	||||| ||| | |||||||	aaCCACCUCUCAAUUCCUUGAAUGUg	0
MIMAT0002821	hsa-miR-181d-5p	ENSG00000230300	STARD13-IT1	sense_intronic	chr13	33738320	33738343	-	1	0	AGO1-4	7mer-m8	uggguggcUGUU-GUUACUUACAa	|::| | |||||||	guuaagaaAUGAUCUCUGAAUGUu	0
MIMAT0002821	hsa-miR-181d-5p	ENSG00000236778	INTS6-AS1	antisense	chr13	52036646	52036669	+	1	0	AGO1	7mer-m8	ugggUGGCUGU-UGUUACUUACAa	|| |:| :| |||||||	cuuaACAAAUAUUUAUUGAAUGUc	0
MIMAT0002821	hsa-miR-181d-5p	ENSG00000276809	AL138955.1	sense_intronic	chr13	96397085	96397106	+	1	0	AGO2	7mer-m8	ugGGUGGCUGUUGUUACUUACAa	| | :|| |: :||||||||	ucCAAAUGA-AGAGAUGAAUGUu	0
MIMAT0002821	hsa-miR-181d-5p	ENSG00000280734	LINC01232	processed_transcript	chr13	100145009	100145033	-	1	0	AGO1-4	8mer	ugGGUGGCUGUU--GUUACUUACAa	:||::|||:| | |||||||	caUCAUUGACGAUGCCCUGAAUGUa	2
MIMAT0002821	hsa-miR-181d-5p	ENSG00000258441	LINC00641	processed_transcript	chr14	21671639	21671657	-	1	0	AGO2	7mer-m8	uggGUGGCUGUUGUUACUUACAa	|||: || | |||||||	aagCACU--CACC--UGAAUGUg	0
MIMAT0002821	hsa-miR-181d-5p	ENSG00000258757	AL133453.1	antisense	chr14	53107557	53107566	+	2	0	AGO1-4	7mer-m8	uggguggcuguugUUACUUACAa	|||||||||	#NAME?	0
MIMAT0002821	hsa-miR-181d-5p	ENSG00000257621	PSMA3-AS1	antisense	chr14	58732207	58732228	-	2	0	AGO1-4,AGO2	8mer	uggGUGGCUGUUGUUACUUACAa	|| | |::: | |||||||	aagCAGCCAUGG-ACUGAAUGUa	0
MIMAT0002821	hsa-miR-181d-5p	ENSG00000276182	AL163051.2	sense_intronic	chr14	97003552	97003573	+	4	0	AGO1-4,AGO2	7mer-m8	ugggUGGCUGUUGUUACUUACAa	:::|| :::|||||||||	uuugGUUGA-GGUAAUGAAUGUg	1
MIMAT0002821	hsa-miR-181d-5p	ENSG00000214548	MEG3	lincRNA	chr14	101297431	101297453	+	1	0	AGO1-4	7mer-m8	uggguggcUGUUGUUACUUACAa	|::::|:|||||||	agugaguaAUGGUAGUGAAUGUu	0
MIMAT0002821	hsa-miR-181d-5p	ENSG00000225746	MEG8	lincRNA	chr14	101411311	101411332	+	1	0	AGO2	7mer-m8	ugggUGGCUGUUGUUACUUACAa	|:| |::| :||||||||	guagAUCAAUGA-GAUGAAUGUg	1
MIMAT0002821	hsa-miR-181d-5p	ENSG00000224078	SNHG14	processed_transcript	chr15	25333869	25333891	+	1	0	AGO2	8mer	uggguggcuguuguuACUUACAa	|||||||	uuguuggaucccuucUGAAUGUa	0
MIMAT0002821	hsa-miR-181d-5p	ENSG00000261069	AC124312.3	lincRNA	chr15	25333869	25333891	+	1	0	AGO2	8mer	uggguggcuguuguuACUUACAa	|||||||	uuguuggaucccuucUGAAUGUa	0
MIMAT0002821	hsa-miR-181d-5p	ENSG00000224078	SNHG14	processed_transcript	chr15	25364869	25364890	+	2	0	AGO2	7mer-m8	ugggUGGCUGUUGUUACUUACAa	| :|||:|| ||||||||	guugAAUGACGAC-AUGAAUGUu	0
MIMAT0002821	hsa-miR-181d-5p	ENSG00000247556	OIP5-AS1	processed_transcript	chr15	41581241	41581265	+	1	0	AGO1-4	8mer	uggguggcUGUUGU--UACUUACAa	|||:|| ||||||||	augguugcACAGCAGUAUGAAUGUa	2
MIMAT0002821	hsa-miR-181d-5p	ENSG00000247556	OIP5-AS1	processed_transcript	chr15	41594750	41594774	+	7	0	AGO1-4,AGO2	8mer	ugGGUGGCUGUUGU--UACUUACAa	:| :: | |||| ||||||||	uuUCUUUUAGAACAGUAUGAAUGUa	2
MIMAT0002821	hsa-miR-181d-5p	ENSG00000275580	AC022306.2	lincRNA	chr15	49636315	49636337	+	1	0	AGO2	7mer-m8	uggguGGCUGUUGUUACUUACAa	|: |:| ::||||||||	gaaauCUCAUAUUGAUGAAUGUu	2
MIMAT0002821	hsa-miR-181d-5p	ENSG00000285410	GABPB1-IT1	sense_intronic	chr15	50641368	50641390	-	1	0	AGO1-4	7mer-m8	uggGUGGCUGUUGU-UACUUACAa	|| | | ||:: ||||||||	cugCAAC-AAAAUGUAUGAAUGUu	0
MIMAT0002821	hsa-miR-181d-5p	ENSG00000279145	AC011912.1	TEC	chr15	55464462	55464484	-	1	0	AGO2	7mer-m8	uggguGGCUGUUGUUACUUACAa	:| |: || |||||||	gaauuUCCAUUACUUUGAAUGUg	1
MIMAT0002821	hsa-miR-181d-5p	ENSG00000261351	AC116913.1	antisense	chr15	66782411	66782435	-	1	0	AGO1-4	8mer	uggGUGGCUGUUGUU--ACUUACAa	| |:|: |: |: |||||||	ugaCUCUGGAAGGAGGCUGAAUGUa	1
MIMAT0002821	hsa-miR-181d-5p	ENSG00000260274	AC068338.2	lincRNA	chr15	75661442	75661464	+	3	0	AGO1-4	8mer	ugGGUGGCUGUUGUUACUUACAa	::|| :| :| |||||||	gaUUACACGCUUUACUGAAUGUa	2
MIMAT0002821	hsa-miR-181d-5p	ENSG00000252690	AC105339.2	processed_transcript	chr15	83423789	83423814	+	1	0	AGO1-4	7mer-m8	ugGGUGGCUGUU---GUUACUUACAa	:|||| :|| |||||||||	ugUCACCUUUAAAUUAAAUGAAUGUu	0
MIMAT0002821	hsa-miR-181d-5p	ENSG00000258754	LINC01579	lincRNA	chr15	94433809	94433830	-	1	0	AGO2	7mer-m8	ugGGUGGCUGUUGUUACUUACAa	::||: | |:: |||||||	aaUUACU-AAAGUCCUGAAUGUg	2
MIMAT0002821	hsa-miR-181d-5p	ENSG00000278987	AL031009.1	TEC	chr16	1738388	1738409	+	1	0	AGO1-4	8mer	ugggUGGCUGUUGUUACUUACAa	||:||| | |||||||	uuaaACUGACUUC-CUGAAUGUa	2
MIMAT0002821	hsa-miR-181d-5p	ENSG00000245694	CRNDE	lincRNA	chr16	54952804	54952826	-	1	0	AGO1-4	7mer-m8	ugGGUGGCUGUUGUUACUUACAa	::|::|: |||||||||	cuUUAUUGGAUUGAAUGAAUGUu	4
MIMAT0002821	hsa-miR-181d-5p	ENSG00000260417	AC092127.1	lincRNA	chr16	85627251	85627273	+	4	0	AGO1-4	7mer-m8	uggGUGGCUGUUGUUACUUACAa	|:|| :| :|||||||	uagCGCCUGCCUGUGUGAAUGUc	2
MIMAT0002821	hsa-miR-181d-5p	ENSG00000268388	FENDRR	lincRNA	chr16	86508220	86508242	-	1	0	AGO1-4	8mer	uggguggcuguuguuACUUACAa	|||||||	uaauauuccauugucUGAAUGUa	2
MIMAT0002821	hsa-miR-181d-5p	ENSG00000259877	AC009113.1	antisense	chr16	89282045	89282068	-	2	0	AGO1-4	8mer	uggguggcugUUGUU-ACUUACAa	|::|| |||||||	auauguuuuaAGUAACUGAAUGUa	1
MIMAT0002821	hsa-miR-181d-5p	ENSG00000264215	AC126365.1	lincRNA	chr17	20692186	20692210	+	1	0	AGO2	8mer	ugggugGCUGUUGUU--ACUUACAa	:|: |::|| |||||||	ggagggUGGAAGUAAUUUGAAUGUa	8
MIMAT0002821	hsa-miR-181d-5p	ENSG00000272780	AC233702.9	processed_transcript	chr17	21435967	21435992	-	4	0	AGO2	7mer-m8	ugggUGGCU-GUUGUU--ACUUACAa	| ||| | |: | |||||||	agggAACGAGCUAUUAUUUGAAUGUu	0
MIMAT0002821	hsa-miR-181d-5p	ENSG00000214719	AC005562.1	processed_transcript	chr17	28960302	28960324	+	1	0	AGO1-4	8mer	ugggUGGCUGUUGUUACUUACAa	| | | ::|| |||||||	aggaAGCAAAGGCAUUGAAUGUa	1
MIMAT0002821	hsa-miR-181d-5p	ENSG00000266490	AC127024.5	lincRNA	chr17	29119444	29119466	+	1	0	AGO1-4	7mer-m8	uggGUGGCUGUUGUUACUUACAa	:|:| || |||||||	uaaUAUCUACUUGCCUGAAUGUu	0
MIMAT0002821	hsa-miR-181d-5p	ENSG00000188825	LINC00910	lincRNA	chr17	41464827	41464847	-	2	0	AGO1-4	8mer	ugGGUGGCUGUUGUUACUUACAa	:||||| |: | |||||||	ucUCACCG-CGUC-UUGAAUGUa	2
MIMAT0002821	hsa-miR-181d-5p	ENSG00000267750	RUNDC3A-AS1	antisense	chr17	42379294	42379317	-	1	0	AGO1-4	8mer	ugGGUG-GCUGUUGUUACUUACAa	|||| | |: ::||||||||	uaCCACUCUAUUUUGAUGAAUGUa	5
MIMAT0002821	hsa-miR-181d-5p	ENSG00000279879	AC091152.4	TEC	chr17	42768704	42768726	+	1	0	AGO1-4	7mer-m8	uggguggcUGUUGUUACUUACAa	|||| |||||||||	cugaaaacACAAAAAUGAAUGUc	1
MIMAT0002821	hsa-miR-181d-5p	ENSG00000278765	AC004477.3	lincRNA	chr17	46144114	46144139	-	1	0	AGO2	7mer-m8	ugGGUGGC-UGUU--GUUACUUACAa	|::::| |:|| :| |||||||	gaCUGUUGAAUAAACUACUGAAUGUu	0
MIMAT0002821	hsa-miR-181d-5p	ENSG00000246640	AC009720.1	lincRNA	chr17	48128301	48128327	-	1	0	AGO2	7mer-m8	ugGGUG-GCUGUUGU---UACUUACAa	|:|: |||| :|| |||||||	gcCUAUGCGACUGCAUGUCUGAAUGUu	0
MIMAT0002821	hsa-miR-181d-5p	ENSG00000277476	AC005332.6	lincRNA	chr17	66129531	66129552	+	2	0	AGO1-4,AGO2	7mer-m8	uggguggCUGUUGUUACUUACAa	|: ||: :|||||||	gggggagGGGAAU-GUGAAUGUg	0
MIMAT0002821	hsa-miR-181d-5p	ENSG00000263731	AC145207.5	lincRNA	chr17	79838372	79838394	-	1	0	AGO1-4	7mer-m8	ugGGUGG-CUGUUGUUACUUACAa	|: || ||| | |:|||||||	uaCUUCCAGACUA-AGUGAAUGUc	2
MIMAT0002821	hsa-miR-181d-5p	ENSG00000266783	AP005136.2	sense_intronic	chr18	2561432	2561454	-	1	0	AGO2	8mer	ugGGUGGCUGUUGU-UACUUACAa	||:|| ||| | ||||||||	uuCCGCC-CCAAAACAUGAAUGUa	0
MIMAT0002821	hsa-miR-181d-5p	ENSG00000263753	LINC00667	lincRNA	chr18	5239051	5239074	+	5	0	AGO1,AGO2	8mer	ugGGUGGCUGUUGU-UACUUACAa	::||: :|| | |||||||	auUUACUUUUAAAACUUGAAUGUa	1
MIMAT0002821	hsa-miR-181d-5p	ENSG00000263753	LINC00667	lincRNA	chr18	5244913	5244935	+	6	0	AGO1-4,AGO2	7mer-m8	ugGGUGGCUGUUGUUACUUACAa	::||: |:||:|||||||||	caUUACUUAUAAUAAUGAAUGUg	1
MIMAT0002821	hsa-miR-181d-5p	ENSG00000274578	AC006249.1	sense_intronic	chr18	25726450	25726473	-	1	0	AGO2	7mer-m8	uggguggcuGUUG-UUACUUACAa	:||: ::|||||||	augguauuuUAAUGGGUGAAUGUu	1
MIMAT0002821	hsa-miR-181d-5p	ENSG00000276174	AC087683.2	sense_intronic	chr18	39632681	39632703	+	1	0	AGO2	7mer-m8	ugGGUGGCUGUUGUUACUUACAa	:|| | ||: |||||||	guUCAAAGUGAAUUUUGAAUGUg	0
MIMAT0002821	hsa-miR-181d-5p	ENSG00000279366	AC120349.2	TEC	chr18	45438771	45438793	-	1	0	AGO1-4	8mer	uggguGGCUGUUGUUACUUACAa	|: |:|:::||||||||	cauucCUAAUAGUGAUGAAUGUa	0
MIMAT0002821	hsa-miR-181d-5p	ENSG00000197332	AC008543.1	lincRNA	chr19	11796137	11796162	+	1	0	AGO2	8mer	ugGGUGGCUGUU---GUUACUUACAa	|:: || || | ||||||||	caCUGGAGAGAAACCCUAUGAAUGUa	0
MIMAT0002821	hsa-miR-181d-5p	ENSG00000197332	AC008543.1	lincRNA	chr19	11796305	11796330	+	1	0	AGO2	8mer	ugGGUGGCUGUU---GUUACUUACAa	|:: :|| || | :|||||||	caCUGGUGAAAAACCCUGUGAAUGUa	0
MIMAT0002821	hsa-miR-181d-5p	ENSG00000280332	AC020917.4	TEC	chr19	16467202	16467223	-	1	0	AGO1-4	7mer-m8	ugggUGGCUGUUGUUACUUACAa	||| : :| ::|||||||	uugaACCUGGGA-GGUGAAUGUu	0
MIMAT0002821	hsa-miR-181d-5p	ENSG00000267475	AC008736.1	lincRNA	chr19	33182273	33182295	-	4	0	AGO1,AGO2	7mer-m8	ugGGUGGCUGU-UGUUACUUACAa	|:||:| || || |||||||	ucCUACUG-CACACCUUGAAUGUg	6
MIMAT0002821	hsa-miR-181d-5p	ENSG00000280106	AC008555.8	TEC	chr19	35441076	35441098	-	4	0	AGO1-4,AGO2	8mer	uggguggcuguuguuACUUACAa	|||||||	uuagugaguaucccuUGAAUGUa	0
MIMAT0002821	hsa-miR-181d-5p	ENSG00000232677	LINC00665	lincRNA	chr19	36805745	36805768	-	1	0	AGO2	8mer	ugGGUGGCUGUU-GUUACUUACAa	|::|:| ||| | |||||||	auCUGCUGUCAACCCCUGAAUGUa	2
MIMAT0002821	hsa-miR-181d-5p	ENSG00000186019	AC021092.1	antisense	chr19	44610269	44610290	-	1	0	AGO2	8mer	ugGGUGGCUGUUGUUACUUACAa	|::|:| :::: :|||||||	caCUGCUGCUGGU-GUGAAUGUa	1
MIMAT0002821	hsa-miR-181d-5p	ENSG00000268621	IGFL2-AS1	lincRNA	chr19	46693367	46693389	-	1	0	AGO2	8mer	uggguGGCUGUUGUUACUUACAa	:| |::||| |||||||	guuguUCCAUGACACUGAAUGUa	1
MIMAT0002821	hsa-miR-181d-5p	ENSG00000267890	AC010624.2	lincRNA	chr19	50578994	50579016	+	2	0	AGO1-4	7mer-m8	uggguggcuguUGUUACUUACAa	:| :|||||||	cccuuguucucGCCGUGAAUGUc	0
MIMAT0002821	hsa-miR-181d-5p	ENSG00000269825	AC022150.4	sense_intronic	chr19	53156298	53156323	-	2	0	AGO1-4	7mer-m8	uggguGGCUGUU---GUUACUUACAa	|: |||| :|||||||||	gaaacCUUACAAGUGUAAUGAAUGUg	1
MIMAT0002821	hsa-miR-181d-5p	ENSG00000232098	AC012313.1	lincRNA	chr19	58919706	58919728	-	2	0	AGO1-4,AGO2	7mer-m8	uggguGGCUGUUGUUACUUACAa	|: :| :||:|||||||	gcgucCUAGCCGCAGUGAAUGUu	2
MIMAT0002821	hsa-miR-181d-5p	ENSG00000250917	AL035458.2	sense_overlapping	chr20	32868927	32868950	-	10	0	AGO1-4,AGO2	7mer-m8	ugGGUGG--CUGUUGUUACUUACAa	||||| |:||| : |||||||	gcCCACCUGGGCAA-GCUGAAUGUg	3
MIMAT0002821	hsa-miR-181d-5p	ENSG00000260032	NORAD	lincRNA	chr20	34634595	34634617	-	9	0	AGO1-4,AGO2	7mer-m8	uggguggcuguuguUACUUACAa	:|||||||	aaaucagucccuuuGUGAAUGUc	1
MIMAT0002821	hsa-miR-181d-5p	ENSG00000283757	AL031686.1	processed_transcript	chr20	45084686	45084708	-	1	0	AGO2	8mer	ugGGUGGCUGUUGUUACUUACAa	|| :|| ::|||||||||	acCCUAUGAAUGUAAUGAAUGUa	0
MIMAT0002821	hsa-miR-181d-5p	ENSG00000283757	AL031686.1	processed_transcript	chr20	45085028	45085051	-	3	1	AGO2	8mer	uggguggcUGUUGU-UACUUACAa	| | || ||||||||	caggagaaAAACCAUAUGAAUGUa	0
MIMAT0002821	hsa-miR-181d-5p	ENSG00000283757	AL031686.1	processed_transcript	chr20	45085703	45085726	-	1	1	AGO2	8mer	uggguggCUGU-UGUUACUUACAa	|| | || ||||||||	aaggagaGAAACACUAUGAAUGUa	0
MIMAT0002821	hsa-miR-181d-5p	ENSG00000273451	AL031666.3	sense_intronic	chr20	45977614	45977635	-	3	0	AGO1-4,AGO2	7mer-m8	ugGGUGGCUGUUGUUACUUACAa	:|| :| ||:| |||||||	cuUCAGUGUCAGC-CUGAAUGUu	0
MIMAT0002821	hsa-miR-181d-5p	ENSG00000235123	DSCAM-AS1	antisense	chr21	41757215	41757237	+	4	0	AGO1-4	8mer	uggguggcuguuguUACUUACAa	||||||||	auaaaguauauuuuAUGAAUGUa	4
MIMAT0002821	hsa-miR-181d-5p	ENSG00000228315	GUSBP11	processed_transcript	chr22	24033632	24033654	-	1	0	AGO2	8mer	uggguggcuguuguuACUUACAa	|||||||	acaaaugagguguuuUGAAUGUa	0
MIMAT0002821	hsa-miR-181d-5p	ENSG00000225783	MIAT	lincRNA	chr22	27072365	27072387	+	1	1	AGO1-4	8mer	uggguggcuGUUGUUACUUACAa	|| | ||||||||	uuuuguuuuCAUCCAUGAAUGUa	1
MIMAT0002821	hsa-miR-181d-5p	ENSG00000279080	AL022322.2	antisense	chr22	38539438	38539460	+	1	0	AGO2	8mer	uggguggcuguuguuACUUACAa	|||||||	cuaguugggcugauuUGAAUGUa	3
MIMAT0002821	hsa-miR-181d-5p	ENSG00000224715	Z82186.1	lincRNA	chr22	47768162	47768182	+	1	0	AGO2	7mer-m8	ugggUGGCUGUUGUUACUUACAa	:||| ::| :|||||||	uggaGCCG--GGCCGUGAAUGUc	2
MIMAT0002821	hsa-miR-181d-5p	ENSG00000230844	ZNF674-AS1	lincRNA	chrX	46406318	46406339	+	3	0	AGO1-4,AGO2	7mer-m8	ugggUGGCUGUUGUUACUUACAa	||:||::|: |||||||	agggACUGAUGAU-UUGAAUGUg	1
MIMAT0002821	hsa-miR-181d-5p	ENSG00000229807	XIST	lincRNA	chrX	73045267	73045289	-	7	0	AGO2	7mer-m8	uggguggcUGUUGUUACUUACAa	| ||:|:|||||||	ccugaaaaAAAAUAGUGAAUGUg	0
MIMAT0002821	hsa-miR-181d-5p	ENSG00000229807	XIST	lincRNA	chrX	73065233	73065254	-	6	0	AGO2	7mer-m8	ugGGUGGCUGUUGUUACUUACAa	:|||| :|| ||||||||	acUCACCUUGGAC-AUGAAUGUg	0
MIMAT0002821	hsa-miR-181d-5p	ENSG00000229807	XIST	lincRNA	chrX	73067690	73067711	-	11	0	AGO1,AGO2	7mer-m8	ugGGUGGCUGUUGUUACUUACAa	:| |:|: :|| ||||||||	uuUCCCUGG-GACUAUGAAUGUg	0
MIMAT0002821	hsa-miR-181d-5p	ENSG00000235244	DANT2	lincRNA	chrX	115034508	115034532	-	2	0	AGO1-4	7mer-m8	ugGGUGGCUGUU-GUU-ACUUACAa	|| :| ||:| :|| |||||||	acCCUUCUACGAUUAACUGAAUGUg	1
MIMAT0001629	hsa-miR-329-3p	ENSG00000228794	LINC01128	processed_transcript	chr1	776673	776698	+	1	0	AGO2	7mer-m8	uuUCUCCAAUUGG----UCCACACAa	| ||| |:||| ||||||||	agAAAGGGUGACCUGGAAGGUGUGUg	1
MIMAT0001629	hsa-miR-329-3p	ENSG00000228794	LINC01128	processed_transcript	chr1	791177	791198	+	1	0	AGO1-4	7mer-m8	uuuCUCCAAUUGGUCCACACAa	|||| | |||||||	cacGAGGGCCAAGUGGUGUGUg	1
MIMAT0001629	hsa-miR-329-3p	ENSG00000223745	CCDC18-AS1	processed_transcript	chr1	93777040	93777061	-	1	0	AGO2	7mer-m8	uuucuccaauugGUCCACACAa	:||||||||	augaauucauugUAGGUGUGUg	5
MIMAT0001629	hsa-miR-329-3p	ENSG00000273373	AL355488.1	antisense	chr1	110914600	110914622	+	4	0	AGO1,AGO2,AGO3	8mer	uuucuccaaUUGG-UCCACACAa	||:: ||||||||	aauguaagcAAUUGAGGUGUGUa	3
MIMAT0001629	hsa-miR-329-3p	ENSG00000273373	AL355488.1	antisense	chr1	110915556	110915577	+	2	0	AGO1,AGO2	7mer-m8	uuucuccAAUUGGUCCACACAa	||| :||||||||	uuuuacaUUACAUAGGUGUGUg	3
MIMAT0001629	hsa-miR-329-3p	ENSG00000235919	ASH1L-AS1	antisense	chr1	155533057	155533082	+	2	0	AGO2	7mer-m8	uuUCUCCAAUUG-GU---CCACACAa	:||| | : | || |||||||	guGGAGCUGGUCGCAGGCGGUGUGUg	3
MIMAT0001629	hsa-miR-329-3p	ENSG00000162888	C1orf147	antisense	chr1	206664660	206664681	-	1	0	AGO1-4	7mer-m8	uuucuccaaUUGGUCCACACAa	|| ||||||||	agccguggaAAGAAGGUGUGUg	4
MIMAT0001629	hsa-miR-329-3p	ENSG00000234277	LINC01641	lincRNA	chr1	227618646	227618669	+	1	0	AGO1-4	7mer-m8	uuUCUCCAAUUG--GUCCACACAa	| :| | || |:|||||||	ccAUGGCUGUACUACGGGUGUGUc	1
MIMAT0001629	hsa-miR-329-3p	ENSG00000234072	AC074117.1	antisense	chr2	27581224	27581246	+	1	0	AGO1-4	7mer-m8	uuucuccaAUUGG-UCCACACAa	||::: :|||||||	cuccugaaUAGUUGGGGUGUGUg	3
MIMAT0001629	hsa-miR-329-3p	ENSG00000231312	AC007388.1	antisense	chr2	39701752	39701775	+	1	0	AGO1-4	7mer-m8	uuucuccAAUUG--GUCCACACAa	|| || | |||||||	uucauuuUUCACUUCUGGUGUGUg	3
MIMAT0001629	hsa-miR-329-3p	ENSG00000273301	AC016717.2	lincRNA	chr2	226564985	226565005	+	1	0	AGO2	7mer-m8	uuUCUCCAAUUGGUCCACACAa	|| | |:::: |||||||	gcAGUGUAUGGUU-GGUGUGUc	0
MIMAT0001629	hsa-miR-329-3p	ENSG00000273033	LINC02035	lincRNA	chr3	122610589	122610613	+	1	0	AGO2	7mer-m8	uuucuCCAAU-UGG--UCCACACAa	||| | | | ||||||||	gcaauGGUCAGAGCAGAGGUGUGUg	4
MIMAT0001629	hsa-miR-329-3p	ENSG00000242049	DNAJB8-AS1	antisense	chr3	128182456	128182480	+	1	0	AGO2	7mer-m8	uuuCUCCAAU--UGGU-CCACACAa	||||| : || | |||||||	gguGAGGUGGCCACAACGGUGUGUg	0
MIMAT0001629	hsa-miR-329-3p	ENSG00000248932	AC097103.2	antisense	chr3	139109065	139109086	+	1	0	AGO1-4	7mer-m8	uuucuccaauugGUCCACACAa	::|||||||	uacccaaccgugUGGGUGUGUu	5
MIMAT0001629	hsa-miR-329-3p	ENSG00000196810	CTBP1-AS2	antisense	chr4	1245737	1245757	+	3	0	AGO1-4	7mer-m8	uuucuccAAUUGGUCCACACAa	|||::| |||||||	cauuuuaUUAGUC-GGUGUGUu	3
MIMAT0001629	hsa-miR-329-3p	ENSG00000251095	AC097478.1	antisense	chr4	90606383	90606405	+	1	0	AGO2	7mer-m8	uuucuccaAUUGGU-CCACACAa	||:::: |||||||	uucaauucUAGUUGUGGUGUGUg	1
MIMAT0001629	hsa-miR-329-3p	ENSG00000177822	AC098864.1	antisense	chr4	183063251	183063272	-	1	0	AGO1-4	7mer-m8	uuucuccAAUUGGUCCACACAa	||| ||||||||	uugucaaUUAUGAAGGUGUGUc	1
MIMAT0001629	hsa-miR-329-3p	ENSG00000272374	Z97832.2	lincRNA	chr6	35189757	35189777	-	1	0	AGO1-4	7mer-m8	uuucUCCAAUUGGUCCACACAa	||| | |: |||||||	gcccAGGAU-AUAUGGUGUGUg	3
MIMAT0001629	hsa-miR-329-3p	ENSG00000261116	AL049555.1	sense_overlapping	chr6	54809312	54809333	+	2	0	AGO1-4	7mer-m8	uuucuccaAUUGGUCCACACAa	|:|| |||||||	cauaauucUGACAUGGUGUGUu	2
MIMAT0001629	hsa-miR-329-3p	ENSG00000272189	AL024508.2	antisense	chr6	136873146	136873167	+	1	0	AGO1-4	7mer-m8	uuucuCCAAUUGGUCCACACAa	| |||::: |||||||	guuuuGUUUAGUUUGGUGUGUg	7
MIMAT0001629	hsa-miR-329-3p	ENSG00000225792	AC004540.2	antisense	chr7	26411833	26411854	-	1	0	AGO1-4	7mer-m8	uuucuccaauuggUCCACACAa	||||||||	uaauucaguguggAGGUGUGUg	2
MIMAT0001629	hsa-miR-329-3p	ENSG00000273432	AC004951.4	processed_transcript	chr7	43991663	43991684	-	1	0	AGO2	7mer-m8	uuucUCCAAUUGGUCCACACAa	|| || |||||||||	uugaAGACUAUGCAGGUGUGUg	2
MIMAT0001629	hsa-miR-329-3p	ENSG00000243107	AC000120.1	sense_overlapping	chr7	91829587	91829609	-	6	0	AGO1-4,AGO2	8mer	uuucuccAAU-UGGUCCACACAa	||| ::: |||||||	ucuguacUUAUGUUUGGUGUGUa	3
MIMAT0001629	hsa-miR-329-3p	ENSG00000284707	AC079781.5	processed_transcript	chr7	97493696	97493716	-	3	0	AGO1-4,AGO2	7mer-m8	uuucUCCAAUUGGUCCACACAa	| |||:: : |||||||	uuguAUGUUGGAU-GGUGUGUu	0
MIMAT0001629	hsa-miR-329-3p	ENSG00000272752	STAG3L5P-PVRIG2P-PILRB	processed_transcript	chr7	99951453	99951474	+	6	0	AGO1-4,AGO2	7mer-m8	uuuCUCCAAUUGGUCCACACAa	| | |: ::|||||||	uguGUGCAUGUGUGGGUGUGUg	4
MIMAT0001629	hsa-miR-329-3p	ENSG00000273329	AC078846.1	lincRNA	chr7	129247219	129247240	-	2	0	AGO1-4	7mer-m8	uuucuccAAUUGGUCCACACAa	|| || |||||||	guguuccUUUCCCUGGUGUGUc	8
MIMAT0001629	hsa-miR-329-3p	ENSG00000231721	LINC-PINT	processed_transcript	chr7	130791521	130791544	-	1	0	AGO2	7mer-m8	uuuCUCCAAU---UGGUCCACACAa	|| |||| | |||||||||	ggcGA-GUUACCUAGCAGGUGUGUg	5
MIMAT0001629	hsa-miR-329-3p	ENSG00000260231	JHDM1D-AS1	bidirectional_promoter_lncRNA	chr7	139878850	139878869	+	1	0	AGO1-4	7mer-m8	uuucucCAAUUGGUCCACACAa	|||:| ||||||||	uacuuuGUUGA--AGGUGUGUg	3
MIMAT0001629	hsa-miR-329-3p	ENSG00000260093	AC034111.1	antisense	chr8	9911036	9911057	-	2	0	AGO1-4	7mer-m8	uuUCUCCAAUUGGUCCACACAa	|| | ||: ||||||||	auAGUGUAGAAUGAGGUGUGUu	5
MIMAT0001629	hsa-miR-329-3p	ENSG00000255394	C8orf49	lincRNA	chr8	11619729	11619751	+	2	0	AGO1-4	7mer-m8	uuuCUCCAAUUG-GUCCACACAa	|:|| ::| :|||||||	cccGGGGGCGGCGGGGGUGUGUg	0
MIMAT0001629	hsa-miR-329-3p	ENSG00000177725	AC105206.1	sense_overlapping	chr8	22026999	22027020	+	1	0	AGO2	7mer-m8	uuucuccaauugGUCCACACAa	::|||||||	ugugcauaugcgUGGGUGUGUc	0
MIMAT0001629	hsa-miR-329-3p	ENSG00000272249	AP003117.2	antisense	chr8	98145233	98145255	-	1	0	AGO1-4	7mer-m8	uuucucCA-AUUGGUCCACACAa	|| |: |:|||||||	uuuucuGUGUGUGCGGGUGUGUc	0
MIMAT0001629	hsa-miR-329-3p	ENSG00000253438	PCAT1	antisense	chr8	127678862	127678883	+	2	0	AGO1-4	7mer-m8	uuucUCCAAUUGGUCCACACAa	||| || |||||||||	gugaAGGGGAAGCAGGUGUGUc	3
MIMAT0001629	hsa-miR-329-3p	ENSG00000260912	AL158206.1	sense_overlapping	chr9	19454188	19454209	+	1	0	AGO1-4	7mer-m8	uuucuccaauuggUCCACACAa	||||||||	augaacacauuuaAGGUGUGUg	4
MIMAT0001629	hsa-miR-329-3p	ENSG00000273381	AL158071.4	lincRNA	chr9	93971964	93971984	-	1	0	AGO1-4	7mer-m8	uuucUCCAAUUGGUCCACACAa	||| |:| |||||||||	gggaAGGGUGA-CAGGUGUGUu	3
MIMAT0001629	hsa-miR-329-3p	ENSG00000233016	SNHG7	antisense	chr9	139622396	139622417	-	2	0	AGO2	7mer-m8	uuUCUCCAAUUGGUCCACACAa	:|||| | |||||||	gaGGAGGCGCCGCUGGUGUGUc	7
MIMAT0001629	hsa-miR-329-3p	ENSG00000197308	GATA3-AS1	lincRNA	chr10	8095079	8095101	-	2	0	AGO1-4	7mer-m8	uuucuccAAUUGG-UCCACACAa	|| ||| |||||||	auucaacUUCACCUUGGUGUGUg	0
MIMAT0001629	hsa-miR-329-3p	ENSG00000239665	AL157392.3	processed_transcript	chr10	13687060	13687081	+	1	0	AGO1-4	7mer-m8	uuucuccaaUUGGUCCACACAa	::||||||||||	ccgggucccGGCCAGGUGUGUg	2
MIMAT0001629	hsa-miR-329-3p	ENSG00000165511	C10orf25	antisense	chr10	45494335	45494356	-	1	0	AGO2	7mer-m8	uuUCUCCAAUUGGUCCACACAa	||: ||| :|||||||	ucAGGAAAUAAAGGGGUGUGUg	1
MIMAT0001629	hsa-miR-329-3p	ENSG00000178440	LINC00843	lincRNA	chr10	51732825	51732845	+	1	1	AGO1-4	7mer-m8	uuucUCCA-AUUGGUCCACACAa	|| | ||: ||||||||	acccAGCUGUAG--AGGUGUGUg	5
MIMAT0001629	hsa-miR-329-3p	ENSG00000242288	AC022400.3	processed_transcript	chr10	75473017	75473037	-	1	5	AGO1-4	7mer-m8	uuucUCCA-AUUGGUCCACACAa	|| | ||: ||||||||	acccAGCUGUAG--AGGUGUGUc	0
MIMAT0001629	hsa-miR-329-3p	ENSG00000271816	BMS1P4	processed_transcript	chr10	75473017	75473037	-	1	5	AGO1-4	7mer-m8	uuucUCCA-AUUGGUCCACACAa	|| | ||: ||||||||	acccAGCUGUAG--AGGUGUGUc	3
MIMAT0001629	hsa-miR-329-3p	ENSG00000272140	AC022400.5	lincRNA	chr10	75473017	75473037	-	1	5	AGO1-4	7mer-m8	uuucUCCA-AUUGGUCCACACAa	|| | ||: ||||||||	acccAGCUGUAG--AGGUGUGUc	1
MIMAT0001629	hsa-miR-329-3p	ENSG00000269821	KCNQ1OT1	antisense	chr11	2682052	2682074	-	4	0	AGO1-4,AGO2	7mer-m8	uuUC-UCCAAUUGGUCCACACAa	|| ||| |:| :|||||||	ggAGCAGGGUGAGAGGGUGUGUc	0
MIMAT0001629	hsa-miR-329-3p	ENSG00000269821	KCNQ1OT1	antisense	chr11	2709905	2709929	-	2	0	AGO2	7mer-m8	uuuCUCCAAUUGGU---CCACACAa	|:| ||: || |||||||	gcuGGGCCUAGGCACGUGGUGUGUg	0
MIMAT0001629	hsa-miR-329-3p	ENSG00000246273	SBF2-AS1	antisense	chr11	9797214	9797238	+	1	0	AGO2	7mer-m8	uuUCUCCAAUUGGU---CCACACAa	||| | |:: || |||||||	ucAGAUGCUGGGCAGGUGGUGUGUu	8
MIMAT0001629	hsa-miR-329-3p	ENSG00000245532	NEAT1	lincRNA	chr11	65192774	65192795	+	12	0	AGO1-4,AGO2	7mer-m8	uuucuccaauuggUCCACACAa	:|||||||	gaaccaaagggagGGGUGUGUg	4
MIMAT0001629	hsa-miR-329-3p	ENSG00000245532	NEAT1	lincRNA	chr11	65194256	65194277	+	6	0	AGO1-4	8mer	uuucuccaaUUGGUCCACACAa	|: ::|||||||	agccaaugaAGGUGGGUGUGUa	4
MIMAT0001629	hsa-miR-329-3p	ENSG00000245532	NEAT1	lincRNA	chr11	65196933	65196959	+	11	0	AGO1-4,AGO2	7mer-m8	uuucuccAAUUGGU-----CCACACAa	||::||| |||||||	gugucaaUUGGCCAUUUGUGGUGUGUg	4
MIMAT0001629	hsa-miR-329-3p	ENSG00000245532	NEAT1	lincRNA	chr11	65197281	65197303	+	9	0	AGO1-4,AGO2	7mer-m8	uuucuccAAUUGGU-CCACACAa	|| ||: |||||||	aaccuucUUCCCCGUGGUGUGUg	4
MIMAT0001629	hsa-miR-329-3p	ENSG00000251562	MALAT1	lincRNA	chr11	65265615	65265636	+	1	0	AGO1-4	7mer-m8	uuucuccaauuGGUCCACACAa	|::|||||||	uguaaacacuuCUGGGUGUGUc	5
MIMAT0001629	hsa-miR-329-3p	ENSG00000254911	SCARNA9	antisense	chr11	93454816	93454838	+	11	0	AGO1,AGO1-4,AGO2	7mer-m8	uuUCUCCAAU-UGGUCCACACAa	||:| || ::| |||||||	uaAGGGCAUAUGUCUGGUGUGUg	2
MIMAT0001629	hsa-miR-329-3p	ENSG00000271969	U47924.1	antisense	chr12	7074286	7074305	+	1	0	AGO1-4	7mer-m8	uuUCUCCAAUUGGUCCACACAa	||| | :| :|||||||	ggAGAAAUGGA--GGGUGUGUg	3
MIMAT0001629	hsa-miR-329-3p	ENSG00000257259	LINC02388	lincRNA	chr12	59106026	59106049	-	1	0	AGO1-4	7mer-m8	uuucuccaaUUG--GUCCACACAa	||| | |||||||	uacaucugaAACCUCUGGUGUGUc	0
MIMAT0001629	hsa-miR-329-3p	ENSG00000257167	TMPO-AS1	antisense	chr12	98908316	98908340	-	1	0	AGO1-4	7mer-m8	uuUCUCCAA-UUG-GU-CCACACAa	||| || :|: :| |||||||	ggAGACCUUGGAUGUAGGGUGUGUu	6
MIMAT0001629	hsa-miR-329-3p	ENSG00000280120	AC073857.1	TEC	chr12	123637866	123637887	-	1	0	AGO1-4	7mer-m8	uuucuccaauuGGUCCACACAa	:| |||||||	uuaagcaucccUCUGGUGUGUu	6
MIMAT0001629	hsa-miR-329-3p	ENSG00000278949	AC127070.4	TEC	chr12	133443013	133443033	-	1	0	AGO1-4	7mer-m8	uuucUCCAAUUGGU-CCACACAa	| ||| ||| |||||||	uguaACGUU--CCAGGGUGUGUu	2
MIMAT0001629	hsa-miR-329-3p	ENSG00000278949	AC127070.4	TEC	chr12	133443033	133443054	-	3	0	AGO1-4,AGO2	7mer-m8	uuucuccaauuGGUCCACACAa	|| |||||||	guuguaacauuCCCGGUGUGUu	2
MIMAT0001629	hsa-miR-329-3p	ENSG00000278949	AC127070.4	TEC	chr12	133443052	133443073	-	3	0	AGO1-4,AGO2	7mer-m8	uuucuccaaUUGGUCCACACAa	| :| |||||||	uguuguaacAUUCUGGUGUGUu	2
MIMAT0001629	hsa-miR-329-3p	ENSG00000278949	AC127070.4	TEC	chr12	133443115	133443137	-	2	0	AGO1-4,AGO2	7mer-m8	uuucucCAAU-UGGUCCACACAa	|| | |:| |||||||	uguguuGUAACAUCCGGUGUGUu	2
MIMAT0001629	hsa-miR-329-3p	ENSG00000278949	AC127070.4	TEC	chr12	133443132	133443154	-	4	0	AGO1-4,AGO2	7mer-m8	uuucuccaaUUGGU-CCACACAa	||:|: |||||||	uguuguaacAAUCGCGGUGUGUu	2
MIMAT0001629	hsa-miR-329-3p	ENSG00000278949	AC127070.4	TEC	chr12	133443151	133443172	-	4	0	AGO1-4,AGO2	7mer-m8	uuucuccaaUUGGUCCACACAa	| :| |||||||	uguuguaacAUUCUGGUGUGUu	2
MIMAT0001629	hsa-miR-329-3p	ENSG00000278949	AC127070.4	TEC	chr12	133443169	133443193	-	3	0	AGO1-4,AGO2	7mer-m8	uuucuccaAUUG---GUCCACACAa	|||| | |||||||	guguguugUAACUUUCUGGUGUGUu	2
MIMAT0001629	hsa-miR-329-3p	ENSG00000278949	AC127070.4	TEC	chr12	133443232	133443253	-	2	0	AGO2	7mer-m8	uuucuccaaUUGGUCCACACAa	| :| |||||||	uguuguaacAUUCCGGUGUGUu	2
MIMAT0001629	hsa-miR-329-3p	ENSG00000278949	AC127070.4	TEC	chr12	133443250	133443271	-	2	0	AGO2	7mer-m8	uuucuccaaUUGGUCCACACAa	| :| |||||||	uccuguaacAUUCUGGUGUGUu	2
MIMAT0001629	hsa-miR-329-3p	ENSG00000278949	AC127070.4	TEC	chr12	133443279	133443300	-	2	0	AGO2	7mer-m8	uuucuccaaUUGGUCCACACAa	| :| |||||||	uguuguaacAUUCUGGUGUGUu	2
MIMAT0001629	hsa-miR-329-3p	ENSG00000278291	AL161772.1	antisense	chr13	21275583	21275604	-	1	0	AGO1-4	7mer-m8	uuucuccaaUUGGUCCACACAa	|| | |||||||	uaacuccaaAAGCCGGUGUGUg	4
MIMAT0001629	hsa-miR-329-3p	ENSG00000276672	AL161891.1	sense_intronic	chr13	34421375	34421396	+	1	0	AGO2	8mer	uuUCUCCAAUUGGUCCACACAa	:|| | |: :|||||||	ggGGAUGAGAGAGGGGUGUGUa	2
MIMAT0001629	hsa-miR-329-3p	ENSG00000258441	LINC00641	processed_transcript	chr14	21670137	21670158	-	4	0	AGO1-4	7mer-m8	uuucuccaaUUGGUCCACACAa	|::::|||||||	uauccaaaaAGUUGGGUGUGUc	2
MIMAT0001629	hsa-miR-329-3p	ENSG00000257621	PSMA3-AS1	antisense	chr14	58739389	58739412	-	1	0	AGO1-4	8mer	uuuCUCCAAUUGGU---CCACACAa	|| || ||:| |||||||	cauGA-GUCCACUAGAGGGUGUGUa	5
MIMAT0001629	hsa-miR-329-3p	ENSG00000257621	PSMA3-AS1	antisense	chr14	58760477	58760498	-	1	0	AGO1-4	7mer-m8	uuucuccaAUUGGUCCACACAa	|| :||||||||	aucucaaaUAUAUAGGUGUGUg	5
MIMAT0001629	hsa-miR-329-3p	ENSG00000174171	AC020659.1	antisense	chr15	42186965	42186989	+	1	0	AGO1-4	7mer-m8	uuUC-UC-CAAUUGG-UCCACACAa	|| || || ::|: :|||||||	guAGCAGUGUGGGCUGGGGUGUGUg	5
MIMAT0001629	hsa-miR-329-3p	ENSG00000244879	GABPB1-AS1	antisense	chr15	50650787	50650808	+	1	0	AGO1-4	8mer	uuucuccaaUUGGUCCACACAa	||:| |||||||	agcauuugaAAUCUGGUGUGUa	3
MIMAT0001629	hsa-miR-329-3p	ENSG00000259672	AC087612.1	lincRNA	chr15	63398508	63398528	+	1	0	AGO1-4	7mer-m8	uuUCUCCAAUUGGUCCACACAa	:|||| |: ||||||||	ggGGAGG-AAGGAAGGUGUGUg	3
MIMAT0001629	hsa-miR-329-3p	ENSG00000259459	LINC02568	lincRNA	chr15	63730379	63730403	+	1	0	AGO1-4	7mer-m8	uuuCUCCAAUU---GGUCCACACAa	|| || || :| |||||||	ucuGAUGUAAAAACUCUGGUGUGUu	7
MIMAT0001629	hsa-miR-329-3p	ENSG00000260267	AC026471.1	antisense	chr16	31468346	31468369	-	1	0	AGO1-4	7mer-m8	uuucucCAAUUGG--UCCACACAa	|| |:|| :|||||||	cauuguGUGAGCCCUGGGUGUGUg	6
MIMAT0001629	hsa-miR-329-3p	ENSG00000280152	AC009078.3	TEC	chr16	75280599	75280620	-	1	0	AGO2	7mer-m8	uuucuCCAAUUGGUCCACACAa	| ||:: |||||||	ggaauGCUUGGGGUGGUGUGUg	2
MIMAT0001629	hsa-miR-329-3p	ENSG00000261476	AC009163.3	sense_intronic	chr16	75492537	75492560	-	1	0	AGO1-4	7mer-m8	uuUCUCCA--AUUGGUCCACACAa	||| || ||:::|||||||	ucAGAAGUCCAAAUUGGGUGUGUg	0
MIMAT0001629	hsa-miR-329-3p	ENSG00000264772	AC016876.2	processed_transcript	chr17	7481009	7481031	+	11	0	AGO1,AGO1-4,AGO2,AGO3	7mer-m8	uuucuccaauUGGU-CCACACAa	:||| |||||||	cacuguauccGCCAUGGUGUGUu	1
MIMAT0001629	hsa-miR-329-3p	ENSG00000277969	AC006449.6	lincRNA	chr17	36860835	36860856	+	1	0	AGO1-4	7mer-m8	uuuCUCCAAUUGGUCCACACAa	| || |: |: |||||||	ucuGUGGGUGCCUCGGUGUGUg	8
MIMAT0001629	hsa-miR-329-3p	ENSG00000266934	AC005746.1	sense_intronic	chr17	59460728	59460751	+	1	0	AGO1-4	7mer-m8	uuUCUCCAAUUGGU--CCACACAa	|| || :: || |||||||	gcAGUGGAAGGACACUGGUGUGUc	5
MIMAT0001629	hsa-miR-329-3p	ENSG00000267280	TBX2-AS1	antisense	chr17	59470934	59470955	-	1	0	AGO1-4	7mer-m8	uuUCUCCAAUUGGUCCACACAa	| :| | :: ::|||||||	ccAUGGAUGGGAUGGGUGUGUg	2
MIMAT0001629	hsa-miR-329-3p	ENSG00000266402	SNHG25	lincRNA	chr17	62223666	62223687	+	9	0	AGO1-4,AGO2	7mer-m8	uuucuccaauugguCCACACAa	|||||||	ccaacccuggugucGGUGUGUg	7
MIMAT0001629	hsa-miR-329-3p	ENSG00000275966	AC110285.6	lincRNA	chr17	79319337	79319358	-	1	0	AGO1-4	8mer	uuucuccaauugGUCCACACAa	| |||||||	auaaaaucccggCUGGUGUGUa	3
MIMAT0001629	hsa-miR-329-3p	ENSG00000267313	AC021504.1	lincRNA	chr18	39081052	39081073	-	1	0	AGO1-4	7mer-m8	uuucuccAAUUGGUCCACACAa	|| ||||||||||	aaguuauUUCUCCAGGUGUGUg	0
MIMAT0001629	hsa-miR-329-3p	ENSG00000267212	AC018761.3	lincRNA	chr19	12895602	12895624	-	1	0	AGO1-4	7mer-m8	uuucuCCAAUUGG-UCCACACAa	|| | |: :|||||||	gaguuGGAGAUCUGGGGUGUGUg	3
MIMAT0001629	hsa-miR-329-3p	ENSG00000279971	AC020910.6	TEC	chr19	35136468	35136489	+	1	0	AGO1-4	7mer-m8	uuucuccaauuggUCCACACAa	||||||||	cacacacacacgaAGGUGUGUg	2
MIMAT0001629	hsa-miR-329-3p	ENSG00000279619	AC020907.5	TEC	chr19	35629295	35629316	-	1	0	AGO1-4	7mer-m8	uuUCUCCAAUUGGUCCACACAa	:|| | |: ||||||||	gaGGACGGGAGGGAGGUGUGUg	2
MIMAT0001629	hsa-miR-329-3p	ENSG00000267838	AC245884.8	lincRNA	chr19	54950488	54950509	-	1	0	AGO1-4	7mer-m8	uuucuccaaUUGGUCCACACAa	|:||||||||||	uccccucggAGCCAGGUGUGUg	1
MIMAT0001629	hsa-miR-329-3p	ENSG00000268568	AC007228.2	lincRNA	chr19	57184050	57184069	-	6	0	AGO1-4,AGO2	7mer-m8	uuUCUCCAAUUGGUCCACACAa	| ||| | : |||||||	gaAUAGG--ACAUUGGUGUGUu	0
MIMAT0001629	hsa-miR-329-3p	ENSG00000268713	AC005261.3	lincRNA	chr19	57772729	57772751	+	2	0	AGO1-4	7mer-m8	uuucUCCAAU-UGGUCCACACAa	| |||: ::||||||||	augcAUGUUGUUUUAGGUGUGUu	3
MIMAT0001629	hsa-miR-329-3p	ENSG00000269473	AC012313.8	lincRNA	chr19	58954661	58954682	+	1	0	AGO1-4	7mer-m8	uuUCUC-CAAUUGGUCCACACAa	|||| | |:|:: |||||||	acAGAGCGCUGAUU-GGUGUGUu	3
MIMAT0001629	hsa-miR-329-3p	ENSG00000259974	LINC00261	lincRNA	chr20	22545499	22545520	-	1	0	AGO1-4	7mer-m8	uuucuccaAUUGGUCCACACAa	|: :| |||||||	gugacaccUGUUCUGGUGUGUu	0
MIMAT0001629	hsa-miR-329-3p	ENSG00000227195	MIR663AHG	processed_transcript	chr20	26190078	26190098	-	16	0	AGO1-4	7mer-m8	uuuCUCCAAUUGGU--CCACACAa	|||| :| |: |||||||	#NAME?	0
MIMAT0001629	hsa-miR-329-3p	ENSG00000236559	AL117381.1	antisense	chr20	30274065	30274089	+	1	0	AGO1-4	7mer-m8	uuUCUCCAA--UU-GGUCCACACAa	:| |||| || ||||||||||	gaGGUGGUUCAAACCCAGGUGUGUc	3
MIMAT0001629	hsa-miR-329-3p	ENSG00000276603	AL109614.1	sense_intronic	chr20	36155353	36155372	-	1	0	AGO1-4	7mer-m8	uuucUCCAAUUGGUCCACACAa	||| |||: |||||||	uuucAGG-GAACU-GGUGUGUu	5
MIMAT0001629	hsa-miR-329-3p	ENSG00000235590	GNAS-AS1	antisense	chr20	57425765	57425789	-	2	0	AGO2	7mer-m8	uuUCUCCAAUUGG---UCCACACAa	||:|| |||| :|||||||	ccAGGGGCCAACCCUUGGGUGUGUu	2
MIMAT0001629	hsa-miR-329-3p	ENSG00000230323	LINC00159	lincRNA	chr21	33452793	33452815	-	1	0	AGO1-4	8mer	uuUCUCCA-AUUGGUCCACACAa	|| || | |::|||||||	ccAGUUGUGUCUCUGGGUGUGUa	1
MIMAT0001629	hsa-miR-329-3p	ENSG00000225431	LINC01671	lincRNA	chr21	44020818	44020839	-	1	0	AGO1-4	7mer-m8	uuucuccaauuGGUCCACACAa	:|||||||||	ucaacacagccUCAGGUGUGUg	5
MIMAT0001629	hsa-miR-329-3p	ENSG00000234880	LINC00163	lincRNA	chr21	46413848	46413870	-	1	0	AGO2	7mer-m8	uuUCUCCAAUUGGU-CCACACAa	||: | |:||| |||||||	ggAGGAGACAGCCAGGGUGUGUc	0
MIMAT0001629	hsa-miR-329-3p	ENSG00000272675	AC004019.18	lincRNA	chr22	18036557	18036578	+	2	0	AGO1-4,AGO2	7mer-m8	uuucuccaauugguCCACACAa	|||||||	ggcuccugggguguGGUGUGUc	0
MIMAT0001629	hsa-miR-329-3p	ENSG00000211683	AP000346.1	processed_transcript	chr22	23981046	23981067	-	1	0	AGO1-4	7mer-m8	uuucUCCAAUUGGUCCACACAa	||| | | |||||||	aacaAGGCCACACUGGUGUGUc	2
MIMAT0001629	hsa-miR-329-3p	ENSG00000228315	GUSBP11	processed_transcript	chr22	23981046	23981067	-	1	0	AGO1-4	7mer-m8	uuucUCCAAUUGGUCCACACAa	||| | | |||||||	aacaAGGCCACACUGGUGUGUc	3
MIMAT0001629	hsa-miR-329-3p	ENSG00000279440	AL008638.3	lincRNA	chr22	27420168	27420189	+	1	0	AGO1-4	7mer-m8	uuUCUCCAAUUGGUCCACACAa	| ||| | | :|||||||	ccAAAGGGUCCCAGGGUGUGUg	1
MIMAT0001629	hsa-miR-329-3p	ENSG00000224715	Z82186.1	lincRNA	chr22	47768180	47768201	+	1	0	AGO2	7mer-m8	uuucuccaAUUGGUCCACACAa	|:: ::|||||||	gucaccugUGGGUGGGUGUGUu	0
MIMAT0001629	hsa-miR-329-3p	ENSG00000229807	XIST	lincRNA	chrX	73062399	73062420	-	6	0	AGO2	7mer-m8	uuucuccaaUUGGUCCACACAa	| :: |||||||	cucccuaccACUUUGGUGUGUu	2
MIMAT0001629	hsa-miR-329-3p	ENSG00000229807	XIST	lincRNA	chrX	73071737	73071758	-	20	1	AGO1,AGO2,AGO3	7mer-m8	uuucuccaauugguCCACACAa	|||||||	gcugaucauuugguGGUGUGUg	2
MIMAT0001629	hsa-miR-329-3p	ENSG00000261409	AL035425.3	sense_overlapping	chrX	107964403	107964424	-	8	0	AGO1,AGO2,AGO3	7mer-m8	uuucuccaaUUGGUCCACACAa	|::::|||||||	ucauaucacAGUUGGGUGUGUu	2
MIMAT0001629	hsa-miR-329-3p	ENSG00000235703	LINC00894	antisense	chrX	149115264	149115284	+	2	0	AGO2	7mer-m8	uuucuCCAAUUGGUCCACACAa	|| || ::|||||||	gcccuGGAGAA-UGGGUGUGUg	6
MIMAT0004683	hsa-miR-362-3p	ENSG00000228794	LINC01128	processed_transcript	chr1	776678	776698	+	1	0	AGO2	7mer-m8	acuuagGAACUUAUCCACACAa	| ||:| ||||||||	gggugaCCUGGA-AGGUGUGUg	2
MIMAT0004683	hsa-miR-362-3p	ENSG00000228794	LINC01128	processed_transcript	chr1	791177	791198	+	1	0	AGO1-4	7mer-m8	acuuaggaacUUAUCCACACAa	|| |||||||	cacgagggccAAGUGGUGUGUg	2
MIMAT0004683	hsa-miR-362-3p	ENSG00000223745	CCDC18-AS1	processed_transcript	chr1	93777040	93777060	-	1	0	AGO2	7mer-m8	acUUAGG-AACUUAUCCACACAa	|||:| ||| |||||||||	ugAAUUCAUUG--UAGGUGUGUg	0
MIMAT0004683	hsa-miR-362-3p	ENSG00000273373	AL355488.1	antisense	chr1	110914598	110914622	+	4	0	AGO1,AGO2,AGO3	8mer	acUUAGGAAC-UUA--UCCACACAa	||| : | ||| ||||||||	gaAAUGUAAGCAAUUGAGGUGUGUa	1
MIMAT0004683	hsa-miR-362-3p	ENSG00000273373	AL355488.1	antisense	chr1	110915556	110915577	+	2	0	AGO1,AGO2	7mer-m8	acuuaGGAACUUAUCCACACAa	| || ||||||||||	uuuuaCAUUACAUAGGUGUGUg	1
MIMAT0004683	hsa-miR-362-3p	ENSG00000235919	ASH1L-AS1	antisense	chr1	155533061	155533082	+	2	0	AGO2	7mer-m8	acuuaggaacuuauCCACACAa	|||||||	agcuggucgcaggcGGUGUGUg	2
MIMAT0004683	hsa-miR-362-3p	ENSG00000162888	C1orf147	antisense	chr1	206664660	206664683	-	1	0	AGO1-4	7mer-m8	acUUAGGAACUU--AUCCACACAa	|: | | ||| ||||||||	gcAGCCGUGGAAAGAAGGUGUGUg	1
MIMAT0004683	hsa-miR-362-3p	ENSG00000234277	LINC01641	lincRNA	chr1	227618648	227618669	+	1	0	AGO1-4	7mer-m8	acuuaggaacuUAUCCACACAa	| :|||||||	auggcuguacuACGGGUGUGUc	3
MIMAT0004683	hsa-miR-362-3p	ENSG00000234072	AC074117.1	antisense	chr2	27581221	27581246	+	1	0	AGO1-4	7mer-m8	acuuAGGAACUUAU-----CCACACAa	||| |||||| |||||||	agccUCC-UGAAUAGUUGGGGUGUGUg	2
MIMAT0004683	hsa-miR-362-3p	ENSG00000231312	AC007388.1	antisense	chr2	39701752	39701775	+	1	0	AGO1-4	7mer-m8	acuUAGGAACUUA--UCCACACAa	||::|| | | |||||||	uucAUUUUUCACUUCUGGUGUGUg	7
MIMAT0004683	hsa-miR-362-3p	ENSG00000273301	AC016717.2	lincRNA	chr2	226564985	226565005	+	1	0	AGO2	7mer-m8	acUUAGGAACUUAUCCACACAa	|:| : || :| |||||||	gcAGUGUAUG-GUUGGUGUGUc	6
MIMAT0004683	hsa-miR-362-3p	ENSG00000273033	LINC02035	lincRNA	chr3	122610592	122610613	+	1	0	AGO2	7mer-m8	acUUAGGAACUUAUCCACACAa	::|| | | ||||||||	auGGUCAGAGCAGAGGUGUGUg	4
MIMAT0004683	hsa-miR-362-3p	ENSG00000242049	DNAJB8-AS1	antisense	chr3	128182459	128182480	+	1	0	AGO2	7mer-m8	acuuaggaacuuauCCACACAa	|||||||	gagguggccacaacGGUGUGUg	1
MIMAT0004683	hsa-miR-362-3p	ENSG00000248932	AC097103.2	antisense	chr3	139109067	139109086	+	1	0	AGO1-4	7mer-m8	acuUAGGAACUUAUCCACACAa	| || || |:|||||||	cccAACCGUG--UGGGUGUGUu	3
MIMAT0004683	hsa-miR-362-3p	ENSG00000196810	CTBP1-AS2	antisense	chr4	1245735	1245757	+	3	0	AGO1-4	7mer-m8	acuUAGGA-ACUUAUCCACACAa	||::| | |:| |||||||	cccAUUUUAUUAGUCGGUGUGUu	6
MIMAT0004683	hsa-miR-362-3p	ENSG00000251095	AC097478.1	antisense	chr4	90606384	90606405	+	1	0	AGO2	7mer-m8	acUUAGGAACUUAUCCACACAa	|||:|| | |||||||	ucAAUUCUAGUUGUGGUGUGUg	5
MIMAT0004683	hsa-miR-362-3p	ENSG00000177822	AC098864.1	antisense	chr4	183063251	183063269	-	1	0	AGO1-4	7mer-m8	acUUAGGAACUUAUCCACACAa	||| : ||| ||||||||	ucAAU-UAUGA--AGGUGUGUc	9
MIMAT0004683	hsa-miR-362-3p	ENSG00000272374	Z97832.2	lincRNA	chr6	35189757	35189780	-	1	0	AGO1-4	7mer-m8	acUUAGGAACU-UAU-CCACACAa	|: || || ||| |||||||	cuAGCCCAGGAUAUAUGGUGUGUg	1
MIMAT0004683	hsa-miR-362-3p	ENSG00000261116	AL049555.1	sense_overlapping	chr6	54809313	54809333	+	2	0	AGO1-4	7mer-m8	acUUAGGAACU-UAUCCACACAa	|||:| ||| || |||||||	auAAUUC-UGACAU-GGUGUGUu	7
MIMAT0004683	hsa-miR-362-3p	ENSG00000272189	AL024508.2	antisense	chr6	136873146	136873167	+	1	0	AGO1-4	7mer-m8	acuuAGGAACUUAUCCACACAa	| :|| : | |||||||	guuuUGUUUAGUUUGGUGUGUg	4
MIMAT0004683	hsa-miR-362-3p	ENSG00000225792	AC004540.2	antisense	chr7	26411833	26411855	-	1	0	AGO1-4	7mer-m8	acUUAGG-AACUUAUCCACACAa	|||:| || : ||||||||	uuAAUUCAGUGUGGAGGUGUGUg	7
MIMAT0004683	hsa-miR-362-3p	ENSG00000243107	AC000120.1	sense_overlapping	chr7	91829587	91829609	-	6	0	AGO1-4,AGO2	8mer	acuUAGGAA-CUUAUCCACACAa	:| ||| : | |||||||	ucuGUACUUAUGUUUGGUGUGUa	3
MIMAT0004683	hsa-miR-362-3p	ENSG00000284707	AC079781.5	processed_transcript	chr7	97493696	97493716	-	3	0	AGO1-4,AGO2	7mer-m8	acuuaggAACUUAUCCACACAa	|||:|| |||||||	uuguaugUUGGAU-GGUGUGUu	0
MIMAT0004683	hsa-miR-362-3p	ENSG00000272752	STAG3L5P-PVRIG2P-PILRB	processed_transcript	chr7	99951453	99951474	+	6	0	AGO1-4,AGO2	7mer-m8	acuUAGGAACUUAUCCACACAa	:| | || :|:|||||||	uguGUGCAUGUGUGGGUGUGUg	0
MIMAT0004683	hsa-miR-362-3p	ENSG00000273329	AC078846.1	lincRNA	chr7	129247219	129247240	-	2	0	AGO1-4	7mer-m8	acuuAGGAACUUAUCCACACAa	||||| |||||||	guguUCCUUUCCCUGGUGUGUc	1
MIMAT0004683	hsa-miR-362-3p	ENSG00000231721	LINC-PINT	processed_transcript	chr7	130791521	130791540	-	1	0	AGO2	7mer-m8	acuuaGGAACUUAUCCACACAa	||| |: ||||||||	aguuaCCU--AGCAGGUGUGUg	1
MIMAT0004683	hsa-miR-362-3p	ENSG00000260231	JHDM1D-AS1	bidirectional_promoter_lncRNA	chr7	139878850	139878869	+	1	0	AGO1-4	7mer-m8	acuuAGGAACUUAUCCACACAa	|: |||| ||||||||	uacuUUGUUGA--AGGUGUGUg	1
MIMAT0004683	hsa-miR-362-3p	ENSG00000260093	AC034111.1	antisense	chr8	9911036	9911058	-	2	0	AGO1-4	7mer-m8	acuuaggAACUUA-UCCACACAa	| |||| ||||||||	uauagugUAGAAUGAGGUGUGUu	1
MIMAT0004683	hsa-miR-362-3p	ENSG00000255394	C8orf49	lincRNA	chr8	11619730	11619751	+	2	0	AGO1-4	7mer-m8	acuuaggaacuuaUCCACACAa	:|||||||	ccgggggcggcggGGGUGUGUg	0
MIMAT0004683	hsa-miR-362-3p	ENSG00000177725	AC105206.1	sense_overlapping	chr8	22026999	22027020	+	1	0	AGO2	7mer-m8	acuuaggaACUUAUCCACACAa	|| :|:|||||||	ugugcauaUGCGUGGGUGUGUc	1
MIMAT0004683	hsa-miR-362-3p	ENSG00000272249	AP003117.2	antisense	chr8	98145233	98145256	-	1	0	AGO1-4	7mer-m8	acuuAGGAACUUA--UCCACACAa	||: || :| :|||||||	auuuUCUGUGUGUGCGGGUGUGUc	1
MIMAT0004683	hsa-miR-362-3p	ENSG00000253438	PCAT1	antisense	chr8	127678862	127678883	+	2	0	AGO1-4	7mer-m8	acuuaggaacUUAUCCACACAa	|: ||||||||	gugaaggggaAGCAGGUGUGUc	0
MIMAT0004683	hsa-miR-362-3p	ENSG00000260912	AL158206.1	sense_overlapping	chr9	19454189	19454209	+	1	0	AGO1-4	7mer-m8	acUUAGGAACUUAUCCACACAa	|| | | | ||||||||	ugAACACAUUUA-AGGUGUGUg	2
MIMAT0004683	hsa-miR-362-3p	ENSG00000273381	AL158071.4	lincRNA	chr9	93971964	93971985	-	1	0	AGO1-4	7mer-m8	acuuaggaacUUAUCCACACAa	:| ||||||||	ugggaaggguGACAGGUGUGUu	2
MIMAT0004683	hsa-miR-362-3p	ENSG00000233016	SNHG7	antisense	chr9	139622396	139622417	-	2	0	AGO2	7mer-m8	acuuaggaacuuauCCACACAa	|||||||	gaggaggcgccgcuGGUGUGUc	4
MIMAT0004683	hsa-miR-362-3p	ENSG00000197308	GATA3-AS1	lincRNA	chr10	8095079	8095101	-	2	0	AGO1-4	7mer-m8	acuuagGAACU-UAUCCACACAa	||| | | |||||||	auucaaCUUCACCUUGGUGUGUg	1
MIMAT0004683	hsa-miR-362-3p	ENSG00000239665	AL157392.3	processed_transcript	chr10	13687061	13687081	+	1	0	AGO1-4	7mer-m8	acUUAGGAACUUAUCCACACAa	::||| |: ||||||||	cgGGUCC-CGGCCAGGUGUGUg	2
MIMAT0004683	hsa-miR-362-3p	ENSG00000165511	C10orf25	antisense	chr10	45494335	45494356	-	1	0	AGO2	7mer-m8	acuuaggaACUUAUCCACACAa	| || :|||||||	ucaggaaaUAAAGGGGUGUGUg	5
MIMAT0004683	hsa-miR-362-3p	ENSG00000178440	LINC00843	lincRNA	chr10	51732822	51732845	+	1	1	AGO1-4	7mer-m8	acUUAGG--AACUUAUCCACACAa	|| || || | ||||||||	ugAACCCAGCUGUAGAGGUGUGUg	3
MIMAT0004683	hsa-miR-362-3p	ENSG00000242288	AC022400.3	processed_transcript	chr10	75473017	75473040	-	1	5	AGO1-4	7mer-m8	acUUAGG--AACUUAUCCACACAa	|| || || | ||||||||	ugAACCCAGCUGUAGAGGUGUGUc	0
MIMAT0004683	hsa-miR-362-3p	ENSG00000271816	BMS1P4	processed_transcript	chr10	75473017	75473040	-	1	5	AGO1-4	7mer-m8	acUUAGG--AACUUAUCCACACAa	|| || || | ||||||||	ugAACCCAGCUGUAGAGGUGUGUc	2
MIMAT0004683	hsa-miR-362-3p	ENSG00000272140	AC022400.5	lincRNA	chr10	75473017	75473040	-	1	5	AGO1-4	7mer-m8	acUUAGG--AACUUAUCCACACAa	|| || || | ||||||||	ugAACCCAGCUGUAGAGGUGUGUc	3
MIMAT0004683	hsa-miR-362-3p	ENSG00000269821	KCNQ1OT1	antisense	chr11	2682052	2682073	-	4	0	AGO1-4,AGO2	7mer-m8	acuuaggaACUUAUCCACACAa	|||: :|||||||	gagcagggUGAGAGGGUGUGUc	0
MIMAT0004683	hsa-miR-362-3p	ENSG00000269821	KCNQ1OT1	antisense	chr11	2709905	2709928	-	2	0	AGO2	7mer-m8	acuuaGGAACU-UAU-CCACACAa	||| |: | : |||||||	cugggCCUAGGCACGUGGUGUGUg	0
MIMAT0004683	hsa-miR-362-3p	ENSG00000246273	SBF2-AS1	antisense	chr11	9797215	9797238	+	1	0	AGO2	7mer-m8	acUUAGGAAC--UUAUCCACACAa	:|| || | |: |||||||	caGAUGCUGGGCAGGUGGUGUGUu	4
MIMAT0004683	hsa-miR-362-3p	ENSG00000245532	NEAT1	lincRNA	chr11	65192774	65192795	+	12	0	AGO1-4,AGO2	7mer-m8	acuuaggaaCUUAUCCACACAa	|:| :|||||||	gaaccaaagGGAGGGGUGUGUg	2
MIMAT0004683	hsa-miR-362-3p	ENSG00000245532	NEAT1	lincRNA	chr11	65194253	65194277	+	6	0	AGO1-4	8mer	acUUAGG-AACUU--AUCCACACAa	|| || |||| |:|||||||	ucAAGCCAAUGAAGGUGGGUGUGUa	2
MIMAT0004683	hsa-miR-362-3p	ENSG00000245532	NEAT1	lincRNA	chr11	65196939	65196959	+	10	0	AGO1-4	7mer-m8	acuuaGGAACUUAUCCACACAa	|| | :| |||||||	auuggCCAUUUGU-GGUGUGUg	2
MIMAT0004683	hsa-miR-362-3p	ENSG00000245532	NEAT1	lincRNA	chr11	65197281	65197303	+	9	0	AGO1-4,AGO2	7mer-m8	acuuAGGAACUUAU-CCACACAa	|:||| : |||||||	aaccUUCUUCCCCGUGGUGUGUg	2
MIMAT0004683	hsa-miR-362-3p	ENSG00000251562	MALAT1	lincRNA	chr11	65265617	65265636	+	1	0	AGO1-4	7mer-m8	acUUAGGAACUUAUCCACACAa	|| ||| |:|||||||	uaAACACUU--CUGGGUGUGUc	1
MIMAT0004683	hsa-miR-362-3p	ENSG00000254911	SCARNA9	antisense	chr11	93454817	93454838	+	10	0	AGO1,AGO1-4,AGO2	7mer-m8	acuuaggaacuuauCCACACAa	|||||||	aagggcauaugucuGGUGUGUg	0
MIMAT0004683	hsa-miR-362-3p	ENSG00000271969	U47924.1	antisense	chr12	7074285	7074305	+	1	0	AGO1-4	7mer-m8	acuuaggaACUUAUCCACACAa	||:| :|||||||	gggagaaaUGGA-GGGUGUGUg	2
MIMAT0004683	hsa-miR-362-3p	ENSG00000257259	LINC02388	lincRNA	chr12	59106026	59106047	-	1	0	AGO1-4	7mer-m8	acuuaggaacuuauCCACACAa	|||||||	caucugaaaccucuGGUGUGUc	3
MIMAT0004683	hsa-miR-362-3p	ENSG00000257167	TMPO-AS1	antisense	chr12	98908316	98908340	-	1	0	AGO1-4	7mer-m8	acUUAGGAACUUA---UCCACACAa	|: |||||:|| :|||||||	ggAGACCUUGGAUGUAGGGUGUGUu	1
MIMAT0004683	hsa-miR-362-3p	ENSG00000280120	AC073857.1	TEC	chr12	123637866	123637884	-	1	0	AGO1-4	7mer-m8	acuUAGGAACUUAUCCACACAa	|||| | | |||||||	agcAUCCCU--CU-GGUGUGUu	1
MIMAT0004683	hsa-miR-362-3p	ENSG00000278949	AC127070.4	TEC	chr12	133443013	133443033	-	1	0	AGO1-4	7mer-m8	acuUAGGAACUUAUCCACACAa	| | || | :|||||||	uguAACGUUCCA-GGGUGUGUu	1
MIMAT0004683	hsa-miR-362-3p	ENSG00000278949	AC127070.4	TEC	chr12	133443033	133443054	-	3	0	AGO1-4,AGO2	7mer-m8	acuuaggaacuuauCCACACAa	|||||||	guuguaacauucccGGUGUGUu	1
MIMAT0004683	hsa-miR-362-3p	ENSG00000278949	AC127070.4	TEC	chr12	133443052	133443073	-	3	0	AGO1-4,AGO2	7mer-m8	acuuaggaacuuauCCACACAa	|||||||	uguuguaacauucuGGUGUGUu	1
MIMAT0004683	hsa-miR-362-3p	ENSG00000278949	AC127070.4	TEC	chr12	133443115	133443140	-	2	0	AGO1-4,AGO2	7mer-m8	acuuaggAAC-UUAU---CCACACAa	||| || | |||||||	cggugugUUGUAACAUCCGGUGUGUu	1
MIMAT0004683	hsa-miR-362-3p	ENSG00000278949	AC127070.4	TEC	chr12	133443132	133443153	-	4	0	AGO1-4,AGO2	7mer-m8	acuuaggaacuuauCCACACAa	|||||||	guuguaacaaucgcGGUGUGUu	1
MIMAT0004683	hsa-miR-362-3p	ENSG00000278949	AC127070.4	TEC	chr12	133443151	133443172	-	4	0	AGO1-4,AGO2	7mer-m8	acuuaggaacuuauCCACACAa	|||||||	uguuguaacauucuGGUGUGUu	1
MIMAT0004683	hsa-miR-362-3p	ENSG00000278949	AC127070.4	TEC	chr12	133443169	133443190	-	3	0	AGO1-4,AGO2	7mer-m8	acuuaggaacuuauCCACACAa	|||||||	uguuguaacuuucuGGUGUGUu	1
MIMAT0004683	hsa-miR-362-3p	ENSG00000278949	AC127070.4	TEC	chr12	133443232	133443253	-	2	0	AGO2	7mer-m8	acuuaggaacuuauCCACACAa	|||||||	uguuguaacauuccGGUGUGUu	1
MIMAT0004683	hsa-miR-362-3p	ENSG00000278949	AC127070.4	TEC	chr12	133443250	133443275	-	2	0	AGO2	7mer-m8	acUUAGGAACUUAU----CCACACAa	| |||| || | |||||||	acAUUCCUGUAACAUUCUGGUGUGUu	1
MIMAT0004683	hsa-miR-362-3p	ENSG00000278949	AC127070.4	TEC	chr12	133443279	133443306	-	2	0	AGO2	7mer-m8	acUUA-GGAAC-UUAU----CCACACAa	||| : ||| || | |||||||	ccAAUGUGUUGUAACAUUCUGGUGUGUu	1
MIMAT0004683	hsa-miR-362-3p	ENSG00000278291	AL161772.1	antisense	chr13	21275583	21275604	-	1	0	AGO1-4	7mer-m8	acUUAGGAACUUAUCCACACAa	| ||| |: |||||||	uaACUCCAAAAGCCGGUGUGUg	1
MIMAT0004683	hsa-miR-362-3p	ENSG00000276672	AL161891.1	sense_intronic	chr13	34421375	34421396	+	1	0	AGO2	8mer	acuuaggaacUUAUCCACACAa	:| :|||||||	ggggaugagaGAGGGGUGUGUa	4
MIMAT0004683	hsa-miR-362-3p	ENSG00000258441	LINC00641	processed_transcript	chr14	21670137	21670160	-	4	0	AGO1-4	7mer-m8	acuUAGGAACUU--AUCCACACAa	|||| || |:|||||||	auuAUCCAAAAAGUUGGGUGUGUc	4
MIMAT0004683	hsa-miR-362-3p	ENSG00000257621	PSMA3-AS1	antisense	chr14	58739389	58739410	-	1	0	AGO1-4	8mer	acUUAGGAACUUAUCCACACAa	|:||| |: :|||||||	ugAGUCCACUAGAGGGUGUGUa	0
MIMAT0004683	hsa-miR-362-3p	ENSG00000257621	PSMA3-AS1	antisense	chr14	58760477	58760498	-	1	0	AGO1-4	7mer-m8	acuuaggaacuUAUCCACACAa	||||||||||	aucucaaauauAUAGGUGUGUg	0
MIMAT0004683	hsa-miR-362-3p	ENSG00000174171	AC020659.1	antisense	chr15	42186967	42186989	+	1	0	AGO1-4	7mer-m8	acuuaggAACUUA-UCCACACAa	| |: | :|||||||	agcagugUGGGCUGGGGUGUGUg	1
MIMAT0004683	hsa-miR-362-3p	ENSG00000244879	GABPB1-AS1	antisense	chr15	50650784	50650808	+	1	0	AGO1-4	8mer	acUUAG-GAAC-UUA-UCCACACAa	|| | :||| ||| |||||||	cuAAGCAUUUGAAAUCUGGUGUGUa	2
MIMAT0004683	hsa-miR-362-3p	ENSG00000259672	AC087612.1	lincRNA	chr15	63398508	63398528	+	1	0	AGO1-4	7mer-m8	acuuaggaaCUUAUCCACACAa	|:| ||||||||	ggggaggaaGGA-AGGUGUGUg	2
MIMAT0004683	hsa-miR-362-3p	ENSG00000259459	LINC02568	lincRNA	chr15	63730382	63730403	+	1	0	AGO1-4	7mer-m8	acuuaggaacuuauCCACACAa	|||||||	gauguaaaaacucuGGUGUGUu	8
MIMAT0004683	hsa-miR-362-3p	ENSG00000260267	AC026471.1	antisense	chr16	31468346	31468371	-	1	0	AGO1-4	7mer-m8	acuUAGGA-ACUU---AUCCACACAa	||: | |||: |:|||||||	accAUUGUGUGAGCCCUGGGUGUGUg	9
MIMAT0004683	hsa-miR-362-3p	ENSG00000280152	AC009078.3	TEC	chr16	75280599	75280620	-	1	0	AGO2	7mer-m8	acUUAGGAACUUAUCCACACAa	||| ||||:: |||||||	ggAAUGCUUGGGGUGGUGUGUg	2
MIMAT0004683	hsa-miR-362-3p	ENSG00000261476	AC009163.3	sense_intronic	chr16	75492537	75492557	-	1	0	AGO1-4	7mer-m8	acUUAGGAACUUAUCCACACAa	|:||| | |:|||||||	gaAGUCC-AAAUUGGGUGUGUg	3
MIMAT0004683	hsa-miR-362-3p	ENSG00000264772	AC016876.2	processed_transcript	chr17	7481012	7481031	+	10	0	AGO1,AGO1-4,AGO2,AGO3	7mer-m8	acuUAGGAACUUAUCCACACAa	|||| || |||||||	uguAUCC-GCCAU-GGUGUGUu	1
MIMAT0004683	hsa-miR-362-3p	ENSG00000277969	AC006449.6	lincRNA	chr17	36860835	36860856	+	1	0	AGO1-4	7mer-m8	acuuaggaACUUAUCCACACAa	|| | |||||||	ucugugggUGCCUCGGUGUGUg	1
MIMAT0004683	hsa-miR-362-3p	ENSG00000266934	AC005746.1	sense_intronic	chr17	59460730	59460751	+	1	0	AGO1-4	7mer-m8	acuuaggaacuuauCCACACAa	|||||||	aguggaaggacacuGGUGUGUc	2
MIMAT0004683	hsa-miR-362-3p	ENSG00000267280	TBX2-AS1	antisense	chr17	59470934	59470955	-	1	0	AGO1-4	7mer-m8	acuuaggAACUUAUCCACACAa	| |:||:|||||||	ccauggaUGGGAUGGGUGUGUg	1
MIMAT0004683	hsa-miR-362-3p	ENSG00000266402	SNHG25	lincRNA	chr17	62223666	62223687	+	9	0	AGO1-4,AGO2	7mer-m8	acUUAGGAACUUAUCCACACAa	|| ||| | :| |||||||	ccAACCCUGGUGUCGGUGUGUg	0
MIMAT0004683	hsa-miR-362-3p	ENSG00000275966	AC110285.6	lincRNA	chr17	79319337	79319356	-	1	0	AGO1-4	8mer	acUUAGGAACUUAUCCACACAa	||||| |: | |||||||	aaAAUCC-CGGCU-GGUGUGUa	0
MIMAT0004683	hsa-miR-362-3p	ENSG00000267313	AC021504.1	lincRNA	chr18	39081052	39081074	-	1	0	AGO1-4	7mer-m8	acUUAG-GAACUUAUCCACACAa	|:|: :|| ||||||||	caAGUUAUUUCUCCAGGUGUGUg	3
MIMAT0004683	hsa-miR-362-3p	ENSG00000267212	AC018761.3	lincRNA	chr19	12895602	12895623	-	1	0	AGO1-4	7mer-m8	acuuaggaacuuaUCCACACAa	:|||||||	aguuggagaucugGGGUGUGUg	2
MIMAT0004683	hsa-miR-362-3p	ENSG00000279971	AC020910.6	TEC	chr19	35136468	35136489	+	1	0	AGO1-4	7mer-m8	acuuaggaacuuaUCCACACAa	||||||||	cacacacacacgaAGGUGUGUg	0
MIMAT0004683	hsa-miR-362-3p	ENSG00000279619	AC020907.5	TEC	chr19	35629295	35629316	-	1	0	AGO1-4	7mer-m8	acuuaggaacuuaUCCACACAa	||||||||	gaggacgggagggAGGUGUGUg	5
MIMAT0004683	hsa-miR-362-3p	ENSG00000267838	AC245884.8	lincRNA	chr19	54950488	54950511	-	1	0	AGO1-4	7mer-m8	acuuaGGAACUU--AUCCACACAa	||| |:| ||||||||	gauccCCUCGGAGCCAGGUGUGUg	1
MIMAT0004683	hsa-miR-362-3p	ENSG00000268568	AC007228.2	lincRNA	chr19	57184050	57184072	-	6	0	AGO1-4,AGO2	7mer-m8	acuuaggaaCU-UAUCCACACAa	|| || |||||||	uuggaauagGACAUUGGUGUGUu	0
MIMAT0004683	hsa-miR-362-3p	ENSG00000268713	AC005261.3	lincRNA	chr19	57772730	57772751	+	2	0	AGO1-4	7mer-m8	acuUAGGAACUUAUCCACACAa	|| :| |||||||||	ugcAUGUUGUUUUAGGUGUGUu	0
MIMAT0004683	hsa-miR-362-3p	ENSG00000269473	AC012313.8	lincRNA	chr19	58954662	58954682	+	1	0	AGO1-4	7mer-m8	acUUAGGAACUUAUCCACACAa	:| | || || |||||||	caGAGCGCUG-AUUGGUGUGUu	0
MIMAT0004683	hsa-miR-362-3p	ENSG00000259974	LINC00261	lincRNA	chr20	22545499	22545520	-	1	0	AGO1-4	7mer-m8	acuuaggaacuuauCCACACAa	|||||||	gugacaccuguucuGGUGUGUu	1
MIMAT0004683	hsa-miR-362-3p	ENSG00000227195	MIR663AHG	processed_transcript	chr20	26190078	26190098	-	16	0	AGO1-4	7mer-m8	acUUAGGAACUUAUCCACACAa	|: || | : |||||||	#NAME?	3
MIMAT0004683	hsa-miR-362-3p	ENSG00000236559	AL117381.1	antisense	chr20	30274068	30274089	+	1	0	AGO1-4	7mer-m8	acuuaggaacuuaUCCACACAa	||||||||	gugguucaaacccAGGUGUGUc	0
MIMAT0004683	hsa-miR-362-3p	ENSG00000276603	AL109614.1	sense_intronic	chr20	36155353	36155374	-	1	0	AGO1-4	7mer-m8	acuuAGGAACUUAUCCACACAa	|| ||| |||||||	ccuuUCAGGGAACUGGUGUGUu	3
MIMAT0004683	hsa-miR-362-3p	ENSG00000235590	GNAS-AS1	antisense	chr20	57425765	57425782	-	2	0	AGO2	7mer-m8	acUUAGGAACUUAUCCACACAa	|| ||||| |||||||	ccAACCCUUG----GGUGUGUu	3
MIMAT0004683	hsa-miR-362-3p	ENSG00000230323	LINC00159	lincRNA	chr21	33452793	33452815	-	1	0	AGO1-4	8mer	acUUAGGA-ACUUAUCCACACAa	|:|: | | |:|||||||	ccAGUUGUGUCUCUGGGUGUGUa	2
MIMAT0004683	hsa-miR-362-3p	ENSG00000225431	LINC01671	lincRNA	chr21	44020818	44020839	-	1	0	AGO1-4	7mer-m8	acuuaggaacuuaUCCACACAa	||||||||	ucaacacagccucAGGUGUGUg	3
MIMAT0004683	hsa-miR-362-3p	ENSG00000234880	LINC00163	lincRNA	chr21	46413848	46413869	-	1	0	AGO2	7mer-m8	acuuaggaacuuaUCCACACAa	:|||||||	gaggagacagccaGGGUGUGUc	3
MIMAT0004683	hsa-miR-362-3p	ENSG00000272675	AC004019.18	lincRNA	chr22	18036556	18036578	+	2	0	AGO1-4,AGO2	7mer-m8	acuuAGGAACUUAU-CCACACAa	|||| |::|: |||||||	gggcUCCUGGGGUGUGGUGUGUc	0
MIMAT0004683	hsa-miR-362-3p	ENSG00000211683	AP000346.1	processed_transcript	chr22	23981046	23981067	-	1	0	AGO1-4	7mer-m8	acuuaggaacuuauCCACACAa	|||||||	aacaaggccacacuGGUGUGUc	1
MIMAT0004683	hsa-miR-362-3p	ENSG00000228315	GUSBP11	processed_transcript	chr22	23981046	23981067	-	1	0	AGO1-4	7mer-m8	acuuaggaacuuauCCACACAa	|||||||	aacaaggccacacuGGUGUGUc	1
MIMAT0004683	hsa-miR-362-3p	ENSG00000279440	AL008638.3	lincRNA	chr22	27420168	27420189	+	1	0	AGO1-4	7mer-m8	acuuaggaacuuaUCCACACAa	:|||||||	ccaaagggucccaGGGUGUGUg	2
MIMAT0004683	hsa-miR-362-3p	ENSG00000224715	Z82186.1	lincRNA	chr22	47768179	47768201	+	1	0	AGO2	7mer-m8	acuuaGGA-ACUUAUCCACACAa	||| ||::|:|||||||	ugucaCCUGUGGGUGGGUGUGUu	3
MIMAT0004683	hsa-miR-362-3p	ENSG00000229807	XIST	lincRNA	chrX	73062399	73062420	-	6	0	AGO2	7mer-m8	acuuaggaacuuAUCCACACAa	| |||||||	cucccuaccacuUUGGUGUGUu	3
MIMAT0004683	hsa-miR-362-3p	ENSG00000229807	XIST	lincRNA	chrX	73071737	73071757	-	20	1	AGO1,AGO2,AGO3	7mer-m8	acUUAGGAACUUAUCCACACAa	:||| || ::| |||||||	cuGAUCAUUUGGU-GGUGUGUg	3
MIMAT0004683	hsa-miR-362-3p	ENSG00000261409	AL035425.3	sense_overlapping	chrX	107964403	107964424	-	8	0	AGO1,AGO2,AGO3	7mer-m8	acuuaggaacuuAUCCACACAa	|:|||||||	ucauaucacaguUGGGUGUGUu	1
MIMAT0004683	hsa-miR-362-3p	ENSG00000235703	LINC00894	antisense	chrX	149115263	149115284	+	2	0	AGO2	7mer-m8	acuuaggaaCUUAUCCACACAa	||||:|||||||	ugcccuggaGAAUGGGUGUGUg	0

## Sheet: 筛选后lncRNA
miRNAid	miRNAname	geneID	geneName	geneType	chromosome	start	end	strand	clipExpNum	degraExpNum	RBP	merClass	miRseq	align	targetSeq	pancancerNum
MIMAT0000429	hsa-miR-137	ENSG00000228526	MIR34AHG	lincRNA	chr1	9211782	9211804	-	47	0	AGO1,AGO1-4,AGO2,AGO3,AGO4	7mer-m8	gaugcgCAUAAGAAUUCGUUAUu	|| |: |:|||||||	uagcugGUUGUUGUGAGCAAUAg	6
MIMAT0000429	hsa-miR-137	ENSG00000234741	GAS5	processed_transcript	chr1	173833995	173834009	-	12	0	AGO1-4,AGO2	7mer-m8	gaugcgcauaagaAUUCGUUAUu	|:|||||||	#NAME?	9
MIMAT0000429	hsa-miR-137	ENSG00000234741	GAS5	processed_transcript	chr1	173833995	173834017	-	12	0	AGO1-4,AGO2	7mer-m8	gaugcgcauaagaAUUCGUUAUu	|:|||||||	agacuaacgcugaUGAGCAAUAu	9
MIMAT0000429	hsa-miR-137	ENSG00000225733	FGD5-AS1	antisense	chr3	14985937	14985959	-	14	0	AGO1,AGO1-4,AGO2	8mer	gaUGCGCAUAAGAAUUCGUUAUu	|| : | | |||||||||	agACUUUAAAUACUAAGCAAUAa	6
MIMAT0000429	hsa-miR-137	ENSG00000230551	AC021078.1	processed_transcript	chr5	148874753	148874775	-	8	0	AGO1-4,AGO2	8mer	gaugcgcauAAGAAUUCGUUAUu	| ||| |||||||	uuugaaaacUACUUUAGCAAUAa	4
MIMAT0000429	hsa-miR-137	ENSG00000247556	OIP5-AS1	processed_transcript	chr15	41594290	41594313	+	5	0	AGO1-4,AGO2	8mer	gaugcgCAUAAGAAU-UCGUUAUu	| |||:| : |||||||	gagguaGAAUUUUAGUAGCAAUAa	10
MIMAT0000429	hsa-miR-137	ENSG00000247556	OIP5-AS1	processed_transcript	chr15	41596487	41596509	+	5	0	AGO1-4,AGO2	7mer-m8	gaugcgcauaagaaUUCGUUAUu	||||||||	cugauugaaagugcAAGCAAUAg	10
MIMAT0000429	hsa-miR-137	ENSG00000247556	OIP5-AS1	processed_transcript	chr15	41598682	41598704	+	16	0	AGO1,AGO1-4,AGO2	8mer	gaUGCGCAUAAGAAUUCGUUAUu	|: : ||| :|| |||||||	guAUAUAUAUAUUUUAGCAAUAa	10
MIMAT0000429	hsa-miR-137	ENSG00000263731	AC145207.5	lincRNA	chr17	79836740	79836762	-	7	0	AGO1,AGO1-4,AGO2	8mer	gaugcgcauaagaauUCGUUAUu	|||||||	cauuugguggaagauAGCAAUAa	4
MIMAT0000429	hsa-miR-137	ENSG00000272657	AP000317.2	processed_transcript	chr21	35497679	35497701	+	7	1	AGO1-4,AGO2	7mer-m8	gaugcgcauaagaaUUCGUUAUu	:|||||||	ccugauggacagagGAGCAAUAg	0
MIMAT0000429	hsa-miR-137	ENSG00000229807	XIST	lincRNA	chrX	73042896	73042918	-	6	1	AGO2	8mer	gaugcgcauaagaAUUCGUUAUu	|:|||||||	acaggaagacauaUGAGCAAUAa	4
MIMAT0000256	hsa-miR-181a-5p	ENSG00000188242	AC010442.1	3prime_overlapping_ncRNA	chr5	471026	471050	-	13	0	AGO1-4,AGO2	8mer	ugaguggcUGUCGCA--ACUUACAa	||||: | |||||||	gaagguaaACAGUCUUAUGAAUGUa	7
MIMAT0000256	hsa-miR-181a-5p	ENSG00000247516	MIR4458HG	lincRNA	chr5	8460613	8460633	+	5	0	AGO1,AGO1-4,AGO2	7mer-m8	ugAGUGGCUGUCGCAACUUACAa	||| : |:| : |||||||	cuUCA-UAAUA-UAAUGAAUGUu	3
MIMAT0000256	hsa-miR-181a-5p	ENSG00000230551	AC021078.1	processed_transcript	chr5	148873949	148873972	-	15	0	AGO1,AGO1-4,AGO2,AGO3	7mer-m8	ugaguGGCUG-UCGCAACUUACAa	|: || | :|||||||||	ccauuCUAACUACUGUUGAAUGUc	3
MIMAT0000256	hsa-miR-181a-5p	ENSG00000269293	ZSCAN16-AS1	antisense	chr6	28090747	28090769	-	12	0	AGO1,AGO2,AGO3	7mer-m8	ugAGUGGCUGUCGCAACUUACAa	|:| | ::|| ||||||||	ugUUAACAGUAGACUUGAAUGUg	3
MIMAT0000256	hsa-miR-181a-5p	ENSG00000246350	AL049543.1	antisense	chr6	28557248	28557273	+	5	0	AGO1-4	7mer-m8	ugAGUGGCUG--UCGCA-ACUUACAa	|: |:|:| :|| | |||||||	agUUCCUGGCUUGGCCUCUGAAUGUg	2
MIMAT0000256	hsa-miR-181a-5p	ENSG00000203875	SNHG5	processed_transcript	chr6	86387544	86387566	-	18	11	AGO1-4,AGO2	7mer-m8	ugaGUGGCUGUCGCAACUUACAa	|| :|| : : |||||||	agcCAGUGAAGAUAAUGAAUGUc	2
MIMAT0000256	hsa-miR-181a-5p	ENSG00000273184	AC010655.4	processed_transcript	chr7	128119366	128119388	+	8	6	AGO1-4,AGO2	8mer	ugagUGGCUGUCGCA-ACUUACAa	| :|| ||: | |||||||	caagAGUGA-AGUAUGUGAAUGUa	1
MIMAT0000256	hsa-miR-181a-5p	ENSG00000233016	SNHG7	antisense	chr9	139621215	139621238	-	14	0	AGO1-4,AGO2	7mer-m8	ugaGUGGCUGUCGC-AACUUACAa	| ||| | || ||||||||	cugCCCCGUGAACGUUUGAAUGUu	2
MIMAT0000256	hsa-miR-181a-5p	ENSG00000255717	SNHG1	processed_transcript	chr11	62620931	62620955	-	7	0	AGO1-4	8mer	ugaGUGGCUGUCG--CAACUUACAa	|||:| : | | |||||||	uagCACUGUGGUCUGGGUGAAUGUa	3
MIMAT0000256	hsa-miR-181a-5p	ENSG00000245532	NEAT1	lincRNA	chr11	65191335	65191358	+	24	0	AGO1-4,AGO2	7mer-m8	ugaguggCUGUCGC-AACUUACAa	|:::| | |||||||	cagagagGGUGGGGAGUGAAUGUg	3
MIMAT0000256	hsa-miR-181a-5p	ENSG00000245532	NEAT1	lincRNA	chr11	65193397	65193419	+	9	2	AGO1-4,AGO2	7mer-m8	ugaguggcugucgcAACUUACAa	||||||||	auuguauuuuuaauUUGAAUGUu	3
MIMAT0000256	hsa-miR-181a-5p	ENSG00000245532	NEAT1	lincRNA	chr11	65197606	65197628	+	11	0	AGO1-4	8mer	ugaguggcugucgcaACUUACAa	|||||||	ugaaaugcggguaaaUGAAUGUa	3
MIMAT0000256	hsa-miR-181a-5p	ENSG00000245532	NEAT1	lincRNA	chr11	65211491	65211513	+	13	0	AGO1-4	7mer-m8	ugaguggCUGUCGCAACUUACAa	||::|| |||||||	ggacuuaGAUGGCCGUGAAUGUu	3
MIMAT0000256	hsa-miR-181a-5p	ENSG00000251562	MALAT1	lincRNA	chr11	65270030	65270051	+	17	0	AGO1-4,AGO2	7mer-m8	ugaguggcuGUCGCAACUUACAa	|||| ||||||||	gugauaguuCAGC-UUGAAUGUc	3
MIMAT0000256	hsa-miR-181a-5p	ENSG00000258210	AC144548.1	processed_transcript	chr12	110825642	110825664	-	7	1	AGO1-4,AGO2	7mer-m8	ugaGUGGCUGUCGCAACUUACAa	||:| |:: | |||||||	uggCAUCCAUGACAAUGAAUGUg	3
MIMAT0000256	hsa-miR-181a-5p	ENSG00000258210	AC144548.1	processed_transcript	chr12	110832980	110833002	-	5	0	AGO1-4,AGO2	7mer-m8	ugagugGCUGUCGCAACUUACAa	| | | | |||||||	gaaauaCAAAAUGGCUGAAUGUu	3
MIMAT0000256	hsa-miR-181a-5p	ENSG00000247556	OIP5-AS1	processed_transcript	chr15	41594753	41594774	+	7	0	AGO1-4,AGO2	8mer	ugaguggcUGUCGCAACUUACAa	||||: |||||||	cuuuuagaACAGU-AUGAAUGUa	8
MIMAT0000256	hsa-miR-181a-5p	ENSG00000263753	LINC00667	lincRNA	chr18	5239053	5239074	+	5	0	AGO1,AGO2	8mer	ugaGUGGCUGUCGCAACUUACAa	| :: | | | ||||||||	uuaCUUUUAAAAC-UUGAAUGUa	4
MIMAT0000256	hsa-miR-181a-5p	ENSG00000263753	LINC00667	lincRNA	chr18	5244913	5244935	+	6	0	AGO1-4,AGO2	7mer-m8	ugAGUGGCUGUCGCAACUUACAa	|:||: |:| : |||||||	caUUACUUAUAAUAAUGAAUGUg	4
MIMAT0000256	hsa-miR-181a-5p	ENSG00000250917	AL035458.2	sense_overlapping	chr20	32868927	32868950	-	10	0	AGO1-4,AGO2	7mer-m8	ugaGUGG--CUGUCGCAACUUACAa	|||| |:|| | |||||||	gccCACCUGGGCA-AGCUGAAUGUg	6
MIMAT0000256	hsa-miR-181a-5p	ENSG00000260032	NORAD	lincRNA	chr20	34634595	34634616	-	9	0	AGO1-4,AGO2	7mer-m8	ugAGUGGCUGUCGCAACUUACAa	||| : | :| |||||||	aaUCAGUCCCUUUG-UGAAUGUc	5
MIMAT0000256	hsa-miR-181a-5p	ENSG00000229807	XIST	lincRNA	chrX	73045267	73045289	-	7	0	AGO2	7mer-m8	ugaguggcugucgcaACUUACAa	|||||||	ccugaaaaaaaauagUGAAUGUg	3
MIMAT0000256	hsa-miR-181a-5p	ENSG00000229807	XIST	lincRNA	chrX	73065233	73065254	-	6	0	AGO2	7mer-m8	ugAGUGGCUGUCGCAACUUACAa	||||| ::| |||||||	acUCACC-UUGGACAUGAAUGUg	3
MIMAT0000256	hsa-miR-181a-5p	ENSG00000229807	XIST	lincRNA	chrX	73067690	73067711	-	11	0	AGO1,AGO2	7mer-m8	ugAGUGGCUGUCGCAACUUACAa	|| |:|: | | |||||||	uuUCCCUGGGA-CUAUGAAUGUg	3
MIMAT0000257	hsa-miR-181b-5p	ENSG00000188242	AC010442.1	3prime_overlapping_ncRNA	chr5	471026	471050	-	13	0	AGO1-4,AGO2	8mer	uggguggcUGUC--GUUACUUACAa	|||| : ||||||||	gaagguaaACAGUCUUAUGAAUGUa	5
MIMAT0000257	hsa-miR-181b-5p	ENSG00000247516	MIR4458HG	lincRNA	chr5	8460612	8460633	+	5	0	AGO1,AGO1-4,AGO2	7mer-m8	uggguggcUGUCGUUACUUACAa	|:| :|||||||||	ccuucauaAUA-UAAUGAAUGUu	5
MIMAT0000257	hsa-miR-181b-5p	ENSG00000230551	AC021078.1	processed_transcript	chr5	148873949	148873969	-	15	0	AGO1,AGO1-4,AGO2,AGO3	7mer-m8	ugGGUGGCUGUCGUUACUUACAa	|:| | || |: |||||||	uuCUAACUACUGU--UGAAUGUc	4
MIMAT0000257	hsa-miR-181b-5p	ENSG00000269293	ZSCAN16-AS1	antisense	chr6	28090747	28090772	-	12	0	AGO1,AGO2,AGO3	7mer-m8	uggGUGGCUGUCGUU---ACUUACAa	:::: ||||:|: |||||||	cuaUGUUAACAGUAGACUUGAAUGUg	3
MIMAT0000257	hsa-miR-181b-5p	ENSG00000246350	AL049543.1	antisense	chr6	28557251	28557273	+	5	0	AGO1-4	7mer-m8	uggguggcugucguuACUUACAa	|||||||	uccuggcuuggccucUGAAUGUg	2
MIMAT0000257	hsa-miR-181b-5p	ENSG00000203875	SNHG5	processed_transcript	chr6	86387544	86387566	-	18	11	AGO1-4,AGO2	7mer-m8	ugGGUGGCUGUCGUUACUUACAa	||| :|| : :|||||||||	agCCAGUGAAGAUAAUGAAUGUc	2
MIMAT0000257	hsa-miR-181b-5p	ENSG00000273184	AC010655.4	processed_transcript	chr7	128119366	128119388	+	8	7	AGO1-4,AGO2	8mer	ugggUGGCUGUCGU-UACUUACAa	| :|| ||:| :|||||||	caagAGUGA-AGUAUGUGAAUGUa	1
MIMAT0000257	hsa-miR-181b-5p	ENSG00000233016	SNHG7	antisense	chr9	139621215	139621238	-	14	0	AGO1-4,AGO2	7mer-m8	uggGUGGCUGUCGU-UACUUACAa	| ||| | |: |||||||	cugCCCCGUGAACGUUUGAAUGUu	2
MIMAT0000257	hsa-miR-181b-5p	ENSG00000255717	SNHG1	processed_transcript	chr11	62620931	62620955	-	7	0	AGO1-4	8mer	uggGUGGCUGUCG--UUACUUACAa	|||:| : | ::|||||||	uagCACUGUGGUCUGGGUGAAUGUa	1
MIMAT0000257	hsa-miR-181b-5p	ENSG00000245532	NEAT1	lincRNA	chr11	65191336	65191358	+	24	0	AGO1-4,AGO2	7mer-m8	uggguggcugUCGUUACUUACAa	:| |:|||||||	agagagggugGGGAGUGAAUGUg	4
MIMAT0000257	hsa-miR-181b-5p	ENSG00000245532	NEAT1	lincRNA	chr11	65193397	65193419	+	9	2	AGO1-4,AGO2	7mer-m8	uggguggcugucguuACUUACAa	|||||||	auuguauuuuuaauuUGAAUGUu	4
MIMAT0000257	hsa-miR-181b-5p	ENSG00000245532	NEAT1	lincRNA	chr11	65197608	65197628	+	11	0	AGO1-4	8mer	uggGUGGCUGUCGUUACUUACAa	::| |::| |||||||||	aaaUGCGGGUA--AAUGAAUGUa	4
MIMAT0000257	hsa-miR-181b-5p	ENSG00000245532	NEAT1	lincRNA	chr11	65211491	65211513	+	13	0	AGO1-4	7mer-m8	uggguggCUGUCGUUACUUACAa	||::|| :|||||||	ggacuuaGAUGGCCGUGAAUGUu	4
MIMAT0000257	hsa-miR-181b-5p	ENSG00000251562	MALAT1	lincRNA	chr11	65270030	65270051	+	17	0	AGO1-4,AGO2	7mer-m8	uggguggcuGUCGUUACUUACAa	|||| |||||||	gugauaguuCAGC-UUGAAUGUc	5
MIMAT0000257	hsa-miR-181b-5p	ENSG00000258210	AC144548.1	processed_transcript	chr12	110825642	110825664	-	7	1	AGO1-4,AGO2	7mer-m8	uggGUGGCUGUCGUUACUUACAa	||:| |:: ||||||||||	uggCAUCCAUGACAAUGAAUGUg	3
MIMAT0000257	hsa-miR-181b-5p	ENSG00000258210	AC144548.1	processed_transcript	chr12	110832980	110833000	-	5	0	AGO1-4,AGO2	7mer-m8	uggguggcUGUCGUUACUUACAa	|::|| |||||||	aauacaaaAUGGC--UGAAUGUu	3
MIMAT0000257	hsa-miR-181b-5p	ENSG00000247556	OIP5-AS1	processed_transcript	chr15	41594753	41594774	+	7	0	AGO1-4,AGO2	8mer	uggguggcUGUCGUUACUUACAa	||||: ||||||||	cuuuuagaACAGU-AUGAAUGUa	8
MIMAT0000257	hsa-miR-181b-5p	ENSG00000263753	LINC00667	lincRNA	chr18	5239052	5239074	+	5	0	AGO1,AGO2	8mer	uggguggcugucguuACUUACAa	|||||||	uuuacuuuuaaaacuUGAAUGUa	2
MIMAT0000257	hsa-miR-181b-5p	ENSG00000263753	LINC00667	lincRNA	chr18	5244913	5244935	+	6	0	AGO1-4,AGO2	7mer-m8	ugGGUGGCUGUCGUUACUUACAa	::||: |:| :|||||||||	caUUACUUAUAAUAAUGAAUGUg	2
MIMAT0000257	hsa-miR-181b-5p	ENSG00000250917	AL035458.2	sense_overlapping	chr20	32868927	32868950	-	10	0	AGO1-4,AGO2	7mer-m8	ugGGUGGCUGUCGUU--ACUUACAa	||||| : :|||| |||||||	gcCCACCUG-GGCAAGCUGAAUGUg	5
MIMAT0000257	hsa-miR-181b-5p	ENSG00000260032	NORAD	lincRNA	chr20	34634595	34634617	-	9	0	AGO1-4,AGO2	7mer-m8	uggguggcugucguUACUUACAa	:|||||||	aaaucagucccuuuGUGAAUGUc	5
MIMAT0000257	hsa-miR-181b-5p	ENSG00000229807	XIST	lincRNA	chrX	73045267	73045289	-	7	0	AGO2	7mer-m8	uggguggcUGUCGUUACUUACAa	| | :|:|||||||	ccugaaaaAAAAUAGUGAAUGUg	3
MIMAT0000257	hsa-miR-181b-5p	ENSG00000229807	XIST	lincRNA	chrX	73065233	73065254	-	6	0	AGO2	7mer-m8	ugGGUGGCUGUCGUUACUUACAa	:|||| ::| ||||||||	acUCACC-UUGGACAUGAAUGUg	3
MIMAT0000257	hsa-miR-181b-5p	ENSG00000229807	XIST	lincRNA	chrX	73067690	73067711	-	11	0	AGO1,AGO2	7mer-m8	ugGGUGGCUGUCGUUACUUACAa	:| |:|: | | ||||||||	uuUCCCUGGGA-CUAUGAAUGUg	3
MIMAT0000258	hsa-miR-181c-5p	ENSG00000188242	AC010442.1	3prime_overlapping_ncRNA	chr5	471026	471047	-	13	0	AGO1-4,AGO2	8mer	ugaguggcuguccaACUUACAa	|||||||	gguaaacagucuuaUGAAUGUa	2
MIMAT0000258	hsa-miR-181c-5p	ENSG00000247516	MIR4458HG	lincRNA	chr5	8460613	8460633	+	5	0	AGO1,AGO1-4,AGO2	7mer-m8	ugAGUGGCUGUCCAACUUACAa	||| : |:| |||||||	cuUCA-UAAUAUAAUGAAUGUu	0
MIMAT0000258	hsa-miR-181c-5p	ENSG00000230551	AC021078.1	processed_transcript	chr5	148873949	148873969	-	15	0	AGO1,AGO1-4,AGO2,AGO3	7mer-m8	ugaGUGGCUGUCCAACUUACAa	:| | || |||||||||	uucUAACUAC-UGUUGAAUGUc	1
MIMAT0000258	hsa-miR-181c-5p	ENSG00000269293	ZSCAN16-AS1	antisense	chr6	28090747	28090769	-	12	0	AGO1,AGO2,AGO3	7mer-m8	ugAGUGGCUGUC-CAACUUACAa	|:| | ::|| ||||||||	ugUUAACAGUAGACUUGAAUGUg	2
MIMAT0000258	hsa-miR-181c-5p	ENSG00000246350	AL049543.1	antisense	chr6	28557248	28557273	+	5	0	AGO1-4	7mer-m8	ugAGUGGCUG-UCC--A-ACUUACAa	|: |:|:| || | |||||||	agUUCCUGGCUUGGCCUCUGAAUGUg	1
MIMAT0000258	hsa-miR-181c-5p	ENSG00000203875	SNHG5	processed_transcript	chr6	86387544	86387566	-	18	11	AGO1-4,AGO2	7mer-m8	ugaGUGGCUGUCCA--ACUUACAa	|| :|| || | |||||||	agcCAGUGA-AGAUAAUGAAUGUc	2
MIMAT0000258	hsa-miR-181c-5p	ENSG00000273184	AC010655.4	processed_transcript	chr7	128119366	128119388	+	8	6	AGO1-4,AGO2	8mer	ugagUGGCUGUCCA-ACUUACAa	| :|| : | |||||||	caagAGUGAAGUAUGUGAAUGUa	0
MIMAT0000258	hsa-miR-181c-5p	ENSG00000233016	SNHG7	antisense	chr9	139621215	139621236	-	13	0	AGO1-4,AGO2	7mer-m8	ugagugGCUGUCCAACUUACAa	:|| | ||||||||	gccccgUGAACGUUUGAAUGUu	3
MIMAT0000258	hsa-miR-181c-5p	ENSG00000255717	SNHG1	processed_transcript	chr11	62620931	62620952	-	7	0	AGO1-4	8mer	ugaguggCUGUCCAACUUACAa	| | || |||||||	cacugugGUCUGGGUGAAUGUa	3
MIMAT0000258	hsa-miR-181c-5p	ENSG00000245532	NEAT1	lincRNA	chr11	65191335	65191358	+	24	0	AGO1-4,AGO2	7mer-m8	ugaguggCUGUCC--AACUUACAa	|:::|| |||||||	cagagagGGUGGGGAGUGAAUGUg	1
MIMAT0000258	hsa-miR-181c-5p	ENSG00000245532	NEAT1	lincRNA	chr11	65193398	65193419	+	9	0	AGO1-4,AGO2	7mer-m8	ugaGUGGCUGUCCAACUUACAa	:|:: :| ||||||||	uugUAUUUUUAAUUUGAAUGUu	1
MIMAT0000258	hsa-miR-181c-5p	ENSG00000245532	NEAT1	lincRNA	chr11	65197604	65197628	+	11	0	AGO1-4	8mer	ugaguggcUGUCCA---ACUUACAa	:|:||| |||||||	ugugaaauGCGGGUAAAUGAAUGUa	1
MIMAT0000258	hsa-miR-181c-5p	ENSG00000245532	NEAT1	lincRNA	chr11	65211491	65211513	+	13	0	AGO1-4	7mer-m8	ugaguggCUGUC-CAACUUACAa	||::| |||||||	ggacuuaGAUGGCCGUGAAUGUu	1
MIMAT0000258	hsa-miR-181c-5p	ENSG00000251562	MALAT1	lincRNA	chr11	65270030	65270051	+	17	0	AGO1-4,AGO2	7mer-m8	ugaguggcuGUCCAACUUACAa	||| ||||||||	gugauaguuCAGCUUGAAUGUc	1
MIMAT0000258	hsa-miR-181c-5p	ENSG00000258210	AC144548.1	processed_transcript	chr12	110825642	110825661	-	7	1	AGO1-4,AGO2	7mer-m8	ugAGUGGCUGUCCAACUUACAa	|| :|||| |||||||	caUCCAUGACA--AUGAAUGUg	2
MIMAT0000258	hsa-miR-181c-5p	ENSG00000258210	AC144548.1	processed_transcript	chr12	110832980	110833001	-	5	0	AGO1-4,AGO2	7mer-m8	ugaGUGGCUGUCCAACUUACAa	:|| | || |||||||	aaaUACAAAAUGGCUGAAUGUu	2
MIMAT0000258	hsa-miR-181c-5p	ENSG00000247556	OIP5-AS1	processed_transcript	chr15	41594753	41594774	+	7	0	AGO1-4,AGO2	8mer	ugaguggcUGUCCAACUUACAa	|||| |||||||	cuuuuagaACAGUAUGAAUGUa	3
MIMAT0000258	hsa-miR-181c-5p	ENSG00000263753	LINC00667	lincRNA	chr18	5239053	5239074	+	5	0	AGO1,AGO2	8mer	ugaGUGGCUGUCCAACUUACAa	| :: | | ||||||||	uuaCUUUUAAAACUUGAAUGUa	1
MIMAT0000258	hsa-miR-181c-5p	ENSG00000263753	LINC00667	lincRNA	chr18	5244913	5244935	+	6	0	AGO1-4,AGO2	7mer-m8	ugAGUGGCUG-UCCAACUUACAa	|:||: |: | |||||||	caUUACUUAUAAUAAUGAAUGUg	1
MIMAT0000258	hsa-miR-181c-5p	ENSG00000250917	AL035458.2	sense_overlapping	chr20	32868927	32868950	-	10	0	AGO1-4,AGO2	7mer-m8	ugaGUGG--CUGUCCAACUUACAa	|||| |:|| | |||||||	gccCACCUGGGCAAGCUGAAUGUg	4
MIMAT0000258	hsa-miR-181c-5p	ENSG00000260032	NORAD	lincRNA	chr20	34634595	34634616	-	9	0	AGO1-4,AGO2	7mer-m8	ugaguggcuguccaACUUACAa	|||||||	aaucagucccuuugUGAAUGUc	2
MIMAT0000258	hsa-miR-181c-5p	ENSG00000229807	XIST	lincRNA	chrX	73045267	73045286	-	7	0	AGO2	7mer-m8	ugaguggcUGUCCAACUUACAa	|:|| |||||||	gaaaaaaaAUAG--UGAAUGUg	1
MIMAT0000258	hsa-miR-181c-5p	ENSG00000229807	XIST	lincRNA	chrX	73065233	73065254	-	6	0	AGO2	7mer-m8	ugAGUGG---CUGUCCAACUUACAa	||||| |||| |||||||	acUCACCUUGGACA---UGAAUGUg	1
MIMAT0000258	hsa-miR-181c-5p	ENSG00000229807	XIST	lincRNA	chrX	73067690	73067711	-	11	0	AGO1,AGO2	7mer-m8	ugAGUGGCUGUCCAACUUACAa	|| |:|: | |||||||	uuUCCCUGGGACUAUGAAUGUg	1
MIMAT0002821	hsa-miR-181d-5p	ENSG00000188242	AC010442.1	3prime_overlapping_ncRNA	chr5	471026	471050	-	13	0	AGO1-4,AGO2	8mer	uggguggcUGUU--GUUACUUACAa	|||: : ||||||||	gaagguaaACAGUCUUAUGAAUGUa	3
MIMAT0002821	hsa-miR-181d-5p	ENSG00000247516	MIR4458HG	lincRNA	chr5	8460609	8460633	+	5	0	AGO1,AGO1-4,AGO2	7mer-m8	ugGGUGGCUGU--UGUUACUUACAa	|| :: |:| |:|||||||||	ucCCCUUCAUAAUAUAAUGAAUGUu	1
MIMAT0002821	hsa-miR-181d-5p	ENSG00000230551	AC021078.1	processed_transcript	chr5	148873949	148873974	-	16	0	AGO1,AGO1-4,AGO2,AGO3	7mer-m8	ugGGU--GGCUGUUG-UUACUUACAa	||| |: || || : |||||||	ggCCAUUCUAACUACUGUUGAAUGUc	2
MIMAT0002821	hsa-miR-181d-5p	ENSG00000269293	ZSCAN16-AS1	antisense	chr6	28090747	28090772	-	12	0	AGO1,AGO2,AGO3	7mer-m8	uggGUGGCUGUUGUU---ACUUACAa	:::: |||::|: |||||||	cuaUGUUAACAGUAGACUUGAAUGUg	2
MIMAT0002821	hsa-miR-181d-5p	ENSG00000246350	AL049543.1	antisense	chr6	28557251	28557273	+	5	0	AGO1-4	7mer-m8	uggguggcuguuguuACUUACAa	|||||||	uccuggcuuggccucUGAAUGUg	0
MIMAT0002821	hsa-miR-181d-5p	ENSG00000203875	SNHG5	processed_transcript	chr6	86387544	86387566	-	18	11	AGO1-4,AGO2	7mer-m8	ugGGUGGCUGUUGUUACUUACAa	||| :|| :|:|||||||||	agCCAGUGAAGAUAAUGAAUGUc	0
MIMAT0002821	hsa-miR-181d-5p	ENSG00000273184	AC010655.4	processed_transcript	chr7	128119366	128119388	+	8	8	AGO1-4,AGO2	8mer	ugggUGGCUGUUGU-UACUUACAa	| :|| |::| :|||||||	caagAGUGA-AGUAUGUGAAUGUa	1
MIMAT0002821	hsa-miR-181d-5p	ENSG00000233016	SNHG7	antisense	chr9	139621215	139621238	-	14	0	AGO1-4,AGO2	7mer-m8	uggGUGGCUGUUGU-UACUUACAa	| ||| |||: |||||||	cugCCCCGUGAACGUUUGAAUGUu	5
MIMAT0002821	hsa-miR-181d-5p	ENSG00000255717	SNHG1	processed_transcript	chr11	62620931	62620955	-	7	0	AGO1-4	8mer	uggGUGGCUGUUG--UUACUUACAa	|||:| : | ::|||||||	uagCACUGUGGUCUGGGUGAAUGUa	4
MIMAT0002821	hsa-miR-181d-5p	ENSG00000245532	NEAT1	lincRNA	chr11	65191336	65191358	+	24	0	AGO1-4,AGO2	7mer-m8	uggguggcuguugUUACUUACAa	|:|||||||	agagaggguggggAGUGAAUGUg	3
MIMAT0002821	hsa-miR-181d-5p	ENSG00000245532	NEAT1	lincRNA	chr11	65193398	65193419	+	9	0	AGO1-4,AGO2	7mer-m8	uggGUGGCUGUUGUUACUUACAa	:|:: :||: |||||||	uugUAUUUUUAAU-UUGAAUGUu	3
MIMAT0002821	hsa-miR-181d-5p	ENSG00000245532	NEAT1	lincRNA	chr11	65197608	65197628	+	11	0	AGO1-4	8mer	uggGUGGCUGUUGUUACUUACAa	::| |::| |||||||||	aaaUGCGGGUA--AAUGAAUGUa	3
MIMAT0002821	hsa-miR-181d-5p	ENSG00000245532	NEAT1	lincRNA	chr11	65211491	65211513	+	13	0	AGO1-4	7mer-m8	uggguggCUGUUGUUACUUACAa	||:::| :|||||||	ggacuuaGAUGGCCGUGAAUGUu	3
MIMAT0002821	hsa-miR-181d-5p	ENSG00000251562	MALAT1	lincRNA	chr11	65270030	65270051	+	17	0	AGO1-4,AGO2	7mer-m8	uggguggcuGUUGUUACUUACAa	||:| |||||||	gugauaguuCAGC-UUGAAUGUc	3
MIMAT0002821	hsa-miR-181d-5p	ENSG00000258210	AC144548.1	processed_transcript	chr12	110825642	110825664	-	7	1	AGO1-4,AGO2	7mer-m8	uggGUGGCUGUUGUUACUUACAa	||:| |::|||||||||||	uggCAUCCAUGACAAUGAAUGUg	0
MIMAT0002821	hsa-miR-181d-5p	ENSG00000258210	AC144548.1	processed_transcript	chr12	110832980	110833003	-	5	0	AGO1-4,AGO2	7mer-m8	uggguggcUGUUGUU-ACUUACAa	| ||::: |||||||	ugaaauacAAAAUGGCUGAAUGUu	0
MIMAT0002821	hsa-miR-181d-5p	ENSG00000247556	OIP5-AS1	processed_transcript	chr15	41594750	41594774	+	7	0	AGO1-4,AGO2	8mer	ugGGUGGCUGUUGU--UACUUACAa	:| :: | |||| ||||||||	uuUCUUUUAGAACAGUAUGAAUGUa	2
MIMAT0002821	hsa-miR-181d-5p	ENSG00000263753	LINC00667	lincRNA	chr18	5239051	5239074	+	5	0	AGO1,AGO2	8mer	ugGGUGGCUGUUGU-UACUUACAa	::||: :|| | |||||||	auUUACUUUUAAAACUUGAAUGUa	1
MIMAT0002821	hsa-miR-181d-5p	ENSG00000263753	LINC00667	lincRNA	chr18	5244913	5244935	+	6	0	AGO1-4,AGO2	7mer-m8	ugGGUGGCUGUUGUUACUUACAa	::||: |:||:|||||||||	caUUACUUAUAAUAAUGAAUGUg	1
MIMAT0002821	hsa-miR-181d-5p	ENSG00000250917	AL035458.2	sense_overlapping	chr20	32868927	32868950	-	10	0	AGO1-4,AGO2	7mer-m8	ugGGUGG--CUGUUGUUACUUACAa	||||| |:||| : |||||||	gcCCACCUGGGCAA-GCUGAAUGUg	3
MIMAT0002821	hsa-miR-181d-5p	ENSG00000260032	NORAD	lincRNA	chr20	34634595	34634617	-	9	0	AGO1-4,AGO2	7mer-m8	uggguggcuguuguUACUUACAa	:|||||||	aaaucagucccuuuGUGAAUGUc	1
MIMAT0002821	hsa-miR-181d-5p	ENSG00000229807	XIST	lincRNA	chrX	73045267	73045289	-	7	0	AGO2	7mer-m8	uggguggcUGUUGUUACUUACAa	| ||:|:|||||||	ccugaaaaAAAAUAGUGAAUGUg	0
MIMAT0002821	hsa-miR-181d-5p	ENSG00000229807	XIST	lincRNA	chrX	73065233	73065254	-	6	0	AGO2	7mer-m8	ugGGUGGCUGUUGUUACUUACAa	:|||| :|| ||||||||	acUCACCUUGGAC-AUGAAUGUg	0
MIMAT0002821	hsa-miR-181d-5p	ENSG00000229807	XIST	lincRNA	chrX	73067690	73067711	-	11	0	AGO1,AGO2	7mer-m8	ugGGUGGCUGUUGUUACUUACAa	:| |:|: :|| ||||||||	uuUCCCUGG-GACUAUGAAUGUg	0
MIMAT0001629	hsa-miR-329-3p	ENSG00000243107	AC000120.1	sense_overlapping	chr7	91829587	91829609	-	6	0	AGO1-4,AGO2	8mer	uuucuccAAU-UGGUCCACACAa	||| ::: |||||||	ucuguacUUAUGUUUGGUGUGUa	3
MIMAT0001629	hsa-miR-329-3p	ENSG00000272752	STAG3L5P-PVRIG2P-PILRB	processed_transcript	chr7	99951453	99951474	+	6	0	AGO1-4,AGO2	7mer-m8	uuuCUCCAAUUGGUCCACACAa	| | |: ::|||||||	uguGUGCAUGUGUGGGUGUGUg	4
MIMAT0001629	hsa-miR-329-3p	ENSG00000245532	NEAT1	lincRNA	chr11	65192774	65192795	+	12	0	AGO1-4,AGO2	7mer-m8	uuucuccaauuggUCCACACAa	:|||||||	gaaccaaagggagGGGUGUGUg	4
MIMAT0001629	hsa-miR-329-3p	ENSG00000245532	NEAT1	lincRNA	chr11	65194256	65194277	+	6	0	AGO1-4	8mer	uuucuccaaUUGGUCCACACAa	|: ::|||||||	agccaaugaAGGUGGGUGUGUa	4
MIMAT0001629	hsa-miR-329-3p	ENSG00000245532	NEAT1	lincRNA	chr11	65196933	65196959	+	11	0	AGO1-4,AGO2	7mer-m8	uuucuccAAUUGGU-----CCACACAa	||::||| |||||||	gugucaaUUGGCCAUUUGUGGUGUGUg	4
MIMAT0001629	hsa-miR-329-3p	ENSG00000245532	NEAT1	lincRNA	chr11	65197281	65197303	+	9	0	AGO1-4,AGO2	7mer-m8	uuucuccAAUUGGU-CCACACAa	|| ||: |||||||	aaccuucUUCCCCGUGGUGUGUg	4
MIMAT0001629	hsa-miR-329-3p	ENSG00000254911	SCARNA9	antisense	chr11	93454816	93454838	+	11	0	AGO1,AGO1-4,AGO2	7mer-m8	uuUCUCCAAU-UGGUCCACACAa	||:| || ::| |||||||	uaAGGGCAUAUGUCUGGUGUGUg	2
MIMAT0001629	hsa-miR-329-3p	ENSG00000264772	AC016876.2	processed_transcript	chr17	7481009	7481031	+	11	0	AGO1,AGO1-4,AGO2,AGO3	7mer-m8	uuucuccaauUGGU-CCACACAa	:||| |||||||	cacuguauccGCCAUGGUGUGUu	1
MIMAT0001629	hsa-miR-329-3p	ENSG00000266402	SNHG25	lincRNA	chr17	62223666	62223687	+	9	0	AGO1-4,AGO2	7mer-m8	uuucuccaauugguCCACACAa	|||||||	ccaacccuggugucGGUGUGUg	7
MIMAT0001629	hsa-miR-329-3p	ENSG00000268568	AC007228.2	lincRNA	chr19	57184050	57184069	-	6	0	AGO1-4,AGO2	7mer-m8	uuUCUCCAAUUGGUCCACACAa	| ||| | : |||||||	gaAUAGG--ACAUUGGUGUGUu	0
MIMAT0001629	hsa-miR-329-3p	ENSG00000227195	MIR663AHG	processed_transcript	chr20	26190078	26190098	-	16	0	AGO1-4	7mer-m8	uuuCUCCAAUUGGU--CCACACAa	|||| :| |: |||||||	#NAME?	0
MIMAT0001629	hsa-miR-329-3p	ENSG00000229807	XIST	lincRNA	chrX	73062399	73062420	-	6	0	AGO2	7mer-m8	uuucuccaaUUGGUCCACACAa	| :: |||||||	cucccuaccACUUUGGUGUGUu	2
MIMAT0001629	hsa-miR-329-3p	ENSG00000229807	XIST	lincRNA	chrX	73071737	73071758	-	20	1	AGO1,AGO2,AGO3	7mer-m8	uuucuccaauugguCCACACAa	|||||||	gcugaucauuugguGGUGUGUg	2
MIMAT0001629	hsa-miR-329-3p	ENSG00000261409	AL035425.3	sense_overlapping	chrX	107964403	107964424	-	8	0	AGO1,AGO2,AGO3	7mer-m8	uuucuccaaUUGGUCCACACAa	|::::|||||||	ucauaucacAGUUGGGUGUGUu	2
MIMAT0004683	hsa-miR-362-3p	ENSG00000243107	AC000120.1	sense_overlapping	chr7	91829587	91829609	-	6	0	AGO1-4,AGO2	8mer	acuUAGGAA-CUUAUCCACACAa	:| ||| : | |||||||	ucuGUACUUAUGUUUGGUGUGUa	3
MIMAT0004683	hsa-miR-362-3p	ENSG00000272752	STAG3L5P-PVRIG2P-PILRB	processed_transcript	chr7	99951453	99951474	+	6	0	AGO1-4,AGO2	7mer-m8	acuUAGGAACUUAUCCACACAa	:| | || :|:|||||||	uguGUGCAUGUGUGGGUGUGUg	0
MIMAT0004683	hsa-miR-362-3p	ENSG00000245532	NEAT1	lincRNA	chr11	65192774	65192795	+	12	0	AGO1-4,AGO2	7mer-m8	acuuaggaaCUUAUCCACACAa	|:| :|||||||	gaaccaaagGGAGGGGUGUGUg	2
MIMAT0004683	hsa-miR-362-3p	ENSG00000245532	NEAT1	lincRNA	chr11	65194253	65194277	+	6	0	AGO1-4	8mer	acUUAGG-AACUU--AUCCACACAa	|| || |||| |:|||||||	ucAAGCCAAUGAAGGUGGGUGUGUa	2
MIMAT0004683	hsa-miR-362-3p	ENSG00000245532	NEAT1	lincRNA	chr11	65196939	65196959	+	10	0	AGO1-4	7mer-m8	acuuaGGAACUUAUCCACACAa	|| | :| |||||||	auuggCCAUUUGU-GGUGUGUg	2
MIMAT0004683	hsa-miR-362-3p	ENSG00000245532	NEAT1	lincRNA	chr11	65197281	65197303	+	9	0	AGO1-4,AGO2	7mer-m8	acuuAGGAACUUAU-CCACACAa	|:||| : |||||||	aaccUUCUUCCCCGUGGUGUGUg	2
MIMAT0004683	hsa-miR-362-3p	ENSG00000254911	SCARNA9	antisense	chr11	93454817	93454838	+	10	0	AGO1,AGO1-4,AGO2	7mer-m8	acuuaggaacuuauCCACACAa	|||||||	aagggcauaugucuGGUGUGUg	0
MIMAT0004683	hsa-miR-362-3p	ENSG00000264772	AC016876.2	processed_transcript	chr17	7481012	7481031	+	10	0	AGO1,AGO1-4,AGO2,AGO3	7mer-m8	acuUAGGAACUUAUCCACACAa	|||| || |||||||	uguAUCC-GCCAU-GGUGUGUu	1
MIMAT0004683	hsa-miR-362-3p	ENSG00000266402	SNHG25	lincRNA	chr17	62223666	62223687	+	9	0	AGO1-4,AGO2	7mer-m8	acUUAGGAACUUAUCCACACAa	|| ||| | :| |||||||	ccAACCCUGGUGUCGGUGUGUg	0
MIMAT0004683	hsa-miR-362-3p	ENSG00000268568	AC007228.2	lincRNA	chr19	57184050	57184072	-	6	0	AGO1-4,AGO2	7mer-m8	acuuaggaaCU-UAUCCACACAa	|| || |||||||	uuggaauagGACAUUGGUGUGUu	0
MIMAT0004683	hsa-miR-362-3p	ENSG00000227195	MIR663AHG	processed_transcript	chr20	26190078	26190098	-	16	0	AGO1-4	7mer-m8	acUUAGGAACUUAUCCACACAa	|: || | : |||||||	#NAME?	3
MIMAT0004683	hsa-miR-362-3p	ENSG00000229807	XIST	lincRNA	chrX	73062399	73062420	-	6	0	AGO2	7mer-m8	acuuaggaacuuAUCCACACAa	| |||||||	cucccuaccacuUUGGUGUGUu	3
MIMAT0004683	hsa-miR-362-3p	ENSG00000229807	XIST	lincRNA	chrX	73071737	73071757	-	20	1	AGO1,AGO2,AGO3	7mer-m8	acUUAGGAACUUAUCCACACAa	:||| || ::| |||||||	cuGAUCAUUUGGU-GGUGUGUg	3
MIMAT0004683	hsa-miR-362-3p	ENSG00000261409	AL035425.3	sense_overlapping	chrX	107964403	107964424	-	8	0	AGO1,AGO2,AGO3	7mer-m8	acuuaggaacuuAUCCACACAa	|:|||||||	ucauaucacaguUGGGUGUGUu	1

## Sheet: edge
miRNAname	geneName
hsa-miR-137	THBS4
hsa-miR-181a-5p	THBS4
hsa-miR-181b-5p	THBS4
hsa-miR-181c-5p	THBS4
hsa-miR-181d-5p	THBS4
hsa-miR-329-3p	MX1
hsa-miR-362-3p	MX1
hsa-miR-137	MIR34AHG
hsa-miR-137	GAS5
hsa-miR-137	FGD5-AS1
hsa-miR-137	AC021078.1
hsa-miR-137	OIP5-AS1
hsa-miR-137	AC145207.5
hsa-miR-137	AP000317.2
hsa-miR-137	XIST
hsa-miR-181a-5p	AC010442.1
hsa-miR-181a-5p	MIR4458HG
hsa-miR-181a-5p	AC021078.1
hsa-miR-181a-5p	ZSCAN16-AS1
hsa-miR-181a-5p	AL049543.1
hsa-miR-181a-5p	SNHG5
hsa-miR-181a-5p	AC010655.4
hsa-miR-181a-5p	SNHG7
hsa-miR-181a-5p	SNHG1
hsa-miR-181a-5p	NEAT1
hsa-miR-181a-5p	MALAT1
hsa-miR-181a-5p	AC144548.1
hsa-miR-181a-5p	OIP5-AS1
hsa-miR-181a-5p	LINC00667
hsa-miR-181a-5p	AL035458.2
hsa-miR-181a-5p	NORAD
hsa-miR-181a-5p	XIST
hsa-miR-181b-5p	AC010442.1
hsa-miR-181b-5p	MIR4458HG
hsa-miR-181b-5p	AC021078.1
hsa-miR-181b-5p	ZSCAN16-AS1
hsa-miR-181b-5p	AL049543.1
hsa-miR-181b-5p	SNHG5
hsa-miR-181b-5p	AC010655.4
hsa-miR-181b-5p	SNHG7
hsa-miR-181b-5p	SNHG1
hsa-miR-181b-5p	NEAT1
hsa-miR-181b-5p	MALAT1
hsa-miR-181b-5p	AC144548.1
hsa-miR-181b-5p	OIP5-AS1
hsa-miR-181b-5p	LINC00667
hsa-miR-181b-5p	AL035458.2
hsa-miR-181b-5p	NORAD
hsa-miR-181b-5p	XIST
hsa-miR-181c-5p	AC010442.1
hsa-miR-181c-5p	MIR4458HG
hsa-miR-181c-5p	AC021078.1
hsa-miR-181c-5p	ZSCAN16-AS1
hsa-miR-181c-5p	AL049543.1
hsa-miR-181c-5p	SNHG5
hsa-miR-181c-5p	AC010655.4
hsa-miR-181c-5p	SNHG7
hsa-miR-181c-5p	SNHG1
hsa-miR-181c-5p	NEAT1
hsa-miR-181c-5p	MALAT1
hsa-miR-181c-5p	AC144548.1
hsa-miR-181c-5p	OIP5-AS1
hsa-miR-181c-5p	LINC00667
hsa-miR-181c-5p	AL035458.2
hsa-miR-181c-5p	NORAD
hsa-miR-181c-5p	XIST
hsa-miR-181d-5p	AC010442.1
hsa-miR-181d-5p	MIR4458HG
hsa-miR-181d-5p	AC021078.1
hsa-miR-181d-5p	ZSCAN16-AS1
hsa-miR-181d-5p	AL049543.1
hsa-miR-181d-5p	SNHG5
hsa-miR-181d-5p	AC010655.4
hsa-miR-181d-5p	SNHG7
hsa-miR-181d-5p	SNHG1
hsa-miR-181d-5p	NEAT1
hsa-miR-181d-5p	MALAT1
hsa-miR-181d-5p	AC144548.1
hsa-miR-181d-5p	OIP5-AS1
hsa-miR-181d-5p	LINC00667
hsa-miR-181d-5p	AL035458.2
hsa-miR-181d-5p	NORAD
hsa-miR-181d-5p	XIST
hsa-miR-329-3p	AC000120.1
hsa-miR-329-3p	STAG3L5P-PVRIG2P-PILRB
hsa-miR-329-3p	NEAT1
hsa-miR-329-3p	SCARNA9
hsa-miR-329-3p	AC016876.2
hsa-miR-329-3p	SNHG25
hsa-miR-329-3p	AC007228.2
hsa-miR-329-3p	MIR663AHG
hsa-miR-329-3p	XIST
hsa-miR-329-3p	AL035425.3
hsa-miR-362-3p	AC000120.1
hsa-miR-362-3p	STAG3L5P-PVRIG2P-PILRB
hsa-miR-362-3p	NEAT1
hsa-miR-362-3p	SCARNA9
hsa-miR-362-3p	AC016876.2
hsa-miR-362-3p	SNHG25
hsa-miR-362-3p	AC007228.2
hsa-miR-362-3p	MIR663AHG
hsa-miR-362-3p	XIST
hsa-miR-362-3p	AL035425.3

## Sheet: node
miRNAname	geneName
hsa-miR-137	mi
hsa-miR-181a-5p	mi
hsa-miR-181b-5p	mi
hsa-miR-181c-5p	mi
hsa-miR-181d-5p	mi
hsa-miR-329-3p	mi
hsa-miR-362-3p	mi
THBS4	m
MX1	m
MIR34AHG	lnc
GAS5	lnc
FGD5-AS1	lnc
AC021078.1	lnc
OIP5-AS1	lnc
AC145207.5	lnc
AP000317.2	lnc
XIST	lnc
AC010442.1	lnc
MIR4458HG	lnc
ZSCAN16-AS1	lnc
AL049543.1	lnc
SNHG5	lnc
AC010655.4	lnc
SNHG7	lnc
SNHG1	lnc
NEAT1	lnc
MALAT1	lnc
AC144548.1	lnc
LINC00667	lnc
AL035458.2	lnc
NORAD	lnc
AC000120.1	lnc
STAG3L5P-PVRIG2P-PILRB	lnc
SCARNA9	lnc
AC016876.2	lnc
SNHG25	lnc
AC007228.2	lnc
MIR663AHG	lnc
AL035425.3	lnc
