# Supplementary material for: Endoplasmic reticulum stress-related gene expression causes the progression of dilated cardiomyopathy by inducing apoptosis
Source: Front Genet. 2024 Apr 18;15:1366087. doi: 10.3389/fgene.2024.1366087 (PMC11063246; doi:10.3389/fgene.2024.1366087)
Supplement: Supplementary file 4 [file DataSheet1.CSV]

Gene Symbol	Description	Category	Gifts	GC Id	Relevance score	GeneCards Link
RYR2	Ryanodine Receptor 2	Protein Coding	53	GC01P237042	131.921875	https://www.genecards.org/cgi-bin/carddisp.pl?gene=RYR2
HSPA5	Heat Shock Protein Family A (Hsp70) Member 5	Protein Coding	55	GC09M125234	80.1625518798828	https://www.genecards.org/cgi-bin/carddisp.pl?gene=HSPA5
ERN1	Endoplasmic Reticulum To Nucleus Signaling 1	Protein Coding	53	GC17M064039	74.5113983154297	https://www.genecards.org/cgi-bin/carddisp.pl?gene=ERN1
TRDN	Triadin	Protein Coding	49	GC06M123198	68.8090591430664	https://www.genecards.org/cgi-bin/carddisp.pl?gene=TRDN
ATP2A2	ATPase Sarcoplasmic/Endoplasmic Reticulum Ca2+ Transporting 2	Protein Coding	58	GC12P110280	59.5482139587402	https://www.genecards.org/cgi-bin/carddisp.pl?gene=ATP2A2
SERP1	Stress Associated Endoplasmic Reticulum Protein 1	Protein Coding	38	GC03M150541	56.7712860107422	https://www.genecards.org/cgi-bin/carddisp.pl?gene=SERP1
CASQ2	Calsequestrin 2	Protein Coding	52	GC01M115700	55.9888191223145	https://www.genecards.org/cgi-bin/carddisp.pl?gene=CASQ2
EIF2AK3	Eukaryotic Translation Initiation Factor 2 Alpha Kinase 3	Protein Coding	55	GC02M088556	55.0466499328613	https://www.genecards.org/cgi-bin/carddisp.pl?gene=EIF2AK3
XBP1	X-Box Binding Protein 1	Protein Coding	52	GC22M028794	53.8031616210938	https://www.genecards.org/cgi-bin/carddisp.pl?gene=XBP1
ATP2A1	ATPase Sarcoplasmic/Endoplasmic Reticulum Ca2+ Transporting 1	Protein Coding	55	GC16P044906	52.3044700622559	https://www.genecards.org/cgi-bin/carddisp.pl?gene=ATP2A1
ATP2A3	ATPase Sarcoplasmic/Endoplasmic Reticulum Ca2+ Transporting 3	Protein Coding	52	GC17M003923	50.9011459350586	https://www.genecards.org/cgi-bin/carddisp.pl?gene=ATP2A3
ERO1A	Endoplasmic Reticulum Oxidoreductase 1 Alpha	Protein Coding	49	GC14M052640	48.9110107421875	https://www.genecards.org/cgi-bin/carddisp.pl?gene=ERO1A
ERP29	Endoplasmic Reticulum Protein 29	Protein Coding	43	GC12P112013	47.7819480895996	https://www.genecards.org/cgi-bin/carddisp.pl?gene=ERP29
SERP2	Stress Associated Endoplasmic Reticulum Protein Family Member 2	Protein Coding	36	GC13P044373	47.1463966369629	https://www.genecards.org/cgi-bin/carddisp.pl?gene=SERP2
HERPUD1	Homocysteine Inducible ER Protein With Ubiquitin Like Domain 1	Protein Coding	46	GC16P056932	47.0388145446777	https://www.genecards.org/cgi-bin/carddisp.pl?gene=HERPUD1
ERP44	Endoplasmic Reticulum Protein 44	Protein Coding	48	GC09M099979	47.011058807373	https://www.genecards.org/cgi-bin/carddisp.pl?gene=ERP44
VCP	Valosin Containing Protein	Protein Coding	57	GC09M035056	46.8689880371094	https://www.genecards.org/cgi-bin/carddisp.pl?gene=VCP
ATF6	Activating Transcription Factor 6	Protein Coding	55	GC01P161766	46.7952880859375	https://www.genecards.org/cgi-bin/carddisp.pl?gene=ATF6
ERGIC1	Endoplasmic Reticulum-Golgi Intermediate Compartment 1	Protein Coding	47	GC05P172834	45.4426879882813	https://www.genecards.org/cgi-bin/carddisp.pl?gene=ERGIC1
ERAP1	Endoplasmic Reticulum Aminopeptidase 1	Protein Coding	53	GC05M096760	45.2206497192383	https://www.genecards.org/cgi-bin/carddisp.pl?gene=ERAP1
DDIT3	DNA Damage Inducible Transcript 3	Protein Coding	52	GC12M057516	44.9430694580078	https://www.genecards.org/cgi-bin/carddisp.pl?gene=DDIT3
KDELR1	KDEL Endoplasmic Reticulum Protein Retention Receptor 1	Protein Coding	47	GC19M048382	44.884220123291	https://www.genecards.org/cgi-bin/carddisp.pl?gene=KDELR1
OS9	OS9 Endoplasmic Reticulum Lectin	Protein Coding	48	GC12P057693	44.2348365783691	https://www.genecards.org/cgi-bin/carddisp.pl?gene=OS9
KDELR2	KDEL Endoplasmic Reticulum Protein Retention Receptor 2	Protein Coding	47	GC07M006447	42.422061920166	https://www.genecards.org/cgi-bin/carddisp.pl?gene=KDELR2
ERAP2	Endoplasmic Reticulum Aminopeptidase 2	Protein Coding	47	GC05P096875	41.2785377502441	https://www.genecards.org/cgi-bin/carddisp.pl?gene=ERAP2
ERN2	Endoplasmic Reticulum To Nucleus Signaling 2	Protein Coding	44	GC16M023690	41.0411033630371	https://www.genecards.org/cgi-bin/carddisp.pl?gene=ERN2
ERLEC1	Endoplasmic Reticulum Lectin 1	Protein Coding	46	GC02P053786	40.8462867736816	https://www.genecards.org/cgi-bin/carddisp.pl?gene=ERLEC1
TP53	Tumor Protein P53	Protein Coding	61	GC17M007661	39.9783401489258	https://www.genecards.org/cgi-bin/carddisp.pl?gene=TP53
ATF4	Activating Transcription Factor 4	Protein Coding	52	GC22P039519	39.6903686523438	https://www.genecards.org/cgi-bin/carddisp.pl?gene=ATF4
KDELR3	KDEL Endoplasmic Reticulum Protein Retention Receptor 3	Protein Coding	44	GC22P038468	39.3614768981934	https://www.genecards.org/cgi-bin/carddisp.pl?gene=KDELR3
ERO1B	Endoplasmic Reticulum Oxidoreductase 1 Beta	Protein Coding	47	GC01M236216	39.1819915771484	https://www.genecards.org/cgi-bin/carddisp.pl?gene=ERO1B
CALR	Calreticulin	Protein Coding	58	GC19P012938	38.9284210205078	https://www.genecards.org/cgi-bin/carddisp.pl?gene=CALR
SEC16A	SEC16 Homolog A, Endoplasmic Reticulum Export Factor	Protein Coding	43	GC09M136440	38.6770858764648	https://www.genecards.org/cgi-bin/carddisp.pl?gene=SEC16A
HSP90B1	Heat Shock Protein 90 Beta Family Member 1	Protein Coding	54	GC12P103930	37.5094451904297	https://www.genecards.org/cgi-bin/carddisp.pl?gene=HSP90B1
ERP27	Endoplasmic Reticulum Protein 27	Protein Coding	43	GC12M014914	37.1415939331055	https://www.genecards.org/cgi-bin/carddisp.pl?gene=ERP27
RER1	Retention In Endoplasmic Reticulum Sorting Receptor 1	Protein Coding	42	GC01P002391	36.8781776428223	https://www.genecards.org/cgi-bin/carddisp.pl?gene=RER1
SOD2-OT1	SOD2 Overlapping Transcript 1	RNA Gene	15	GC06M159772	36.5492172241211	https://www.genecards.org/cgi-bin/carddisp.pl?gene=SOD2-OT1
RYR1	Ryanodine Receptor 1	Protein Coding	54	GC19P079617	36.396110534668	https://www.genecards.org/cgi-bin/carddisp.pl?gene=RYR1
EIF2S1	Eukaryotic Translation Initiation Factor 2 Subunit Alpha	Protein Coding	50	GC14P067359	36.166130065918	https://www.genecards.org/cgi-bin/carddisp.pl?gene=EIF2S1
BDNF-AS	BDNF Antisense RNA	RNA Gene	24	GC11P027578	35.3774604797363	https://www.genecards.org/cgi-bin/carddisp.pl?gene=BDNF-AS
ERMP1	Endoplasmic Reticulum Metallopeptidase 1	Protein Coding	41	GC09M005749	34.8853225708008	https://www.genecards.org/cgi-bin/carddisp.pl?gene=ERMP1
CANX	Calnexin	Protein Coding	52	GC05P179678	34.7164154052734	https://www.genecards.org/cgi-bin/carddisp.pl?gene=CANX
CHERP	Calcium Homeostasis Endoplasmic Reticulum Protein	Protein Coding	43	GC19M016517	34.1897964477539	https://www.genecards.org/cgi-bin/carddisp.pl?gene=CHERP
MAPK8	Mitogen-Activated Protein Kinase 8	Protein Coding	57	GC10P048306	33.1077690124512	https://www.genecards.org/cgi-bin/carddisp.pl?gene=MAPK8
CPT2	Carnitine Palmitoyltransferase 2	Protein Coding	56	GC01P053196	32.0133934020996	https://www.genecards.org/cgi-bin/carddisp.pl?gene=CPT2
HMOX1	Heme Oxygenase 1	Protein Coding	59	GC22P035380	31.7861289978027	https://www.genecards.org/cgi-bin/carddisp.pl?gene=HMOX1
APP	Amyloid Beta Precursor Protein	Protein Coding	58	GC21M025880	31.2777404785156	https://www.genecards.org/cgi-bin/carddisp.pl?gene=APP
BCL2	BCL2 Apoptosis Regulator	Protein Coding	57	GC18M063123	30.8080635070801	https://www.genecards.org/cgi-bin/carddisp.pl?gene=BCL2
SYVN1	Synoviolin 1	Protein Coding	47	GC11M106081	30.4478721618652	https://www.genecards.org/cgi-bin/carddisp.pl?gene=SYVN1
PDIA3	Protein Disulfide Isomerase Family A Member 3	Protein Coding	51	GC15P043746	30.4017791748047	https://www.genecards.org/cgi-bin/carddisp.pl?gene=PDIA3
NFE2L2	NFE2 Like BZIP Transcription Factor 2	Protein Coding	58	GC02M177227	29.8227577209473	https://www.genecards.org/cgi-bin/carddisp.pl?gene=NFE2L2
P4HB	Prolyl 4-Hydroxylase Subunit Beta	Protein Coding	56	GC17M081843	29.4650115966797	https://www.genecards.org/cgi-bin/carddisp.pl?gene=P4HB
CALM1	Calmodulin 1	Protein Coding	53	GC14P090396	29.3582782745361	https://www.genecards.org/cgi-bin/carddisp.pl?gene=CALM1
LINC01672	Long Intergenic Non-Protein Coding RNA 1672	RNA Gene	14	GC01P007053	28.1273880004883	https://www.genecards.org/cgi-bin/carddisp.pl?gene=LINC01672
SOD1	Superoxide Dismutase 1	Protein Coding	60	GC21P031659	27.9606666564941	https://www.genecards.org/cgi-bin/carddisp.pl?gene=SOD1
NFE2L1	NFE2 Like BZIP Transcription Factor 1	Protein Coding	50	GC17P072183	27.0672702789307	https://www.genecards.org/cgi-bin/carddisp.pl?gene=NFE2L1
DERL1	Derlin 1	Protein Coding	42	GC08M123013	27.015697479248	https://www.genecards.org/cgi-bin/carddisp.pl?gene=DERL1
CASP3	Caspase 3	Protein Coding	56	GC04M184627	26.6364593505859	https://www.genecards.org/cgi-bin/carddisp.pl?gene=CASP3
TXNDC12	Thioredoxin Domain Containing 12	Protein Coding	44	GC01M052020	26.1234874725342	https://www.genecards.org/cgi-bin/carddisp.pl?gene=TXNDC12
PSEN1	Presenilin 1	Protein Coding	60	GC14P073136	26.1024188995361	https://www.genecards.org/cgi-bin/carddisp.pl?gene=PSEN1
PPP1R15A	Protein Phosphatase 1 Regulatory Subunit 15A	Protein Coding	46	GC19P048872	25.9851894378662	https://www.genecards.org/cgi-bin/carddisp.pl?gene=PPP1R15A
MAPK14	Mitogen-Activated Protein Kinase 14	Protein Coding	58	GC06P100333	25.9248123168945	https://www.genecards.org/cgi-bin/carddisp.pl?gene=MAPK14
HYOU1	Hypoxia Up-Regulated 1	Protein Coding	52	GC11M119364	25.799732208252	https://www.genecards.org/cgi-bin/carddisp.pl?gene=HYOU1
DERL2	Derlin 2	Protein Coding	43	GC17M005471	25.7378883361816	https://www.genecards.org/cgi-bin/carddisp.pl?gene=DERL2
LMAN1	Lectin, Mannose Binding 1	Protein Coding	52	GC18M059327	25.2614803314209	https://www.genecards.org/cgi-bin/carddisp.pl?gene=LMAN1
DNAJC10	DnaJ Heat Shock Protein Family (Hsp40) Member C10	Protein Coding	45	GC02P182716	25.2304954528809	https://www.genecards.org/cgi-bin/carddisp.pl?gene=DNAJC10
CAT	Catalase	Protein Coding	59	GC11P034460	25.1184959411621	https://www.genecards.org/cgi-bin/carddisp.pl?gene=CAT
CASP4	Caspase 4	Protein Coding	53	GC11M104942	24.6794891357422	https://www.genecards.org/cgi-bin/carddisp.pl?gene=CASP4
MIR7-3HG	MIR7-3 Host Gene	RNA Gene	29	GC19P005386	24.6328353881836	https://www.genecards.org/cgi-bin/carddisp.pl?gene=MIR7-3HG
BCAP31	B Cell Receptor Associated Protein 31	Protein Coding	48	GC0XM153701	24.3197937011719	https://www.genecards.org/cgi-bin/carddisp.pl?gene=BCAP31
MAP3K5	Mitogen-Activated Protein Kinase Kinase Kinase 5	Protein Coding	55	GC06M136557	24.2460250854492	https://www.genecards.org/cgi-bin/carddisp.pl?gene=MAP3K5
DNAJB9	DnaJ Heat Shock Protein Family (Hsp40) Member B9	Protein Coding	44	GC07P108569	23.8678207397461	https://www.genecards.org/cgi-bin/carddisp.pl?gene=DNAJB9
ANK2	Ankyrin 2	Protein Coding	48	GC04P112715	23.7255172729492	https://www.genecards.org/cgi-bin/carddisp.pl?gene=ANK2
PRKN	Parkin RBR E3 Ubiquitin Protein Ligase	Protein Coding	55	GC06M161348	23.429838180542	https://www.genecards.org/cgi-bin/carddisp.pl?gene=PRKN
AMFR	Autocrine Motility Factor Receptor	Protein Coding	48	GC16M056361	23.2770538330078	https://www.genecards.org/cgi-bin/carddisp.pl?gene=AMFR
BAX	BCL2 Associated X, Apoptosis Regulator	Protein Coding	57	GC19P048954	23.2746162414551	https://www.genecards.org/cgi-bin/carddisp.pl?gene=BAX
TMX2-CTNND1	TMX2-CTNND1 Readthrough (NMD Candidate)	RNA Gene	19	GC11P057712	23.2745513916016	https://www.genecards.org/cgi-bin/carddisp.pl?gene=TMX2-CTNND1
LNPK	Lunapark, ER Junction Formation Factor	Protein Coding	40	GC02M175924	23.2380523681641	https://www.genecards.org/cgi-bin/carddisp.pl?gene=LNPK
PDIA4	Protein Disulfide Isomerase Family A Member 4	Protein Coding	48	GC07M149003	23.0968399047852	https://www.genecards.org/cgi-bin/carddisp.pl?gene=PDIA4
SIL1	SIL1 Nucleotide Exchange Factor	Protein Coding	48	GC05M138957	23.0871906280518	https://www.genecards.org/cgi-bin/carddisp.pl?gene=SIL1
CERNA3	Competing Endogenous LncRNA 3 For MiR-645	RNA Gene	14	GC08P056085	23.0833435058594	https://www.genecards.org/cgi-bin/carddisp.pl?gene=CERNA3
TNF	Tumor Necrosis Factor	Protein Coding	59	GC06P100202	23.0372161865234	https://www.genecards.org/cgi-bin/carddisp.pl?gene=TNF
INS	Insulin	Protein Coding	54	GC11M002159	22.9183540344238	https://www.genecards.org/cgi-bin/carddisp.pl?gene=INS
TXNDC5	Thioredoxin Domain Containing 5	Protein Coding	48	GC06M007893	22.885160446167	https://www.genecards.org/cgi-bin/carddisp.pl?gene=TXNDC5
DNAJC3	DnaJ Heat Shock Protein Family (Hsp40) Member C3	Protein Coding	48	GC13P095677	22.8803653717041	https://www.genecards.org/cgi-bin/carddisp.pl?gene=DNAJC3
ITPR1	Inositol 1,4,5-Trisphosphate Receptor Type 1	Protein Coding	55	GC03P004486	22.8673324584961	https://www.genecards.org/cgi-bin/carddisp.pl?gene=ITPR1
MAPK1	Mitogen-Activated Protein Kinase 1	Protein Coding	60	GC22M021759	22.7015571594238	https://www.genecards.org/cgi-bin/carddisp.pl?gene=MAPK1
CASQ1	Calsequestrin 1	Protein Coding	51	GC01P160190	22.5652694702148	https://www.genecards.org/cgi-bin/carddisp.pl?gene=CASQ1
SEC23A	SEC23 Homolog A, COPII Coat Complex Component	Protein Coding	50	GC14M039031	22.3697776794434	https://www.genecards.org/cgi-bin/carddisp.pl?gene=SEC23A
CLU	Clusterin	Protein Coding	54	GC08M027596	22.2512798309326	https://www.genecards.org/cgi-bin/carddisp.pl?gene=CLU
STIM1	Stromal Interaction Molecule 1	Protein Coding	57	GC11P004007	22.230094909668	https://www.genecards.org/cgi-bin/carddisp.pl?gene=STIM1
FOS	Fos Proto-Oncogene, AP-1 Transcription Factor Subunit	Protein Coding	57	GC14P075278	22.2121391296387	https://www.genecards.org/cgi-bin/carddisp.pl?gene=FOS
H6PD	Hexose-6-Phosphate Dehydrogenase/Glucose 1-Dehydrogenase	Protein Coding	51	GC01P009234	22.160400390625	https://www.genecards.org/cgi-bin/carddisp.pl?gene=H6PD
CREB3	CAMP Responsive Element Binding Protein 3	Protein Coding	44	GC09P051013	22.083137512207	https://www.genecards.org/cgi-bin/carddisp.pl?gene=CREB3
WFS1	Wolframin ER Transmembrane Glycoprotein	Protein Coding	53	GC04P006260	22.0456771850586	https://www.genecards.org/cgi-bin/carddisp.pl?gene=WFS1
HSPA4	Heat Shock Protein Family A (Hsp70) Member 4	Protein Coding	50	GC05P133054	22.0246124267578	https://www.genecards.org/cgi-bin/carddisp.pl?gene=HSPA4
STIP1	Stress Induced Phosphoprotein 1	Protein Coding	52	GC11P064524	22.0057029724121	https://www.genecards.org/cgi-bin/carddisp.pl?gene=STIP1
BAG6	BAG Cochaperone 6	Protein Coding	45	GC06M031639	22.0016422271729	https://www.genecards.org/cgi-bin/carddisp.pl?gene=BAG6
ATF6B	Activating Transcription Factor 6 Beta	Protein Coding	46	GC06M032115	21.9258556365967	https://www.genecards.org/cgi-bin/carddisp.pl?gene=ATF6B
G3BP1	G3BP Stress Granule Assembly Factor 1	Protein Coding	47	GC05P151771	21.6227645874023	https://www.genecards.org/cgi-bin/carddisp.pl?gene=G3BP1
SLC6A4	Solute Carrier Family 6 Member 4	Protein Coding	55	GC17M030194	21.5993461608887	https://www.genecards.org/cgi-bin/carddisp.pl?gene=SLC6A4
CFTR	CF Transmembrane Conductance Regulator	Protein Coding	58	GC07P117287	21.5859336853027	https://www.genecards.org/cgi-bin/carddisp.pl?gene=CFTR
EIF2AK2	Eukaryotic Translation Initiation Factor 2 Alpha Kinase 2	Protein Coding	56	GC02M037099	21.3737564086914	https://www.genecards.org/cgi-bin/carddisp.pl?gene=EIF2AK2
SMAD5-AS1	SMAD5 Antisense RNA 1	RNA Gene	26	GC05M136129	21.3476409912109	https://www.genecards.org/cgi-bin/carddisp.pl?gene=SMAD5-AS1
DNAJB11	DnaJ Heat Shock Protein Family (Hsp40) Member B11	Protein Coding	48	GC03P186567	21.1748275756836	https://www.genecards.org/cgi-bin/carddisp.pl?gene=DNAJB11
LMNA	Lamin A/C	Protein Coding	56	GC01P156082	20.9950084686279	https://www.genecards.org/cgi-bin/carddisp.pl?gene=LMNA
MAN1B1	Mannosidase Alpha Class 1B Member 1	Protein Coding	55	GC09P137086	20.8180618286133	https://www.genecards.org/cgi-bin/carddisp.pl?gene=MAN1B1
SIRT1	Sirtuin 1	Protein Coding	56	GC10P067884	20.626277923584	https://www.genecards.org/cgi-bin/carddisp.pl?gene=SIRT1
DERL3	Derlin 3	Protein Coding	42	GC22M023834	20.543062210083	https://www.genecards.org/cgi-bin/carddisp.pl?gene=DERL3
KCNH2	Potassium Voltage-Gated Channel Subfamily H Member 2	Protein Coding	57	GC07M150944	20.4358520507813	https://www.genecards.org/cgi-bin/carddisp.pl?gene=KCNH2
HSPA1A	Heat Shock Protein Family A (Hsp70) Member 1A	Protein Coding	53	GC06P100221	20.3691139221191	https://www.genecards.org/cgi-bin/carddisp.pl?gene=HSPA1A
STING1	Stimulator Of Interferon Response CGAMP Interactor 1	Protein Coding	48	GC05M139480	20.3393783569336	https://www.genecards.org/cgi-bin/carddisp.pl?gene=STING1
SEL1L	SEL1L Adaptor Subunit Of ERAD E3 Ubiquitin Ligase	Protein Coding	50	GC14M081471	20.3346748352051	https://www.genecards.org/cgi-bin/carddisp.pl?gene=SEL1L
HSF1	Heat Shock Transcription Factor 1	Protein Coding	53	GC08P144291	20.2070789337158	https://www.genecards.org/cgi-bin/carddisp.pl?gene=HSF1
CXCL8	C-X-C Motif Chemokine Ligand 8	Protein Coding	51	GC04P073740	20.0338230133057	https://www.genecards.org/cgi-bin/carddisp.pl?gene=CXCL8
MANF	Mesencephalic Astrocyte Derived Neurotrophic Factor	Protein Coding	47	GC03P051385	19.8322868347168	https://www.genecards.org/cgi-bin/carddisp.pl?gene=MANF
CREB3L1	CAMP Responsive Element Binding Protein 3 Like 1	Protein Coding	49	GC11P046784	19.6635456085205	https://www.genecards.org/cgi-bin/carddisp.pl?gene=CREB3L1
HSPA8	Heat Shock Protein Family A (Hsp70) Member 8	Protein Coding	56	GC11M123057	19.6447486877441	https://www.genecards.org/cgi-bin/carddisp.pl?gene=HSPA8
HSP90AA1	Heat Shock Protein 90 Alpha Family Class A Member 1	Protein Coding	58	GC14M102080	19.6367988586426	https://www.genecards.org/cgi-bin/carddisp.pl?gene=HSP90AA1
CRH	Corticotropin Releasing Hormone	Protein Coding	50	GC08M066176	19.5293674468994	https://www.genecards.org/cgi-bin/carddisp.pl?gene=CRH
IL6	Interleukin 6	Protein Coding	59	GC07P022725	19.5121173858643	https://www.genecards.org/cgi-bin/carddisp.pl?gene=IL6
PARK7	Parkinsonism Associated Deglycase	Protein Coding	54	GC01P008181	19.4683876037598	https://www.genecards.org/cgi-bin/carddisp.pl?gene=PARK7
JSRP1	Junctional Sarcoplasmic Reticulum Protein 1	Protein Coding	40	GC19M002252	19.4490413665771	https://www.genecards.org/cgi-bin/carddisp.pl?gene=JSRP1
OXSR1	Oxidative Stress Responsive Kinase 1	Protein Coding	48	GC03P038183	19.4205112457275	https://www.genecards.org/cgi-bin/carddisp.pl?gene=OXSR1
ERGIC3	ERGIC And Golgi 3	Protein Coding	44	GC20P035542	19.3806495666504	https://www.genecards.org/cgi-bin/carddisp.pl?gene=ERGIC3
EMSLR	E2F1 MRNA Stabilizing LncRNA	RNA Gene	15	GC07P101962	19.3326778411865	https://www.genecards.org/cgi-bin/carddisp.pl?gene=EMSLR
ATF3	Activating Transcription Factor 3	Protein Coding	51	GC01P212565	19.3238430023193	https://www.genecards.org/cgi-bin/carddisp.pl?gene=ATF3
RTN4	Reticulon 4	Protein Coding	52	GC02M054934	19.2745609283447	https://www.genecards.org/cgi-bin/carddisp.pl?gene=RTN4
EPM2A	EPM2A Glucan Phosphatase, Laforin	Protein Coding	50	GC06M145382	19.1635971069336	https://www.genecards.org/cgi-bin/carddisp.pl?gene=EPM2A
FKBP14	FKBP Prolyl Isomerase 14	Protein Coding	48	GC07M030914	19.1220378875732	https://www.genecards.org/cgi-bin/carddisp.pl?gene=FKBP14
JUN	Jun Proto-Oncogene, AP-1 Transcription Factor Subunit	Protein Coding	55	GC01M058780	19.0337810516357	https://www.genecards.org/cgi-bin/carddisp.pl?gene=JUN
MTOR	Mechanistic Target Of Rapamycin Kinase	Protein Coding	63	GC01M011106	19.0096168518066	https://www.genecards.org/cgi-bin/carddisp.pl?gene=MTOR
ABL1	ABL Proto-Oncogene 1, Non-Receptor Tyrosine Kinase	Protein Coding	59	GC09P130713	18.9721221923828	https://www.genecards.org/cgi-bin/carddisp.pl?gene=ABL1
SELENOS	Selenoprotein S	Protein Coding	43	GC15M130296	18.9026432037354	https://www.genecards.org/cgi-bin/carddisp.pl?gene=SELENOS
CYCS	Cytochrome C, Somatic	Protein Coding	55	GC07M025118	18.7341461181641	https://www.genecards.org/cgi-bin/carddisp.pl?gene=CYCS
H19	H19 Imprinted Maternally Expressed Transcript	RNA Gene	30	GC11M001995	18.6414070129395	https://www.genecards.org/cgi-bin/carddisp.pl?gene=H19
ATP13A1	ATPase 13A1	Protein Coding	47	GC19M019645	18.6409301757813	https://www.genecards.org/cgi-bin/carddisp.pl?gene=ATP13A1
HSPB1	Heat Shock Protein Family B (Small) Member 1	Protein Coding	59	GC07P076302	18.6065788269043	https://www.genecards.org/cgi-bin/carddisp.pl?gene=HSPB1
BDNF	Brain Derived Neurotrophic Factor	Protein Coding	56	GC11M027654	18.5191287994385	https://www.genecards.org/cgi-bin/carddisp.pl?gene=BDNF
VAPB	VAMP Associated Protein B And C	Protein Coding	52	GC20P058389	18.3361721038818	https://www.genecards.org/cgi-bin/carddisp.pl?gene=VAPB
G3BP2	G3BP Stress Granule Assembly Factor 2	Protein Coding	44	GC04M075642	18.3202514648438	https://www.genecards.org/cgi-bin/carddisp.pl?gene=G3BP2
YIPF5	Yip1 Domain Family Member 5	Protein Coding	45	GC05M144158	18.2723693847656	https://www.genecards.org/cgi-bin/carddisp.pl?gene=YIPF5
NR3C1	Nuclear Receptor Subfamily 3 Group C Member 1	Protein Coding	56	GC05M143277	18.2581348419189	https://www.genecards.org/cgi-bin/carddisp.pl?gene=NR3C1
AKT1	AKT Serine/Threonine Kinase 1	Protein Coding	61	GC14M104769	18.2558898925781	https://www.genecards.org/cgi-bin/carddisp.pl?gene=AKT1
UFL1	UFM1 Specific Ligase 1	Protein Coding	43	GC06P096521	18.2099533081055	https://www.genecards.org/cgi-bin/carddisp.pl?gene=UFL1
KCNQ1	Potassium Voltage-Gated Channel Subfamily Q Member 1	Protein Coding	57	GC11P002444	18.1362342834473	https://www.genecards.org/cgi-bin/carddisp.pl?gene=KCNQ1
EDEM1	ER Degradation Enhancing Alpha-Mannosidase Like Protein 1	Protein Coding	50	GC03P005187	18.0173091888428	https://www.genecards.org/cgi-bin/carddisp.pl?gene=EDEM1
SREBF1	Sterol Regulatory Element Binding Transcription Factor 1	Protein Coding	54	GC17M017810	17.9468364715576	https://www.genecards.org/cgi-bin/carddisp.pl?gene=SREBF1
PARP1	Poly(ADP-Ribose) Polymerase 1	Protein Coding	58	GC01M226360	17.9388389587402	https://www.genecards.org/cgi-bin/carddisp.pl?gene=PARP1
PDIA2	Protein Disulfide Isomerase Family A Member 2	Protein Coding	49	GC16P019800	17.8790740966797	https://www.genecards.org/cgi-bin/carddisp.pl?gene=PDIA2
SEC61B	SEC61 Translocon Subunit Beta	Protein Coding	46	GC09P099222	17.8413238525391	https://www.genecards.org/cgi-bin/carddisp.pl?gene=SEC61B
SOD2	Superoxide Dismutase 2	Protein Coding	54	GC06M159669	17.8263683319092	https://www.genecards.org/cgi-bin/carddisp.pl?gene=SOD2
GSR	Glutathione-Disulfide Reductase	Protein Coding	56	GC08M030678	17.819953918457	https://www.genecards.org/cgi-bin/carddisp.pl?gene=GSR
TXN	Thioredoxin	Protein Coding	52	GC09M110243	17.7991333007813	https://www.genecards.org/cgi-bin/carddisp.pl?gene=TXN
SIGMAR1	Sigma Non-Opioid Intracellular Receptor 1	Protein Coding	54	GC09M034634	17.7779579162598	https://www.genecards.org/cgi-bin/carddisp.pl?gene=SIGMAR1
CKAP4	Cytoskeleton Associated Protein 4	Protein Coding	43	GC12M106237	17.749698638916	https://www.genecards.org/cgi-bin/carddisp.pl?gene=CKAP4
SEC61A1	SEC61 Translocon Subunit Alpha 1	Protein Coding	49	GC03P128051	17.6286468505859	https://www.genecards.org/cgi-bin/carddisp.pl?gene=SEC61A1
MIA3	MIA SH3 Domain ER Export Factor 3	Protein Coding	46	GC01P222618	17.6201839447021	https://www.genecards.org/cgi-bin/carddisp.pl?gene=MIA3
UBC	Ubiquitin C	Protein Coding	50	GC12M124911	17.5935745239258	https://www.genecards.org/cgi-bin/carddisp.pl?gene=UBC
TMEM33	Transmembrane Protein 33	Protein Coding	41	GC04P041937	17.5547103881836	https://www.genecards.org/cgi-bin/carddisp.pl?gene=TMEM33
PRNP	Prion Protein	Protein Coding	55	GC20P004686	17.5447769165039	https://www.genecards.org/cgi-bin/carddisp.pl?gene=PRNP
SEC31A	SEC31 Homolog A, COPII Coat Complex Component	Protein Coding	50	GC04M082818	17.4977226257324	https://www.genecards.org/cgi-bin/carddisp.pl?gene=SEC31A
SCN5A	Sodium Voltage-Gated Channel Alpha Subunit 5	Protein Coding	57	GC03M038549	17.4480667114258	https://www.genecards.org/cgi-bin/carddisp.pl?gene=SCN5A
TMED4	Transmembrane P24 Trafficking Protein 4	Protein Coding	44	GC07M044577	17.3561363220215	https://www.genecards.org/cgi-bin/carddisp.pl?gene=TMED4
SURF4	Surfeit 4	Protein Coding	45	GC09M133361	17.2877941131592	https://www.genecards.org/cgi-bin/carddisp.pl?gene=SURF4
ERLIN2	ER Lipid Raft Associated 2	Protein Coding	50	GC08P037736	17.2704448699951	https://www.genecards.org/cgi-bin/carddisp.pl?gene=ERLIN2
CACNA1S	Calcium Voltage-Gated Channel Subunit Alpha1 S	Protein Coding	55	GC01M201008	17.267370223999	https://www.genecards.org/cgi-bin/carddisp.pl?gene=CACNA1S
SELENON	Selenoprotein N	Protein Coding	44	GC01P025800	17.2360153198242	https://www.genecards.org/cgi-bin/carddisp.pl?gene=SELENON
DDRGK1	DDRGK Domain Containing 1	Protein Coding	44	GC20M003716	17.2095108032227	https://www.genecards.org/cgi-bin/carddisp.pl?gene=DDRGK1
MAPK10	Mitogen-Activated Protein Kinase 10	Protein Coding	56	GC04M085990	17.2055931091309	https://www.genecards.org/cgi-bin/carddisp.pl?gene=MAPK10
MIA2	MIA SH3 Domain ER Export Factor 2	Protein Coding	46	GC14P039230	17.1938877105713	https://www.genecards.org/cgi-bin/carddisp.pl?gene=MIA2
RPN1	Ribophorin I	Protein Coding	51	GC03M128619	17.1535911560059	https://www.genecards.org/cgi-bin/carddisp.pl?gene=RPN1
TMED2	Transmembrane P24 Trafficking Protein 2	Protein Coding	43	GC12P123584	17.0940246582031	https://www.genecards.org/cgi-bin/carddisp.pl?gene=TMED2
STX17	Syntaxin 17	Protein Coding	41	GC09P099906	17.0063705444336	https://www.genecards.org/cgi-bin/carddisp.pl?gene=STX17
PTPN1	Protein Tyrosine Phosphatase Non-Receptor Type 1	Protein Coding	57	GC20P050510	16.9773731231689	https://www.genecards.org/cgi-bin/carddisp.pl?gene=PTPN1
SREBF2	Sterol Regulatory Element Binding Transcription Factor 2	Protein Coding	50	GC22P041833	16.9347152709961	https://www.genecards.org/cgi-bin/carddisp.pl?gene=SREBF2
RETREG1	Reticulophagy Regulator 1	Protein Coding	44	GC05M016491	16.9218807220459	https://www.genecards.org/cgi-bin/carddisp.pl?gene=RETREG1
SEC13	SEC13 Homolog, Nuclear Pore And COPII Coat Complex Component	Protein Coding	49	GC03M010293	16.8986110687256	https://www.genecards.org/cgi-bin/carddisp.pl?gene=SEC13
GET3	Guided Entry Of Tail-Anchored Proteins Factor 3, ATPase	Protein Coding	46	GC19P012737	16.7096920013428	https://www.genecards.org/cgi-bin/carddisp.pl?gene=GET3
LMAN2	Lectin, Mannose Binding 2	Protein Coding	47	GC05M178470	16.6389026641846	https://www.genecards.org/cgi-bin/carddisp.pl?gene=LMAN2
STX5	Syntaxin 5	Protein Coding	48	GC11M062806	16.546314239502	https://www.genecards.org/cgi-bin/carddisp.pl?gene=STX5
INSIG1	Insulin Induced Gene 1	Protein Coding	46	GC07P155297	16.500150680542	https://www.genecards.org/cgi-bin/carddisp.pl?gene=INSIG1
PSEN2	Presenilin 2	Protein Coding	56	GC01P226870	16.4638957977295	https://www.genecards.org/cgi-bin/carddisp.pl?gene=PSEN2
TGFB1	Transforming Growth Factor Beta 1	Protein Coding	60	GC19M041301	16.4073295593262	https://www.genecards.org/cgi-bin/carddisp.pl?gene=TGFB1
CASP9	Caspase 9	Protein Coding	53	GC01M015491	16.383918762207	https://www.genecards.org/cgi-bin/carddisp.pl?gene=CASP9
CREB3L2	CAMP Responsive Element Binding Protein 3 Like 2	Protein Coding	46	GC07M137874	16.3645439147949	https://www.genecards.org/cgi-bin/carddisp.pl?gene=CREB3L2
VAPA	VAMP Associated Protein A	Protein Coding	49	GC18P009904	16.3608531951904	https://www.genecards.org/cgi-bin/carddisp.pl?gene=VAPA
NOS3	Nitric Oxide Synthase 3	Protein Coding	56	GC07P151739	16.2618789672852	https://www.genecards.org/cgi-bin/carddisp.pl?gene=NOS3
CEBPB	CCAAT Enhancer Binding Protein Beta	Protein Coding	50	GC20P050190	16.2206077575684	https://www.genecards.org/cgi-bin/carddisp.pl?gene=CEBPB
ASPH	Aspartate Beta-Hydroxylase	Protein Coding	50	GC08M061500	16.1605262756348	https://www.genecards.org/cgi-bin/carddisp.pl?gene=ASPH
MPO	Myeloperoxidase	Protein Coding	60	GC17M058269	16.1488246917725	https://www.genecards.org/cgi-bin/carddisp.pl?gene=MPO
IL1B	Interleukin 1 Beta	Protein Coding	54	GC02M112829	16.1449604034424	https://www.genecards.org/cgi-bin/carddisp.pl?gene=IL1B
BSCL2	BSCL2 Lipid Droplet Biogenesis Associated, Seipin	Protein Coding	51	GC11M105963	16.1251258850098	https://www.genecards.org/cgi-bin/carddisp.pl?gene=BSCL2
PDIA6	Protein Disulfide Isomerase Family A Member 6	Protein Coding	46	GC02M010784	16.0084552764893	https://www.genecards.org/cgi-bin/carddisp.pl?gene=PDIA6
PLN	Phospholamban	Protein Coding	51	GC06P118548	15.9864654541016	https://www.genecards.org/cgi-bin/carddisp.pl?gene=PLN
TMBIM6	Transmembrane BAX Inhibitor Motif Containing 6	Protein Coding	45	GC12P049707	15.9841766357422	https://www.genecards.org/cgi-bin/carddisp.pl?gene=TMBIM6
KEAP1	Kelch Like ECH Associated Protein 1	Protein Coding	56	GC19M010486	15.9255027770996	https://www.genecards.org/cgi-bin/carddisp.pl?gene=KEAP1
CASP8	Caspase 8	Protein Coding	59	GC02P201233	15.8827781677246	https://www.genecards.org/cgi-bin/carddisp.pl?gene=CASP8
SCAP	SREBF Chaperone	Protein Coding	49	GC03M047413	15.8546237945557	https://www.genecards.org/cgi-bin/carddisp.pl?gene=SCAP
PGR-AS1	PGR Antisense RNA 1	RNA Gene	13	GC11P101131	15.8163757324219	https://www.genecards.org/cgi-bin/carddisp.pl?gene=PGR-AS1
HSPA9	Heat Shock Protein Family A (Hsp70) Member 9	Protein Coding	54	GC05M138554	15.7264251708984	https://www.genecards.org/cgi-bin/carddisp.pl?gene=HSPA9
ALB	Albumin	Protein Coding	56	GC04P073397	15.7053918838501	https://www.genecards.org/cgi-bin/carddisp.pl?gene=ALB
RMRP	RNA Component Of Mitochondrial RNA Processing Endoribonuclease	RNA Gene	26	GC09M035655	15.6931591033936	https://www.genecards.org/cgi-bin/carddisp.pl?gene=RMRP
SQSTM1	Sequestosome 1	Protein Coding	56	GC05P179806	15.6916799545288	https://www.genecards.org/cgi-bin/carddisp.pl?gene=SQSTM1
VWF	Von Willebrand Factor	Protein Coding	55	GC12M005949	15.6682863235474	https://www.genecards.org/cgi-bin/carddisp.pl?gene=VWF
SELENOK	Selenoprotein K	Protein Coding	38	GC03M053884	15.6423387527466	https://www.genecards.org/cgi-bin/carddisp.pl?gene=SELENOK
SERPINA1	Serpin Family A Member 1	Protein Coding	56	GC14M094376	15.63942527771	https://www.genecards.org/cgi-bin/carddisp.pl?gene=SERPINA1
APOB	Apolipoprotein B	Protein Coding	53	GC02M020956	15.6287612915039	https://www.genecards.org/cgi-bin/carddisp.pl?gene=APOB
NHLRC1	NHL Repeat Containing E3 Ubiquitin Protein Ligase 1	Protein Coding	47	GC06M018120	15.5762882232666	https://www.genecards.org/cgi-bin/carddisp.pl?gene=NHLRC1
SEC24A	SEC24 Homolog A, COPII Coat Complex Component	Protein Coding	46	GC05P134650	15.5018262863159	https://www.genecards.org/cgi-bin/carddisp.pl?gene=SEC24A
TRA-TGC7-1	TRNA-Ala (Anticodon TGC) 7-1	RNA Gene	10	GC06M077733	15.4712791442871	https://www.genecards.org/cgi-bin/carddisp.pl?gene=TRA-TGC7-1
TRA-TGC5-1	TRNA-Ala (Anticodon TGC) 5-1	RNA Gene	9	GC06M028817	15.4712791442871	https://www.genecards.org/cgi-bin/carddisp.pl?gene=TRA-TGC5-1
CREB3L3	CAMP Responsive Element Binding Protein 3 Like 3	Protein Coding	47	GC19P004153	15.4445323944092	https://www.genecards.org/cgi-bin/carddisp.pl?gene=CREB3L3
PTGS2	Prostaglandin-Endoperoxide Synthase 2	Protein Coding	56	GC01M186671	15.4407815933228	https://www.genecards.org/cgi-bin/carddisp.pl?gene=PTGS2
CAV3	Caveolin 3	Protein Coding	50	GC03P008733	15.4194440841675	https://www.genecards.org/cgi-bin/carddisp.pl?gene=CAV3
RTN3	Reticulon 3	Protein Coding	48	GC11P063851	15.3893203735352	https://www.genecards.org/cgi-bin/carddisp.pl?gene=RTN3
CACNA1C	Calcium Voltage-Gated Channel Subunit Alpha1 C	Protein Coding	56	GC12P001970	15.3776073455811	https://www.genecards.org/cgi-bin/carddisp.pl?gene=CACNA1C
UBE2J1	Ubiquitin Conjugating Enzyme E2 J1	Protein Coding	48	GC06M089326	15.375168800354	https://www.genecards.org/cgi-bin/carddisp.pl?gene=UBE2J1
HMGCR	3-Hydroxy-3-Methylglutaryl-CoA Reductase	Protein Coding	53	GC05P075336	15.3736209869385	https://www.genecards.org/cgi-bin/carddisp.pl?gene=HMGCR
RPS27A	Ribosomal Protein S27a	Protein Coding	49	GC02P055231	15.3497734069824	https://www.genecards.org/cgi-bin/carddisp.pl?gene=RPS27A
ESYT1	Extended Synaptotagmin 1	Protein Coding	46	GC12P057798	15.2816648483276	https://www.genecards.org/cgi-bin/carddisp.pl?gene=ESYT1
ERLIN1	ER Lipid Raft Associated 1	Protein Coding	50	GC10M100150	15.2758636474609	https://www.genecards.org/cgi-bin/carddisp.pl?gene=ERLIN1
MBTPS1	Membrane Bound Transcription Factor Peptidase, Site 1	Protein Coding	51	GC16M084053	15.269476890564	https://www.genecards.org/cgi-bin/carddisp.pl?gene=MBTPS1
RRBP1	Ribosome Binding Protein 1	Protein Coding	46	GC20M017613	15.2215480804443	https://www.genecards.org/cgi-bin/carddisp.pl?gene=RRBP1
SESN2	Sestrin 2	Protein Coding	46	GC01P029272	15.2082014083862	https://www.genecards.org/cgi-bin/carddisp.pl?gene=SESN2
EIF2AK1	Eukaryotic Translation Initiation Factor 2 Alpha Kinase 1	Protein Coding	51	GC07M006022	15.1689825057983	https://www.genecards.org/cgi-bin/carddisp.pl?gene=EIF2AK1
NLRP3	NLR Family Pyrin Domain Containing 3	Protein Coding	55	GC01P247415	15.1447381973267	https://www.genecards.org/cgi-bin/carddisp.pl?gene=NLRP3
TAPBP	TAP Binding Protein	Protein Coding	51	GC06M033299	15.1423873901367	https://www.genecards.org/cgi-bin/carddisp.pl?gene=TAPBP
MAPK9	Mitogen-Activated Protein Kinase 9	Protein Coding	56	GC05M180269	15.0993280410767	https://www.genecards.org/cgi-bin/carddisp.pl?gene=MAPK9
SNCA	Synuclein Alpha	Protein Coding	59	GC04M089724	15.0948848724365	https://www.genecards.org/cgi-bin/carddisp.pl?gene=SNCA
ERGIC2	ERGIC And Golgi 2	Protein Coding	43	GC12M029337	15.0686082839966	https://www.genecards.org/cgi-bin/carddisp.pl?gene=ERGIC2
CREB1	CAMP Responsive Element Binding Protein 1	Protein Coding	56	GC02P207529	15.0336618423462	https://www.genecards.org/cgi-bin/carddisp.pl?gene=CREB1
HMGB1	High Mobility Group Box 1	Protein Coding	55	GC13M030456	15.0313816070557	https://www.genecards.org/cgi-bin/carddisp.pl?gene=HMGB1
BCL2L1	BCL2 Like 1	Protein Coding	54	GC20M031664	15.0260601043701	https://www.genecards.org/cgi-bin/carddisp.pl?gene=BCL2L1
HLA-B	Major Histocompatibility Complex, Class I, B	Protein Coding	53	GC06M077857	15.0250434875488	https://www.genecards.org/cgi-bin/carddisp.pl?gene=HLA-B
DLEU2	Deleted In Lymphocytic Leukemia 2	RNA Gene	26	GC13M049913	14.8681612014771	https://www.genecards.org/cgi-bin/carddisp.pl?gene=DLEU2
ATL3	Atlastin GTPase 3	Protein Coding	46	GC11M063624	14.853835105896	https://www.genecards.org/cgi-bin/carddisp.pl?gene=ATL3
TOR1A	Torsin Family 1 Member A	Protein Coding	52	GC09M129812	14.8095626831055	https://www.genecards.org/cgi-bin/carddisp.pl?gene=TOR1A
RAB1A	RAB1A, Member RAS Oncogene Family	Protein Coding	48	GC02M065072	14.7505331039429	https://www.genecards.org/cgi-bin/carddisp.pl?gene=RAB1A
TRAM1	Translocation Associated Membrane Protein 1	Protein Coding	46	GC08M070573	14.712007522583	https://www.genecards.org/cgi-bin/carddisp.pl?gene=TRAM1
CRHR1	Corticotropin Releasing Hormone Receptor 1	Protein Coding	51	GC17P045784	14.6885261535645	https://www.genecards.org/cgi-bin/carddisp.pl?gene=CRHR1
MAPT	Microtubule Associated Protein Tau	Protein Coding	57	GC17P045894	14.6688299179077	https://www.genecards.org/cgi-bin/carddisp.pl?gene=MAPT
CISD2	CDGSH Iron Sulfur Domain 2	Protein Coding	48	GC04P102868	14.6561889648438	https://www.genecards.org/cgi-bin/carddisp.pl?gene=CISD2
APOE	Apolipoprotein E	Protein Coding	57	GC19P079864	14.6542835235596	https://www.genecards.org/cgi-bin/carddisp.pl?gene=APOE
SCARNA5	Small Cajal Body-Specific RNA 5	RNA Gene	22	GC02P233275	14.6445188522339	https://www.genecards.org/cgi-bin/carddisp.pl?gene=SCARNA5
POMC	Proopiomelanocortin	Protein Coding	55	GC02M025160	14.6353349685669	https://www.genecards.org/cgi-bin/carddisp.pl?gene=POMC
SEC24B	SEC24 Homolog B, COPII Coat Complex Component	Protein Coding	48	GC04P109433	14.6141510009766	https://www.genecards.org/cgi-bin/carddisp.pl?gene=SEC24B
MBTPS2	Membrane Bound Transcription Factor Peptidase, Site 2	Protein Coding	50	GC0XP021839	14.5999488830566	https://www.genecards.org/cgi-bin/carddisp.pl?gene=MBTPS2
DNAH8	Dynein Axonemal Heavy Chain 8	Protein Coding	45	GC06P100360	14.5719289779663	https://www.genecards.org/cgi-bin/carddisp.pl?gene=DNAH8
PPIB	Peptidylprolyl Isomerase B	Protein Coding	57	GC15M064155	14.5442533493042	https://www.genecards.org/cgi-bin/carddisp.pl?gene=PPIB
HERPUD2	HERPUD Family Member 2	Protein Coding	41	GC07M035632	14.5370006561279	https://www.genecards.org/cgi-bin/carddisp.pl?gene=HERPUD2
EGFR	Epidermal Growth Factor Receptor	Protein Coding	62	GC07P055019	14.4255619049072	https://www.genecards.org/cgi-bin/carddisp.pl?gene=EGFR
FKBP5	FKBP Prolyl Isomerase 5	Protein Coding	56	GC06M078084	14.4202365875244	https://www.genecards.org/cgi-bin/carddisp.pl?gene=FKBP5
LRRK2	Leucine Rich Repeat Kinase 2	Protein Coding	57	GC12P040196	14.3157825469971	https://www.genecards.org/cgi-bin/carddisp.pl?gene=LRRK2
RAB1B	RAB1B, Member RAS Oncogene Family	Protein Coding	47	GC11P072305	14.2854108810425	https://www.genecards.org/cgi-bin/carddisp.pl?gene=RAB1B
UGGT1	UDP-Glucose Glycoprotein Glucosyltransferase 1	Protein Coding	47	GC02P128091	14.2820119857788	https://www.genecards.org/cgi-bin/carddisp.pl?gene=UGGT1
XDH	Xanthine Dehydrogenase	Protein Coding	54	GC02M031334	14.2602062225342	https://www.genecards.org/cgi-bin/carddisp.pl?gene=XDH
NFKB1	Nuclear Factor Kappa B Subunit 1	Protein Coding	60	GC04P102501	14.251070022583	https://www.genecards.org/cgi-bin/carddisp.pl?gene=NFKB1
NOX4	NADPH Oxidase 4	Protein Coding	50	GC11M089324	14.2305393218994	https://www.genecards.org/cgi-bin/carddisp.pl?gene=NOX4
MAPK3	Mitogen-Activated Protein Kinase 3	Protein Coding	56	GC16M040043	14.185435295105	https://www.genecards.org/cgi-bin/carddisp.pl?gene=MAPK3
STIM2	Stromal Interaction Molecule 2	Protein Coding	47	GC04P026859	14.1602363586426	https://www.genecards.org/cgi-bin/carddisp.pl?gene=STIM2
ORAI1	ORAI Calcium Release-Activated Calcium Modulator 1	Protein Coding	52	GC12P127825	14.1458730697632	https://www.genecards.org/cgi-bin/carddisp.pl?gene=ORAI1
CALM3	Calmodulin 3	Protein Coding	50	GC19P046601	14.1416864395142	https://www.genecards.org/cgi-bin/carddisp.pl?gene=CALM3
HTRA2	HtrA Serine Peptidase 2	Protein Coding	53	GC02P074529	14.1155471801758	https://www.genecards.org/cgi-bin/carddisp.pl?gene=HTRA2
BACE1	Beta-Secretase 1	Protein Coding	54	GC11M117285	14.1116361618042	https://www.genecards.org/cgi-bin/carddisp.pl?gene=BACE1
SERPINH1	Serpin Family H Member 1	Protein Coding	53	GC11P075562	14.0565357208252	https://www.genecards.org/cgi-bin/carddisp.pl?gene=SERPINH1
NQO1	NAD(P)H Quinone Dehydrogenase 1	Protein Coding	55	GC16M069706	14.0564098358154	https://www.genecards.org/cgi-bin/carddisp.pl?gene=NQO1
TAP1	Transporter 1, ATP Binding Cassette Subfamily B Member	Protein Coding	55	GC06M077963	14.0379276275635	https://www.genecards.org/cgi-bin/carddisp.pl?gene=TAP1
ARL6IP1	ADP Ribosylation Factor Like GTPase 6 Interacting Protein 1	Protein Coding	46	GC16M019613	14.0325365066528	https://www.genecards.org/cgi-bin/carddisp.pl?gene=ARL6IP1
GSK3B	Glycogen Synthase Kinase 3 Beta	Protein Coding	57	GC03M119821	14.029972076416	https://www.genecards.org/cgi-bin/carddisp.pl?gene=GSK3B
INSIG2	Insulin Induced Gene 2	Protein Coding	46	GC02P118088	13.9435567855835	https://www.genecards.org/cgi-bin/carddisp.pl?gene=INSIG2
RNF185	Ring Finger Protein 185	Protein Coding	43	GC22P031160	13.9422149658203	https://www.genecards.org/cgi-bin/carddisp.pl?gene=RNF185
SAR1B	Secretion Associated Ras Related GTPase 1B	Protein Coding	50	GC05M134601	13.9056787490845	https://www.genecards.org/cgi-bin/carddisp.pl?gene=SAR1B
SRP54	Signal Recognition Particle 54	Protein Coding	50	GC14P034981	13.8826150894165	https://www.genecards.org/cgi-bin/carddisp.pl?gene=SRP54
SEC62	SEC62 Homolog, Preprotein Translocation Factor	Protein Coding	44	GC03P169966	13.8447818756104	https://www.genecards.org/cgi-bin/carddisp.pl?gene=SEC62
ESYT2	Extended Synaptotagmin 2	Protein Coding	44	GC07M158730	13.8382349014282	https://www.genecards.org/cgi-bin/carddisp.pl?gene=ESYT2
GET4	Guided Entry Of Tail-Anchored Proteins Factor 4	Protein Coding	42	GC07P000876	13.8312683105469	https://www.genecards.org/cgi-bin/carddisp.pl?gene=GET4
UBE2J2	Ubiquitin Conjugating Enzyme E2 J2	Protein Coding	47	GC01M009114	13.8171796798706	https://www.genecards.org/cgi-bin/carddisp.pl?gene=UBE2J2
TEX264	Testis Expressed 264, ER-Phagy Receptor	Protein Coding	42	GC03P051663	13.794882774353	https://www.genecards.org/cgi-bin/carddisp.pl?gene=TEX264
PRKCD	Protein Kinase C Delta	Protein Coding	59	GC03P053156	13.7927780151367	https://www.genecards.org/cgi-bin/carddisp.pl?gene=PRKCD
TLR4	Toll Like Receptor 4	Protein Coding	58	GC09P117704	13.7761650085449	https://www.genecards.org/cgi-bin/carddisp.pl?gene=TLR4
KCNE1	Potassium Voltage-Gated Channel Subfamily E Regulatory Subunit 1	Protein Coding	53	GC21M034446	13.7492179870605	https://www.genecards.org/cgi-bin/carddisp.pl?gene=KCNE1
NOS2	Nitric Oxide Synthase 2	Protein Coding	56	GC17M027756	13.7389583587646	https://www.genecards.org/cgi-bin/carddisp.pl?gene=NOS2
ATL1	Atlastin GTPase 1	Protein Coding	48	GC14P050532	13.7215967178345	https://www.genecards.org/cgi-bin/carddisp.pl?gene=ATL1
CCL2	C-C Motif Chemokine Ligand 2	Protein Coding	56	GC17P034255	13.6930885314941	https://www.genecards.org/cgi-bin/carddisp.pl?gene=CCL2
TXNIP	Thioredoxin Interacting Protein	Protein Coding	46	GC01M145992	13.6875200271606	https://www.genecards.org/cgi-bin/carddisp.pl?gene=TXNIP
RTN1	Reticulon 1	Protein Coding	45	GC14M059595	13.6819534301758	https://www.genecards.org/cgi-bin/carddisp.pl?gene=RTN1
BNIP1	BCL2 Interacting Protein 1	Protein Coding	43	GC05P173144	13.6785297393799	https://www.genecards.org/cgi-bin/carddisp.pl?gene=BNIP1
CAV1	Caveolin 1	Protein Coding	55	GC07P116524	13.6492137908936	https://www.genecards.org/cgi-bin/carddisp.pl?gene=CAV1
UBL4A	Ubiquitin Like 4A	Protein Coding	42	GC0XM154483	13.6318778991699	https://www.genecards.org/cgi-bin/carddisp.pl?gene=UBL4A
BAK1	BCL2 Antagonist/Killer 1	Protein Coding	52	GC06M033572	13.6109628677368	https://www.genecards.org/cgi-bin/carddisp.pl?gene=BAK1
STUB1	STIP1 Homology And U-Box Containing Protein 1	Protein Coding	53	GC16P019817	13.5657272338867	https://www.genecards.org/cgi-bin/carddisp.pl?gene=STUB1
TTN	Titin	Protein Coding	55	GC02M178525	13.5589981079102	https://www.genecards.org/cgi-bin/carddisp.pl?gene=TTN
SEC61G	SEC61 Translocon Subunit Gamma	Protein Coding	42	GC07M054752	13.5197248458862	https://www.genecards.org/cgi-bin/carddisp.pl?gene=SEC61G
DDOST	Dolichyl-Diphosphooligosaccharide--Protein Glycosyltransferase Non-Catalytic Subunit	Protein Coding	52	GC01M020651	13.4926080703735	https://www.genecards.org/cgi-bin/carddisp.pl?gene=DDOST
DDX3X	DEAD-Box Helicase 3 X-Linked	Protein Coding	55	GC0XP041333	13.4870548248291	https://www.genecards.org/cgi-bin/carddisp.pl?gene=DDX3X
ATM	ATM Serine/Threonine Kinase	Protein Coding	60	GC11P108222	13.4772748947144	https://www.genecards.org/cgi-bin/carddisp.pl?gene=ATM
VEGFA	Vascular Endothelial Growth Factor A	Protein Coding	56	GC06P043770	13.4497146606445	https://www.genecards.org/cgi-bin/carddisp.pl?gene=VEGFA
NR3C2	Nuclear Receptor Subfamily 3 Group C Member 2	Protein Coding	53	GC04M148078	13.4415731430054	https://www.genecards.org/cgi-bin/carddisp.pl?gene=NR3C2
FOXO1	Forkhead Box O1	Protein Coding	57	GC13M040555	13.4356575012207	https://www.genecards.org/cgi-bin/carddisp.pl?gene=FOXO1
EIF4G1	Eukaryotic Translation Initiation Factor 4 Gamma 1	Protein Coding	54	GC03P184314	13.4301853179932	https://www.genecards.org/cgi-bin/carddisp.pl?gene=EIF4G1
TRAF2	TNF Receptor Associated Factor 2	Protein Coding	51	GC09P136881	13.3718566894531	https://www.genecards.org/cgi-bin/carddisp.pl?gene=TRAF2
SLC35B1	Solute Carrier Family 35 Member B1	Protein Coding	42	GC17M049700	13.3589429855347	https://www.genecards.org/cgi-bin/carddisp.pl?gene=SLC35B1
SEC63	SEC63 Homolog, Protein Translocation Regulator	Protein Coding	51	GC06M107867	13.3560190200806	https://www.genecards.org/cgi-bin/carddisp.pl?gene=SEC63
GJA1	Gap Junction Protein Alpha 1	Protein Coding	57	GC06P121436	13.3200931549072	https://www.genecards.org/cgi-bin/carddisp.pl?gene=GJA1
TARDBP	TAR DNA Binding Protein	Protein Coding	53	GC01P011013	13.3129930496216	https://www.genecards.org/cgi-bin/carddisp.pl?gene=TARDBP
MEG3	Maternally Expressed 3	RNA Gene	31	GC14P111860	13.301607131958	https://www.genecards.org/cgi-bin/carddisp.pl?gene=MEG3
RNF186	Ring Finger Protein 186	Protein Coding	39	GC01M019814	13.2990016937256	https://www.genecards.org/cgi-bin/carddisp.pl?gene=RNF186
PINK1	PTEN Induced Kinase 1	Protein Coding	53	GC01P020634	13.2959575653076	https://www.genecards.org/cgi-bin/carddisp.pl?gene=PINK1
ALG1	ALG1 Chitobiosyldiphosphodolichol Beta-Mannosyltransferase	Protein Coding	52	GC16P005033	13.2907638549805	https://www.genecards.org/cgi-bin/carddisp.pl?gene=ALG1
JPH2	Junctophilin 2	Protein Coding	48	GC20M044111	13.2751216888428	https://www.genecards.org/cgi-bin/carddisp.pl?gene=JPH2
CCDC47	Coiled-Coil Domain Containing 47	Protein Coding	43	GC17M063745	13.2708549499512	https://www.genecards.org/cgi-bin/carddisp.pl?gene=CCDC47
MYOC	Myocilin	Protein Coding	49	GC01M171604	13.21999168396	https://www.genecards.org/cgi-bin/carddisp.pl?gene=MYOC
RSAD2	Radical S-Adenosyl Methionine Domain Containing 2	Protein Coding	47	GC02P006865	13.1926240921021	https://www.genecards.org/cgi-bin/carddisp.pl?gene=RSAD2
P4HTM	Prolyl 4-Hydroxylase, Transmembrane	Protein Coding	46	GC03P050909	13.1864347457886	https://www.genecards.org/cgi-bin/carddisp.pl?gene=P4HTM
ATL2	Atlastin GTPase 2	Protein Coding	43	GC02M038294	13.1832218170166	https://www.genecards.org/cgi-bin/carddisp.pl?gene=ATL2
TNFRSF10B	TNF Receptor Superfamily Member 10b	Protein Coding	57	GC08M023020	13.1761302947998	https://www.genecards.org/cgi-bin/carddisp.pl?gene=TNFRSF10B
FOXRED2	FAD Dependent Oxidoreductase Domain Containing 2	Protein Coding	40	GC22M036487	13.1602849960327	https://www.genecards.org/cgi-bin/carddisp.pl?gene=FOXRED2
BRSK2	BR Serine/Threonine Kinase 2	Protein Coding	50	GC11P001389	13.1322040557861	https://www.genecards.org/cgi-bin/carddisp.pl?gene=BRSK2
GBF1	Golgi Brefeldin A Resistant Guanine Nucleotide Exchange Factor 1	Protein Coding	51	GC10P102245	13.1277828216553	https://www.genecards.org/cgi-bin/carddisp.pl?gene=GBF1
COPB1	COPI Coat Complex Subunit Beta 1	Protein Coding	48	GC11M014436	13.1182518005371	https://www.genecards.org/cgi-bin/carddisp.pl?gene=COPB1
SEC24C	SEC24 Homolog C, COPII Coat Complex Component	Protein Coding	51	GC10P073744	13.1155166625977	https://www.genecards.org/cgi-bin/carddisp.pl?gene=SEC24C
FICD	FIC Domain Protein Adenylyltransferase	Protein Coding	42	GC12P108515	13.1145677566528	https://www.genecards.org/cgi-bin/carddisp.pl?gene=FICD
PRKAA1	Protein Kinase AMP-Activated Catalytic Subunit Alpha 1	Protein Coding	54	GC05M040759	13.1105489730835	https://www.genecards.org/cgi-bin/carddisp.pl?gene=PRKAA1
RYR3	Ryanodine Receptor 3	Protein Coding	48	GC15P033310	13.1012544631958	https://www.genecards.org/cgi-bin/carddisp.pl?gene=RYR3
SOAT1	Sterol O-Acyltransferase 1	Protein Coding	51	GC01P179262	13.0857162475586	https://www.genecards.org/cgi-bin/carddisp.pl?gene=SOAT1
CANT1	Calcium Activated Nucleotidase 1	Protein Coding	51	GC17M078992	13.0768918991089	https://www.genecards.org/cgi-bin/carddisp.pl?gene=CANT1
PRDX4	Peroxiredoxin 4	Protein Coding	48	GC0XP023665	13.0741062164307	https://www.genecards.org/cgi-bin/carddisp.pl?gene=PRDX4
PTGIS	Prostaglandin I2 Synthase	Protein Coding	52	GC20M049503	13.0489654541016	https://www.genecards.org/cgi-bin/carddisp.pl?gene=PTGIS
PCSK9	Proprotein Convertase Subtilisin/Kexin Type 9	Protein Coding	57	GC01P055039	13.0410280227661	https://www.genecards.org/cgi-bin/carddisp.pl?gene=PCSK9
CRYAB	Crystallin Alpha B	Protein Coding	53	GC11M111908	13.0338649749756	https://www.genecards.org/cgi-bin/carddisp.pl?gene=CRYAB
UBQLN1	Ubiquilin 1	Protein Coding	49	GC09M083659	13.0225620269775	https://www.genecards.org/cgi-bin/carddisp.pl?gene=UBQLN1
MAPKAPK2	MAPK Activated Protein Kinase 2	Protein Coding	54	GC01P206684	13.0217504501343	https://www.genecards.org/cgi-bin/carddisp.pl?gene=MAPKAPK2
PIEZO1	Piezo Type Mechanosensitive Ion Channel Component 1	Protein Coding	47	GC16M088715	13.0013618469238	https://www.genecards.org/cgi-bin/carddisp.pl?gene=PIEZO1
CDKN1A	Cyclin Dependent Kinase Inhibitor 1A	Protein Coding	56	GC06P100341	12.9984169006348	https://www.genecards.org/cgi-bin/carddisp.pl?gene=CDKN1A
SGK1	Serum/Glucocorticoid Regulated Kinase 1	Protein Coding	56	GC06M134169	12.9924926757813	https://www.genecards.org/cgi-bin/carddisp.pl?gene=SGK1
G6PD	Glucose-6-Phosphate Dehydrogenase	Protein Coding	57	GC0XM154573	12.9887084960938	https://www.genecards.org/cgi-bin/carddisp.pl?gene=G6PD
RNF183	Ring Finger Protein 183	Protein Coding	39	GC09M113297	12.9745893478394	https://www.genecards.org/cgi-bin/carddisp.pl?gene=RNF183
KCNJ5	Potassium Inwardly Rectifying Channel Subfamily J Member 5	Protein Coding	54	GC11P128891	12.9690198898315	https://www.genecards.org/cgi-bin/carddisp.pl?gene=KCNJ5
PDCD6	Programmed Cell Death 6	Protein Coding	46	GC05P000272	12.9662847518921	https://www.genecards.org/cgi-bin/carddisp.pl?gene=PDCD6
HIF1A	Hypoxia Inducible Factor 1 Subunit Alpha	Protein Coding	55	GC14P061695	12.9630222320557	https://www.genecards.org/cgi-bin/carddisp.pl?gene=HIF1A
CNIH4	Cornichon Family AMPA Receptor Auxiliary Protein 4	Protein Coding	44	GC01P224356	12.9559125900269	https://www.genecards.org/cgi-bin/carddisp.pl?gene=CNIH4
RETREG3	Reticulophagy Regulator Family Member 3	Protein Coding	40	GC17M057153	12.9255695343018	https://www.genecards.org/cgi-bin/carddisp.pl?gene=RETREG3
MYC	MYC Proto-Oncogene, BHLH Transcription Factor	Protein Coding	59	GC08P127735	12.9089946746826	https://www.genecards.org/cgi-bin/carddisp.pl?gene=MYC
PREB	Prolactin Regulatory Element Binding	Protein Coding	45	GC02M027130	12.903528213501	https://www.genecards.org/cgi-bin/carddisp.pl?gene=PREB
CALM2	Calmodulin 2	Protein Coding	52	GC02M047160	12.8960742950439	https://www.genecards.org/cgi-bin/carddisp.pl?gene=CALM2
TMEM259	Transmembrane Protein 259	Protein Coding	40	GC19M008196	12.8956956863403	https://www.genecards.org/cgi-bin/carddisp.pl?gene=TMEM259
HSD17B10	Hydroxysteroid 17-Beta Dehydrogenase 10	Protein Coding	53	GC0XM053431	12.8863725662231	https://www.genecards.org/cgi-bin/carddisp.pl?gene=HSD17B10
FOXO3	Forkhead Box O3	Protein Coding	53	GC06P108559	12.8790636062622	https://www.genecards.org/cgi-bin/carddisp.pl?gene=FOXO3
CYBA	Cytochrome B-245 Alpha Chain	Protein Coding	55	GC16M088643	12.8776702880859	https://www.genecards.org/cgi-bin/carddisp.pl?gene=CYBA
TFG	Trafficking From ER To Golgi Regulator	Protein Coding	51	GC03P100709	12.8758602142334	https://www.genecards.org/cgi-bin/carddisp.pl?gene=TFG
COMP	Cartilage Oligomeric Matrix Protein	Protein Coding	53	GC19M018783	12.8466815948486	https://www.genecards.org/cgi-bin/carddisp.pl?gene=COMP
RPN2	Ribophorin II	Protein Coding	49	GC20P037178	12.8403224945068	https://www.genecards.org/cgi-bin/carddisp.pl?gene=RPN2
EIF2AK4	Eukaryotic Translation Initiation Factor 2 Alpha Kinase 4	Protein Coding	52	GC15P039934	12.8335933685303	https://www.genecards.org/cgi-bin/carddisp.pl?gene=EIF2AK4
COMT	Catechol-O-Methyltransferase	Protein Coding	59	GC22P019941	12.8127822875977	https://www.genecards.org/cgi-bin/carddisp.pl?gene=COMT
LOC110806262	Solute Carrier Family 6 Member 4 Gene Promoter	Functional Element	3	GC17P030235	12.8123712539673	https://www.genecards.org/cgi-bin/carddisp.pl?gene=LOC110806262
FAF2	Fas Associated Factor Family Member 2	Protein Coding	44	GC05P176447	12.750020980835	https://www.genecards.org/cgi-bin/carddisp.pl?gene=FAF2
RAB6A	RAB6A, Member RAS Oncogene Family	Protein Coding	48	GC11M106430	12.7384405136108	https://www.genecards.org/cgi-bin/carddisp.pl?gene=RAB6A
MALAT1	Metastasis Associated Lung Adenocarcinoma Transcript 1	RNA Gene	27	GC11P072196	12.7276964187622	https://www.genecards.org/cgi-bin/carddisp.pl?gene=MALAT1
EDEM2	ER Degradation Enhancing Alpha-Mannosidase Like Protein 2	Protein Coding	47	GC20M035115	12.7239599227905	https://www.genecards.org/cgi-bin/carddisp.pl?gene=EDEM2
BCL2L11	BCL2 Like 11	Protein Coding	52	GC02P111119	12.7157955169678	https://www.genecards.org/cgi-bin/carddisp.pl?gene=BCL2L11
EGF	Epidermal Growth Factor	Protein Coding	58	GC04P109912	12.7129993438721	https://www.genecards.org/cgi-bin/carddisp.pl?gene=EGF
PON1	Paraoxonase 1	Protein Coding	54	GC07M095297	12.7104368209839	https://www.genecards.org/cgi-bin/carddisp.pl?gene=PON1
SLC37A4	Solute Carrier Family 37 Member 4	Protein Coding	48	GC11M119357	12.6881971359253	https://www.genecards.org/cgi-bin/carddisp.pl?gene=SLC37A4
G6PC1	Glucose-6-Phosphatase Catalytic Subunit 1	Protein Coding	51	GC17P072988	12.6867771148682	https://www.genecards.org/cgi-bin/carddisp.pl?gene=G6PC1
CRP	C-Reactive Protein	Protein Coding	53	GC01M159731	12.6866788864136	https://www.genecards.org/cgi-bin/carddisp.pl?gene=CRP
TAP2	Transporter 2, ATP Binding Cassette Subfamily B Member	Protein Coding	51	GC06M032821	12.6415548324585	https://www.genecards.org/cgi-bin/carddisp.pl?gene=TAP2
SEC22B	SEC22 Homolog B, Vesicle Trafficking Protein	Protein Coding	42	GC01M120150	12.6399154663086	https://www.genecards.org/cgi-bin/carddisp.pl?gene=SEC22B
RNF139	Ring Finger Protein 139	Protein Coding	46	GC08P124474	12.6263761520386	https://www.genecards.org/cgi-bin/carddisp.pl?gene=RNF139
ADIPOQ	Adiponectin, C1Q And Collagen Domain Containing	Protein Coding	53	GC03P186842	12.6232662200928	https://www.genecards.org/cgi-bin/carddisp.pl?gene=ADIPOQ
SLN	Sarcolipin	Protein Coding	39	GC11M107717	12.6200675964355	https://www.genecards.org/cgi-bin/carddisp.pl?gene=SLN
GET1	Guided Entry Of Tail-Anchored Proteins Factor 1	Protein Coding	41	GC21P039377	12.6130390167236	https://www.genecards.org/cgi-bin/carddisp.pl?gene=GET1
REEP5	Receptor Accessory Protein 5	Protein Coding	47	GC05M112876	12.5815010070801	https://www.genecards.org/cgi-bin/carddisp.pl?gene=REEP5
SGTA	Small Glutamine Rich Tetratricopeptide Repeat Co-Chaperone Alpha	Protein Coding	44	GC19M002754	12.559983253479	https://www.genecards.org/cgi-bin/carddisp.pl?gene=SGTA
TMED10	Transmembrane P24 Trafficking Protein 10	Protein Coding	49	GC14M075178	12.5459833145142	https://www.genecards.org/cgi-bin/carddisp.pl?gene=TMED10
CYB5A	Cytochrome B5 Type A	Protein Coding	51	GC18M074250	12.5403118133545	https://www.genecards.org/cgi-bin/carddisp.pl?gene=CYB5A
DNM1L	Dynamin 1 Like	Protein Coding	54	GC12P032679	12.5043849945068	https://www.genecards.org/cgi-bin/carddisp.pl?gene=DNM1L
BBC3	BCL2 Binding Component 3	Protein Coding	47	GC19M047220	12.4539470672607	https://www.genecards.org/cgi-bin/carddisp.pl?gene=BBC3
SAR1A	Secretion Associated Ras Related GTPase 1A	Protein Coding	47	GC10M070147	12.4385452270508	https://www.genecards.org/cgi-bin/carddisp.pl?gene=SAR1A
NOTCH3	Notch Receptor 3	Protein Coding	58	GC19M015159	12.4306716918945	https://www.genecards.org/cgi-bin/carddisp.pl?gene=NOTCH3
EDEM3	ER Degradation Enhancing Alpha-Mannosidase Like Protein 3	Protein Coding	46	GC01M184690	12.428466796875	https://www.genecards.org/cgi-bin/carddisp.pl?gene=EDEM3
OSBPL8	Oxysterol Binding Protein Like 8	Protein Coding	44	GC12M076354	12.4184999465942	https://www.genecards.org/cgi-bin/carddisp.pl?gene=OSBPL8
DHCR24	24-Dehydrocholesterol Reductase	Protein Coding	52	GC01M054849	12.4166593551636	https://www.genecards.org/cgi-bin/carddisp.pl?gene=DHCR24
STX18	Syntaxin 18	Protein Coding	42	GC04M004417	12.402153968811	https://www.genecards.org/cgi-bin/carddisp.pl?gene=STX18
GPX7	Glutathione Peroxidase 7	Protein Coding	49	GC01P052602	12.3852128982544	https://www.genecards.org/cgi-bin/carddisp.pl?gene=GPX7
TRIM13	Tripartite Motif Containing 13	Protein Coding	45	GC13P049995	12.3718938827515	https://www.genecards.org/cgi-bin/carddisp.pl?gene=TRIM13
SLC8A1	Solute Carrier Family 8 Member A1	Protein Coding	51	GC02M040078	12.3351249694824	https://www.genecards.org/cgi-bin/carddisp.pl?gene=SLC8A1
BECN1	Beclin 1	Protein Coding	52	GC17M042810	12.3311309814453	https://www.genecards.org/cgi-bin/carddisp.pl?gene=BECN1
MOGS	Mannosyl-Oligosaccharide Glucosidase	Protein Coding	50	GC02M074461	12.3233652114868	https://www.genecards.org/cgi-bin/carddisp.pl?gene=MOGS
HSPA1B	Heat Shock Protein Family A (Hsp70) Member 1B	Protein Coding	46	GC06P100220	12.3213605880737	https://www.genecards.org/cgi-bin/carddisp.pl?gene=HSPA1B
SNORD15A	Small Nucleolar RNA, C/D Box 15A	RNA Gene	19	GC11P075400	12.3103895187378	https://www.genecards.org/cgi-bin/carddisp.pl?gene=SNORD15A
RCN2	Reticulocalbin 2	Protein Coding	47	GC15P076931	12.2873811721802	https://www.genecards.org/cgi-bin/carddisp.pl?gene=RCN2
SHH	Sonic Hedgehog Signaling Molecule	Protein Coding	57	GC07M155799	12.2758808135986	https://www.genecards.org/cgi-bin/carddisp.pl?gene=SHH
HSPD1	Heat Shock Protein Family D (Hsp60) Member 1	Protein Coding	55	GC02M197486	12.2524766921997	https://www.genecards.org/cgi-bin/carddisp.pl?gene=HSPD1
GAPDH	Glyceraldehyde-3-Phosphate Dehydrogenase	Protein Coding	57	GC12P026338	12.2436676025391	https://www.genecards.org/cgi-bin/carddisp.pl?gene=GAPDH
CYP2E1	Cytochrome P450 Family 2 Subfamily E Member 1	Protein Coding	52	GC10P133520	12.2337465286255	https://www.genecards.org/cgi-bin/carddisp.pl?gene=CYP2E1
QRICH1	Glutamine Rich 1	Protein Coding	44	GC03M052147	12.2230262756348	https://www.genecards.org/cgi-bin/carddisp.pl?gene=QRICH1
COPA	COPI Coat Complex Subunit Alpha	Protein Coding	50	GC01M160288	12.219256401062	https://www.genecards.org/cgi-bin/carddisp.pl?gene=COPA
AQP11	Aquaporin 11	Protein Coding	42	GC11P077589	12.2099838256836	https://www.genecards.org/cgi-bin/carddisp.pl?gene=AQP11
CYBB	Cytochrome B-245 Beta Chain	Protein Coding	56	GC0XP037780	12.2013301849365	https://www.genecards.org/cgi-bin/carddisp.pl?gene=CYBB
CLN3	CLN3 Lysosomal/Endosomal Transmembrane Protein, Battenin	Protein Coding	50	GC16M028466	12.1716022491455	https://www.genecards.org/cgi-bin/carddisp.pl?gene=CLN3
ZDHHC6	Zinc Finger DHHC-Type Palmitoyltransferase 6	Protein Coding	44	GC10M112430	12.1656875610352	https://www.genecards.org/cgi-bin/carddisp.pl?gene=ZDHHC6
REEP4	Receptor Accessory Protein 4	Protein Coding	43	GC08M022138	12.141674041748	https://www.genecards.org/cgi-bin/carddisp.pl?gene=REEP4
TMED7	Transmembrane P24 Trafficking Protein 7	Protein Coding	43	GC05M115613	12.0780620574951	https://www.genecards.org/cgi-bin/carddisp.pl?gene=TMED7
SRPRA	SRP Receptor Subunit Alpha	Protein Coding	44	GC11M126255	12.0728883743286	https://www.genecards.org/cgi-bin/carddisp.pl?gene=SRPRA
NPY	Neuropeptide Y	Protein Coding	51	GC07P024290	12.0681486129761	https://www.genecards.org/cgi-bin/carddisp.pl?gene=NPY
AUP1	AUP1 Lipid Droplet Regulating VLDL Assembly Factor	Protein Coding	43	GC02M074526	12.0541954040527	https://www.genecards.org/cgi-bin/carddisp.pl?gene=AUP1
NOTCH1	Notch Receptor 1	Protein Coding	59	GC09M138053	12.0267724990845	https://www.genecards.org/cgi-bin/carddisp.pl?gene=NOTCH1
USO1	USO1 Vesicle Transport Factor	Protein Coding	44	GC04P075724	12.0217094421387	https://www.genecards.org/cgi-bin/carddisp.pl?gene=USO1
TECRL	Trans-2,3-Enoyl-CoA Reductase Like	Protein Coding	44	GC04M064275	12.0209264755249	https://www.genecards.org/cgi-bin/carddisp.pl?gene=TECRL
TRIP11	Thyroid Hormone Receptor Interactor 11	Protein Coding	50	GC14M091965	11.963451385498	https://www.genecards.org/cgi-bin/carddisp.pl?gene=TRIP11
SRC	SRC Proto-Oncogene, Non-Receptor Tyrosine Kinase	Protein Coding	58	GC20P037344	11.958179473877	https://www.genecards.org/cgi-bin/carddisp.pl?gene=SRC
OXT	Oxytocin/Neurophysin I Prepropeptide	Protein Coding	45	GC20P004754	11.945728302002	https://www.genecards.org/cgi-bin/carddisp.pl?gene=OXT
PRDX2	Peroxiredoxin 2	Protein Coding	53	GC19M012796	11.8882703781128	https://www.genecards.org/cgi-bin/carddisp.pl?gene=PRDX2
ORMDL3	ORMDL Sphingolipid Biosynthesis Regulator 3	Protein Coding	45	GC17M039921	11.8814401626587	https://www.genecards.org/cgi-bin/carddisp.pl?gene=ORMDL3
SDF2L1	Stromal Cell Derived Factor 2 Like 1	Protein Coding	42	GC22P049260	11.8812675476074	https://www.genecards.org/cgi-bin/carddisp.pl?gene=SDF2L1
TMED9	Transmembrane P24 Trafficking Protein 9	Protein Coding	42	GC05P178980	11.8636054992676	https://www.genecards.org/cgi-bin/carddisp.pl?gene=TMED9
TMCC1	Transmembrane And Coiled-Coil Domain Family 1	Protein Coding	40	GC03M129647	11.8508644104004	https://www.genecards.org/cgi-bin/carddisp.pl?gene=TMCC1
TG	Thyroglobulin	Protein Coding	51	GC08P132866	11.8508615493774	https://www.genecards.org/cgi-bin/carddisp.pl?gene=TG
YIF1A	Yip1 Interacting Factor Homolog A, Membrane Trafficking Protein	Protein Coding	43	GC11M106157	11.8465414047241	https://www.genecards.org/cgi-bin/carddisp.pl?gene=YIF1A
TIA1	TIA1 Cytotoxic Granule Associated RNA Binding Protein	Protein Coding	49	GC02M070209	11.8289222717285	https://www.genecards.org/cgi-bin/carddisp.pl?gene=TIA1
PDZD8	PDZ Domain Containing 8	Protein Coding	44	GC10M117277	11.8188772201538	https://www.genecards.org/cgi-bin/carddisp.pl?gene=PDZD8
GBA1	Glucosylceramidase Beta 1	Protein Coding	56	GC01M155490	11.8032512664795	https://www.genecards.org/cgi-bin/carddisp.pl?gene=GBA1
BRCA1	BRCA1 DNA Repair Associated	Protein Coding	57	GC17M043044	11.7876853942871	https://www.genecards.org/cgi-bin/carddisp.pl?gene=BRCA1
SCD	Stearoyl-CoA Desaturase	Protein Coding	57	GC10P100347	11.7766122817993	https://www.genecards.org/cgi-bin/carddisp.pl?gene=SCD
CREBRF	CREB3 Regulatory Factor	Protein Coding	42	GC05P173056	11.7570238113403	https://www.genecards.org/cgi-bin/carddisp.pl?gene=CREBRF
DMPK	DM1 Protein Kinase	Protein Coding	55	GC19M045769	11.7454900741577	https://www.genecards.org/cgi-bin/carddisp.pl?gene=DMPK
TOR1B	Torsin Family 1 Member B	Protein Coding	47	GC09P129803	11.7377843856812	https://www.genecards.org/cgi-bin/carddisp.pl?gene=TOR1B
MAP2K6	Mitogen-Activated Protein Kinase Kinase 6	Protein Coding	53	GC17P069414	11.7331342697144	https://www.genecards.org/cgi-bin/carddisp.pl?gene=MAP2K6
SEC24D	SEC24 Homolog D, COPII Coat Complex Component	Protein Coding	50	GC04M118722	11.7309865951538	https://www.genecards.org/cgi-bin/carddisp.pl?gene=SEC24D
TMEM208	Transmembrane Protein 208	Protein Coding	36	GC16P067301	11.7248458862305	https://www.genecards.org/cgi-bin/carddisp.pl?gene=TMEM208
GPX1	Glutathione Peroxidase 1	Protein Coding	52	GC03M052166	11.7122259140015	https://www.genecards.org/cgi-bin/carddisp.pl?gene=GPX1
MAP1LC3B	Microtubule Associated Protein 1 Light Chain 3 Beta	Protein Coding	48	GC16P087384	11.7114410400391	https://www.genecards.org/cgi-bin/carddisp.pl?gene=MAP1LC3B
NPC1	NPC Intracellular Cholesterol Transporter 1	Protein Coding	56	GC18M023506	11.7111730575562	https://www.genecards.org/cgi-bin/carddisp.pl?gene=NPC1
TMEM214	Transmembrane Protein 214	Protein Coding	42	GC02P027032	11.700535774231	https://www.genecards.org/cgi-bin/carddisp.pl?gene=TMEM214
CASP7	Caspase 7	Protein Coding	56	GC10P113679	11.6881217956543	https://www.genecards.org/cgi-bin/carddisp.pl?gene=CASP7
MDM2	MDM2 Proto-Oncogene	Protein Coding	59	GC12P068808	11.6828994750977	https://www.genecards.org/cgi-bin/carddisp.pl?gene=MDM2
GSTP1	Glutathione S-Transferase Pi 1	Protein Coding	57	GC11P067583	11.6817293167114	https://www.genecards.org/cgi-bin/carddisp.pl?gene=GSTP1
INPP5K	Inositol Polyphosphate-5-Phosphatase K	Protein Coding	49	GC17M001494	11.6801452636719	https://www.genecards.org/cgi-bin/carddisp.pl?gene=INPP5K
FAM20C	FAM20C Golgi Associated Secretory Pathway Kinase	Protein Coding	52	GC07P000192	11.6597700119019	https://www.genecards.org/cgi-bin/carddisp.pl?gene=FAM20C
IER3IP1	Immediate Early Response 3 Interacting Protein 1	Protein Coding	42	GC18M047152	11.6561527252197	https://www.genecards.org/cgi-bin/carddisp.pl?gene=IER3IP1
UGGT2	UDP-Glucose Glycoprotein Glucosyltransferase 2	Protein Coding	46	GC13M095801	11.6530179977417	https://www.genecards.org/cgi-bin/carddisp.pl?gene=UGGT2
EMC10	ER Membrane Protein Complex Subunit 10	Protein Coding	46	GC19P050476	11.6362676620483	https://www.genecards.org/cgi-bin/carddisp.pl?gene=EMC10
LDLR	Low Density Lipoprotein Receptor	Protein Coding	59	GC19P011091	11.5956716537476	https://www.genecards.org/cgi-bin/carddisp.pl?gene=LDLR
HLA-A	Major Histocompatibility Complex, Class I, A	Protein Coding	53	GC06P100155	11.5922956466675	https://www.genecards.org/cgi-bin/carddisp.pl?gene=HLA-A
GPR37	G Protein-Coupled Receptor 37	Protein Coding	51	GC07M124745	11.5887413024902	https://www.genecards.org/cgi-bin/carddisp.pl?gene=GPR37
ESR1	Estrogen Receptor 1	Protein Coding	61	GC06P151656	11.5871448516846	https://www.genecards.org/cgi-bin/carddisp.pl?gene=ESR1
HTT	Huntingtin	Protein Coding	51	GC04P003041	11.5740604400635	https://www.genecards.org/cgi-bin/carddisp.pl?gene=HTT
DSP	Desmoplakin	Protein Coding	57	GC06P007541	11.5724258422852	https://www.genecards.org/cgi-bin/carddisp.pl?gene=DSP
VHL	Von Hippel-Lindau Tumor Suppressor	Protein Coding	54	GC03P014317	11.5627384185791	https://www.genecards.org/cgi-bin/carddisp.pl?gene=VHL
FKRP	Fukutin Related Protein	Protein Coding	47	GC19P079909	11.5549926757813	https://www.genecards.org/cgi-bin/carddisp.pl?gene=FKRP
CCDC88B	Coiled-Coil Domain Containing 88B	Protein Coding	39	GC11P064340	11.5541143417358	https://www.genecards.org/cgi-bin/carddisp.pl?gene=CCDC88B
SEC23B	SEC23 Homolog B, COPII Coat Complex Component	Protein Coding	50	GC20P018507	11.5509834289551	https://www.genecards.org/cgi-bin/carddisp.pl?gene=SEC23B
PPP1R15B	Protein Phosphatase 1 Regulatory Subunit 15B	Protein Coding	44	GC01M204589	11.5371704101563	https://www.genecards.org/cgi-bin/carddisp.pl?gene=PPP1R15B
PRDX1	Peroxiredoxin 1	Protein Coding	56	GC01M045590	11.5356435775757	https://www.genecards.org/cgi-bin/carddisp.pl?gene=PRDX1
SRP68	Signal Recognition Particle 68	Protein Coding	46	GC17M076038	11.5049562454224	https://www.genecards.org/cgi-bin/carddisp.pl?gene=SRP68
RNFT1	Ring Finger Protein, Transmembrane 1	Protein Coding	41	GC17M059952	11.4929351806641	https://www.genecards.org/cgi-bin/carddisp.pl?gene=RNFT1
PPARG	Peroxisome Proliferator Activated Receptor Gamma	Protein Coding	60	GC03P012287	11.4888210296631	https://www.genecards.org/cgi-bin/carddisp.pl?gene=PPARG
SCAMP5	Secretory Carrier Membrane Protein 5	Protein Coding	42	GC15P074957	11.4814167022705	https://www.genecards.org/cgi-bin/carddisp.pl?gene=SCAMP5
CYP1A1	Cytochrome P450 Family 1 Subfamily A Member 1	Protein Coding	55	GC15M074719	11.4671974182129	https://www.genecards.org/cgi-bin/carddisp.pl?gene=CYP1A1
SEC23IP	SEC23 Interacting Protein	Protein Coding	46	GC10P119892	11.4650192260742	https://www.genecards.org/cgi-bin/carddisp.pl?gene=SEC23IP
APEX1	Apurinic/Apyrimidinic Endodeoxyribonuclease 1	Protein Coding	52	GC14P020455	11.4275188446045	https://www.genecards.org/cgi-bin/carddisp.pl?gene=APEX1
TF	Transferrin	Protein Coding	57	GC03P135833	11.4263830184937	https://www.genecards.org/cgi-bin/carddisp.pl?gene=TF
UBAC2	UBA Domain Containing 2	Protein Coding	44	GC13P099200	11.4011735916138	https://www.genecards.org/cgi-bin/carddisp.pl?gene=UBAC2
PPP1CA	Protein Phosphatase 1 Catalytic Subunit Alpha	Protein Coding	53	GC11M106215	11.3876762390137	https://www.genecards.org/cgi-bin/carddisp.pl?gene=PPP1CA
HRC	Histidine Rich Calcium Binding Protein	Protein Coding	43	GC19M049151	11.3828239440918	https://www.genecards.org/cgi-bin/carddisp.pl?gene=HRC
LMAN2L	Lectin, Mannose Binding 2 Like	Protein Coding	47	GC02M099337	11.3791837692261	https://www.genecards.org/cgi-bin/carddisp.pl?gene=LMAN2L
THBS1	Thrombospondin 1	Protein Coding	52	GC15P039581	11.3476676940918	https://www.genecards.org/cgi-bin/carddisp.pl?gene=THBS1
PRKAA2	Protein Kinase AMP-Activated Catalytic Subunit Alpha 2	Protein Coding	57	GC01P056645	11.3328809738159	https://www.genecards.org/cgi-bin/carddisp.pl?gene=PRKAA2
VIM	Vimentin	Protein Coding	58	GC10P017227	11.2985801696777	https://www.genecards.org/cgi-bin/carddisp.pl?gene=VIM
KTN1	Kinectin 1	Protein Coding	48	GC14P055559	11.2965078353882	https://www.genecards.org/cgi-bin/carddisp.pl?gene=KTN1
RAB10	RAB10, Member RAS Oncogene Family	Protein Coding	48	GC02P026033	11.2888774871826	https://www.genecards.org/cgi-bin/carddisp.pl?gene=RAB10
GAS5	Growth Arrest Specific 5	RNA Gene	26	GC01M173947	11.2799873352051	https://www.genecards.org/cgi-bin/carddisp.pl?gene=GAS5
MAP2K7	Mitogen-Activated Protein Kinase Kinase 7	Protein Coding	52	GC19P007903	11.26256275177	https://www.genecards.org/cgi-bin/carddisp.pl?gene=MAP2K7
AHCYL1	Adenosylhomocysteinase Like 1	Protein Coding	50	GC01P109984	11.2618408203125	https://www.genecards.org/cgi-bin/carddisp.pl?gene=AHCYL1
UGT1A1	UDP Glucuronosyltransferase Family 1 Member A1	Protein Coding	57	GC02P233760	11.2572317123413	https://www.genecards.org/cgi-bin/carddisp.pl?gene=UGT1A1
TMEM117	Transmembrane Protein 117	Protein Coding	39	GC12P043795	11.2543563842773	https://www.genecards.org/cgi-bin/carddisp.pl?gene=TMEM117
MICB	MHC Class I Polypeptide-Related Sequence B	Protein Coding	47	GC06P100196	11.2430477142334	https://www.genecards.org/cgi-bin/carddisp.pl?gene=MICB
UBA52	Ubiquitin A-52 Residue Ribosomal Protein Fusion Product 1	Protein Coding	47	GC19P018563	11.242862701416	https://www.genecards.org/cgi-bin/carddisp.pl?gene=UBA52
HLA-DRB1	Major Histocompatibility Complex, Class II, DR Beta 1	Protein Coding	54	GC06M077947	11.2386474609375	https://www.genecards.org/cgi-bin/carddisp.pl?gene=HLA-DRB1
HSPA13	Heat Shock Protein Family A (Hsp70) Member 13	Protein Coding	46	GC21M014899	11.2357969284058	https://www.genecards.org/cgi-bin/carddisp.pl?gene=HSPA13
CLCC1	Chloride Channel CLIC Like 1	Protein Coding	46	GC01M108881	11.2283411026001	https://www.genecards.org/cgi-bin/carddisp.pl?gene=CLCC1
TOR1AIP2	Torsin 1A Interacting Protein 2	Protein Coding	42	GC01M184470	11.2275810241699	https://www.genecards.org/cgi-bin/carddisp.pl?gene=TOR1AIP2
ATR	ATR Serine/Threonine Kinase	Protein Coding	60	GC03M142449	11.218358039856	https://www.genecards.org/cgi-bin/carddisp.pl?gene=ATR
XK	X-Linked Kx Blood Group Antigen, Kell And VPS13A Binding Protein	Protein Coding	48	GC0XP037685	11.2146072387695	https://www.genecards.org/cgi-bin/carddisp.pl?gene=XK
STAT3	Signal Transducer And Activator Of Transcription 3	Protein Coding	61	GC17M042313	11.2125654220581	https://www.genecards.org/cgi-bin/carddisp.pl?gene=STAT3
PRDX6	Peroxiredoxin 6	Protein Coding	53	GC01P173477	11.2125377655029	https://www.genecards.org/cgi-bin/carddisp.pl?gene=PRDX6
HM13	Histocompatibility Minor 13	Protein Coding	45	GC20P031514	11.1774854660034	https://www.genecards.org/cgi-bin/carddisp.pl?gene=HM13
ICMT	Isoprenylcysteine Carboxyl Methyltransferase	Protein Coding	47	GC01M009288	11.1606960296631	https://www.genecards.org/cgi-bin/carddisp.pl?gene=ICMT
AGER	Advanced Glycosylation End-Product Specific Receptor	Protein Coding	54	GC06M032180	11.1557483673096	https://www.genecards.org/cgi-bin/carddisp.pl?gene=AGER
UBE2G2	Ubiquitin Conjugating Enzyme E2 G2	Protein Coding	48	GC21M044768	11.1502532958984	https://www.genecards.org/cgi-bin/carddisp.pl?gene=UBE2G2
UGT1A6	UDP Glucuronosyltransferase Family 1 Member A6	Protein Coding	49	GC02P233691	11.1451511383057	https://www.genecards.org/cgi-bin/carddisp.pl?gene=UGT1A6
KCNE2	Potassium Voltage-Gated Channel Subfamily E Regulatory Subunit 2	Protein Coding	50	GC21P034364	11.131103515625	https://www.genecards.org/cgi-bin/carddisp.pl?gene=KCNE2
EMC1	ER Membrane Protein Complex Subunit 1	Protein Coding	45	GC01M019215	11.1199531555176	https://www.genecards.org/cgi-bin/carddisp.pl?gene=EMC1
IL1A	Interleukin 1 Alpha	Protein Coding	52	GC02M112773	11.1157760620117	https://www.genecards.org/cgi-bin/carddisp.pl?gene=IL1A
TRC-GCA24-1	TRNA-Cys (GCA) 24-1	RNA Gene	8	GC17M056977	11.0889759063721	https://www.genecards.org/cgi-bin/carddisp.pl?gene=TRC-GCA24-1
CAMK2G	Calcium/Calmodulin Dependent Protein Kinase II Gamma	Protein Coding	55	GC10M073812	11.0828399658203	https://www.genecards.org/cgi-bin/carddisp.pl?gene=CAMK2G
RNF5	Ring Finger Protein 5	Protein Coding	48	GC06P100230	11.0629425048828	https://www.genecards.org/cgi-bin/carddisp.pl?gene=RNF5
TRIB3	Tribbles Pseudokinase 3	Protein Coding	50	GC20P000361	11.0615329742432	https://www.genecards.org/cgi-bin/carddisp.pl?gene=TRIB3
RHOA	Ras Homolog Family Member A	Protein Coding	57	GC03M049359	11.0595970153809	https://www.genecards.org/cgi-bin/carddisp.pl?gene=RHOA
MOSPD2	Motile Sperm Domain Containing 2	Protein Coding	42	GC0XP014891	11.0543918609619	https://www.genecards.org/cgi-bin/carddisp.pl?gene=MOSPD2
EMD	Emerin	Protein Coding	52	GC0XP154379	11.0539197921753	https://www.genecards.org/cgi-bin/carddisp.pl?gene=EMD
TRP-AGG2-5	TRNA-Pro (Anticodon AGG) 2-5	RNA Gene	13	GC14M024756	11.0309543609619	https://www.genecards.org/cgi-bin/carddisp.pl?gene=TRP-AGG2-5
TRP-AGG2-6	TRNA-Pro (Anticodon AGG) 2-6	RNA Gene	12	GC14M024760	11.0309543609619	https://www.genecards.org/cgi-bin/carddisp.pl?gene=TRP-AGG2-6
TRP-AGG2-1	TRNA-Pro (Anticodon AGG) 2-1	RNA Gene	10	GC01M167715	11.0309543609619	https://www.genecards.org/cgi-bin/carddisp.pl?gene=TRP-AGG2-1
TRP-AGG2-4	TRNA-Pro (Anticodon AGG) 2-4	RNA Gene	10	GC11P079001	11.0309543609619	https://www.genecards.org/cgi-bin/carddisp.pl?gene=TRP-AGG2-4
TRP-AGG2-3	TRNA-Pro (Anticodon AGG) 2-3	RNA Gene	9	GC07P133112	11.0309543609619	https://www.genecards.org/cgi-bin/carddisp.pl?gene=TRP-AGG2-3
TRP-AGG2-2	TRNA-Pro (Anticodon AGG) 2-2	RNA Gene	8	GC06P103859	11.0309543609619	https://www.genecards.org/cgi-bin/carddisp.pl?gene=TRP-AGG2-2
TRP-AGG2-7	TRNA-Pro (Anticodon AGG) 2-7	RNA Gene	8	GC16M009917	11.0309543609619	https://www.genecards.org/cgi-bin/carddisp.pl?gene=TRP-AGG2-7
TRP-AGG2-8	TRNA-Pro (Anticodon AGG) 2-8	RNA Gene	8	GC16P019922	11.0309543609619	https://www.genecards.org/cgi-bin/carddisp.pl?gene=TRP-AGG2-8
EP300	E1A Binding Protein P300	Protein Coding	59	GC22P050085	10.9891185760498	https://www.genecards.org/cgi-bin/carddisp.pl?gene=EP300
MAP1LC3A	Microtubule Associated Protein 1 Light Chain 3 Alpha	Protein Coding	47	GC20P034546	10.9722175598145	https://www.genecards.org/cgi-bin/carddisp.pl?gene=MAP1LC3A
TMX3	Thioredoxin Related Transmembrane Protein 3	Protein Coding	46	GC18M068673	10.9690799713135	https://www.genecards.org/cgi-bin/carddisp.pl?gene=TMX3
SPAST	Spastin	Protein Coding	47	GC02P032063	10.9547281265259	https://www.genecards.org/cgi-bin/carddisp.pl?gene=SPAST
CD4	CD4 Molecule	Protein Coding	57	GC12P006786	10.9435386657715	https://www.genecards.org/cgi-bin/carddisp.pl?gene=CD4
CASP2	Caspase 2	Protein Coding	53	GC07P151527	10.9251556396484	https://www.genecards.org/cgi-bin/carddisp.pl?gene=CASP2
MAPK13	Mitogen-Activated Protein Kinase 13	Protein Coding	53	GC06P100334	10.9040756225586	https://www.genecards.org/cgi-bin/carddisp.pl?gene=MAPK13
AKAP9	A-Kinase Anchoring Protein 9	Protein Coding	49	GC07P091940	10.9031963348389	https://www.genecards.org/cgi-bin/carddisp.pl?gene=AKAP9
CAMLG	Calcium Modulating Ligand	Protein Coding	47	GC05P134738	10.9001064300537	https://www.genecards.org/cgi-bin/carddisp.pl?gene=CAMLG
POGLUT2	Protein O-Glucosyltransferase 2	Protein Coding	40	GC13M102785	10.8990964889526	https://www.genecards.org/cgi-bin/carddisp.pl?gene=POGLUT2
CASP12	Caspase 12 (Gene/Pseudogene)	Protein Coding	39	GC11M104885	10.8814115524292	https://www.genecards.org/cgi-bin/carddisp.pl?gene=CASP12
STARD3	StAR Related Lipid Transfer Domain Containing 3	Protein Coding	47	GC17P039637	10.8792171478271	https://www.genecards.org/cgi-bin/carddisp.pl?gene=STARD3
PACS2	Phosphofurin Acidic Cluster Sorting Protein 2	Protein Coding	46	GC14P105300	10.864372253418	https://www.genecards.org/cgi-bin/carddisp.pl?gene=PACS2
AIFM1	Apoptosis Inducing Factor Mitochondria Associated 1	Protein Coding	56	GC0XM130129	10.8549728393555	https://www.genecards.org/cgi-bin/carddisp.pl?gene=AIFM1
UMOD	Uromodulin	Protein Coding	50	GC16M020344	10.8393173217773	https://www.genecards.org/cgi-bin/carddisp.pl?gene=UMOD
HFE	Homeostatic Iron Regulator	Protein Coding	52	GC06P026087	10.8328018188477	https://www.genecards.org/cgi-bin/carddisp.pl?gene=HFE
CCND1	Cyclin D1	Protein Coding	60	GC11P069641	10.8239841461182	https://www.genecards.org/cgi-bin/carddisp.pl?gene=CCND1
AGR2	Anterior Gradient 2, Protein Disulphide Isomerase Family Member	Protein Coding	46	GC07M017192	10.8116054534912	https://www.genecards.org/cgi-bin/carddisp.pl?gene=AGR2
ALG2	ALG2 Alpha-1,3/1,6-Mannosyltransferase	Protein Coding	49	GC09M099216	10.7802133560181	https://www.genecards.org/cgi-bin/carddisp.pl?gene=ALG2
MTTP	Microsomal Triglyceride Transfer Protein	Protein Coding	51	GC04P099563	10.743748664856	https://www.genecards.org/cgi-bin/carddisp.pl?gene=MTTP
OXTR	Oxytocin Receptor	Protein Coding	53	GC03M008767	10.7065019607544	https://www.genecards.org/cgi-bin/carddisp.pl?gene=OXTR
MZB1	Marginal Zone B And B1 Cell Specific Protein	Protein Coding	41	GC05M139387	10.7004995346069	https://www.genecards.org/cgi-bin/carddisp.pl?gene=MZB1
PRDX3	Peroxiredoxin 3	Protein Coding	52	GC10M119167	10.6928472518921	https://www.genecards.org/cgi-bin/carddisp.pl?gene=PRDX3
CYP1A2	Cytochrome P450 Family 1 Subfamily A Member 2	Protein Coding	52	GC15P074748	10.6782855987549	https://www.genecards.org/cgi-bin/carddisp.pl?gene=CYP1A2
USE1	Unconventional SNARE In The ER 1	Protein Coding	42	GC19P079213	10.6539821624756	https://www.genecards.org/cgi-bin/carddisp.pl?gene=USE1
EIF2B5	Eukaryotic Translation Initiation Factor 2B Subunit Epsilon	Protein Coding	50	GC03P184135	10.6481742858887	https://www.genecards.org/cgi-bin/carddisp.pl?gene=EIF2B5
SP1	Sp1 Transcription Factor	Protein Coding	52	GC12P053380	10.6457538604736	https://www.genecards.org/cgi-bin/carddisp.pl?gene=SP1
SLC2A1	Solute Carrier Family 2 Member 1	Protein Coding	60	GC01M042925	10.6379690170288	https://www.genecards.org/cgi-bin/carddisp.pl?gene=SLC2A1
OSBP	Oxysterol Binding Protein	Protein Coding	47	GC11M105824	10.6290140151978	https://www.genecards.org/cgi-bin/carddisp.pl?gene=OSBP
TMX1	Thioredoxin Related Transmembrane Protein 1	Protein Coding	44	GC14P051240	10.6043796539307	https://www.genecards.org/cgi-bin/carddisp.pl?gene=TMX1
EPO	Erythropoietin	Protein Coding	49	GC07P100720	10.5954141616821	https://www.genecards.org/cgi-bin/carddisp.pl?gene=EPO
PON2	Paraoxonase 2	Protein Coding	50	GC07M095404	10.5941467285156	https://www.genecards.org/cgi-bin/carddisp.pl?gene=PON2
COL7A1	Collagen Type VII Alpha 1 Chain	Protein Coding	50	GC03M048564	10.5806522369385	https://www.genecards.org/cgi-bin/carddisp.pl?gene=COL7A1
MIR211	MicroRNA 211	RNA Gene	24	GC15M031065	10.5463581085205	https://www.genecards.org/cgi-bin/carddisp.pl?gene=MIR211
MIR320A	MicroRNA 320a	RNA Gene	24	GC08M022284	10.5344867706299	https://www.genecards.org/cgi-bin/carddisp.pl?gene=MIR320A
MAP2K4	Mitogen-Activated Protein Kinase Kinase 4	Protein Coding	53	GC17P012020	10.5321378707886	https://www.genecards.org/cgi-bin/carddisp.pl?gene=MAP2K4
TRPV4	Transient Receptor Potential Cation Channel Subfamily V Member 4	Protein Coding	56	GC12M109783	10.5214920043945	https://www.genecards.org/cgi-bin/carddisp.pl?gene=TRPV4
MICA	MHC Class I Polypeptide-Related Sequence A	Protein Coding	46	GC06P031399	10.5071840286255	https://www.genecards.org/cgi-bin/carddisp.pl?gene=MICA
GABARAPL2	GABA Type A Receptor Associated Protein Like 2	Protein Coding	48	GC16P075566	10.5024576187134	https://www.genecards.org/cgi-bin/carddisp.pl?gene=GABARAPL2
SNTA1	Syntrophin Alpha 1	Protein Coding	52	GC20M033407	10.4627771377563	https://www.genecards.org/cgi-bin/carddisp.pl?gene=SNTA1
LINC02605	Long Intergenic Non-Protein Coding RNA 2605	RNA Gene	14	GC08P078838	10.456901550293	https://www.genecards.org/cgi-bin/carddisp.pl?gene=LINC02605
TTR	Transthyretin	Protein Coding	55	GC18P031557	10.4479532241821	https://www.genecards.org/cgi-bin/carddisp.pl?gene=TTR
JPH4	Junctophilin 4	Protein Coding	41	GC14M023568	10.4392261505127	https://www.genecards.org/cgi-bin/carddisp.pl?gene=JPH4
CDK1	Cyclin Dependent Kinase 1	Protein Coding	55	GC10P060772	10.432107925415	https://www.genecards.org/cgi-bin/carddisp.pl?gene=CDK1
RINT1	RAD50 Interactor 1	Protein Coding	45	GC07P105532	10.4129657745361	https://www.genecards.org/cgi-bin/carddisp.pl?gene=RINT1
YIF1B	Yip1 Interacting Factor Homolog B, Membrane Trafficking Protein	Protein Coding	45	GC19M038303	10.3984375	https://www.genecards.org/cgi-bin/carddisp.pl?gene=YIF1B
PKD2	Polycystin 2, Transient Receptor Potential Cation Channel	Protein Coding	55	GC04P088007	10.3960485458374	https://www.genecards.org/cgi-bin/carddisp.pl?gene=PKD2
ITPR3	Inositol 1,4,5-Trisphosphate Receptor Type 3	Protein Coding	53	GC06P033620	10.3814115524292	https://www.genecards.org/cgi-bin/carddisp.pl?gene=ITPR3
HSP90AB1	Heat Shock Protein 90 Alpha Family Class B Member 1	Protein Coding	56	GC06P044246	10.3799438476563	https://www.genecards.org/cgi-bin/carddisp.pl?gene=HSP90AB1
IGF1	Insulin Like Growth Factor 1	Protein Coding	55	GC12M102395	10.3789253234863	https://www.genecards.org/cgi-bin/carddisp.pl?gene=IGF1
EMC7	ER Membrane Protein Complex Subunit 7	Protein Coding	40	GC15M034084	10.3741817474365	https://www.genecards.org/cgi-bin/carddisp.pl?gene=EMC7
EDN1	Endothelin 1	Protein Coding	55	GC06P012256	10.3554801940918	https://www.genecards.org/cgi-bin/carddisp.pl?gene=EDN1
BET1	Bet1 Golgi Vesicular Membrane Trafficking Protein	Protein Coding	44	GC07M093962	10.3547468185425	https://www.genecards.org/cgi-bin/carddisp.pl?gene=BET1
TMX2	Thioredoxin Related Transmembrane Protein 2	Protein Coding	46	GC11P057713	10.3374767303467	https://www.genecards.org/cgi-bin/carddisp.pl?gene=TMX2
IFNG	Interferon Gamma	Protein Coding	57	GC12M068154	10.3287868499756	https://www.genecards.org/cgi-bin/carddisp.pl?gene=IFNG
CAPN2	Calpain 2	Protein Coding	54	GC01P223701	10.3217716217041	https://www.genecards.org/cgi-bin/carddisp.pl?gene=CAPN2
JKAMP	JNK1/MAPK8 Associated Membrane Protein	Protein Coding	43	GC14P059484	10.3075428009033	https://www.genecards.org/cgi-bin/carddisp.pl?gene=JKAMP
UBB	Ubiquitin B	Protein Coding	51	GC17P016380	10.2963085174561	https://www.genecards.org/cgi-bin/carddisp.pl?gene=UBB
DNAJB12	DnaJ Heat Shock Protein Family (Hsp40) Member B12	Protein Coding	43	GC10M072332	10.2947130203247	https://www.genecards.org/cgi-bin/carddisp.pl?gene=DNAJB12
SHC1	SHC Adaptor Protein 1	Protein Coding	51	GC01M154962	10.2810707092285	https://www.genecards.org/cgi-bin/carddisp.pl?gene=SHC1
HDAC6	Histone Deacetylase 6	Protein Coding	61	GC0XP048801	10.2656517028809	https://www.genecards.org/cgi-bin/carddisp.pl?gene=HDAC6
GRAMD1B	GRAM Domain Containing 1B	Protein Coding	42	GC11P123358	10.2605381011963	https://www.genecards.org/cgi-bin/carddisp.pl?gene=GRAMD1B
DHCR7	7-Dehydrocholesterol Reductase	Protein Coding	53	GC11M071428	10.2584228515625	https://www.genecards.org/cgi-bin/carddisp.pl?gene=DHCR7
EMC2	ER Membrane Protein Complex Subunit 2	Protein Coding	42	GC08P108443	10.2579288482666	https://www.genecards.org/cgi-bin/carddisp.pl?gene=EMC2
RNY5	RNA, Ro60-Associated Y5	RNA Gene	14	GC07P148941	10.2523860931396	https://www.genecards.org/cgi-bin/carddisp.pl?gene=RNY5
STT3A	STT3 Oligosaccharyltransferase Complex Catalytic Subunit A	Protein Coding	53	GC11P125592	10.2508249282837	https://www.genecards.org/cgi-bin/carddisp.pl?gene=STT3A
GRAMD1A	GRAM Domain Containing 1A	Protein Coding	40	GC19P079535	10.2503328323364	https://www.genecards.org/cgi-bin/carddisp.pl?gene=GRAMD1A
FURIN	Furin, Paired Basic Amino Acid Cleaving Enzyme	Protein Coding	55	GC15P090868	10.2442827224731	https://www.genecards.org/cgi-bin/carddisp.pl?gene=FURIN
NUPR1	Nuclear Protein 1, Transcriptional Regulator	Protein Coding	40	GC16M028532	10.2390880584717	https://www.genecards.org/cgi-bin/carddisp.pl?gene=NUPR1
STAU1	Staufen Double-Stranded RNA Binding Protein 1	Protein Coding	44	GC20M049113	10.2387437820435	https://www.genecards.org/cgi-bin/carddisp.pl?gene=STAU1
ANXA5	Annexin A5	Protein Coding	53	GC04M121667	10.2193965911865	https://www.genecards.org/cgi-bin/carddisp.pl?gene=ANXA5
GSTM1	Glutathione S-Transferase Mu 1	Protein Coding	49	GC01P109687	10.1778326034546	https://www.genecards.org/cgi-bin/carddisp.pl?gene=GSTM1
PIK3R1	Phosphoinositide-3-Kinase Regulatory Subunit 1	Protein Coding	57	GC05P068215	10.1682720184326	https://www.genecards.org/cgi-bin/carddisp.pl?gene=PIK3R1
GPX8	Glutathione Peroxidase 8 (Putative)	Protein Coding	46	GC05P055160	10.1646318435669	https://www.genecards.org/cgi-bin/carddisp.pl?gene=GPX8
ALDH3A2	Aldehyde Dehydrogenase 3 Family Member A2	Protein Coding	52	GC17P019648	10.1609487533569	https://www.genecards.org/cgi-bin/carddisp.pl?gene=ALDH3A2
CLN6	CLN6 Transmembrane ER Protein	Protein Coding	45	GC15M068206	10.0941648483276	https://www.genecards.org/cgi-bin/carddisp.pl?gene=CLN6
P3H4	Prolyl 3-Hydroxylase Family Member 4 (Inactive)	Protein Coding	43	GC17M041801	10.0938386917114	https://www.genecards.org/cgi-bin/carddisp.pl?gene=P3H4
EEF1A1	Eukaryotic Translation Elongation Factor 1 Alpha 1	Protein Coding	50	GC06M078497	10.0931434631348	https://www.genecards.org/cgi-bin/carddisp.pl?gene=EEF1A1
IL10	Interleukin 10	Protein Coding	55	GC01M206767	10.0820426940918	https://www.genecards.org/cgi-bin/carddisp.pl?gene=IL10
VMP1	Vacuole Membrane Protein 1	Protein Coding	42	GC17P059707	10.0806694030762	https://www.genecards.org/cgi-bin/carddisp.pl?gene=VMP1
DRD2	Dopamine Receptor D2	Protein Coding	56	GC11M113409	10.0767488479614	https://www.genecards.org/cgi-bin/carddisp.pl?gene=DRD2
SDHA	Succinate Dehydrogenase Complex Flavoprotein Subunit A	Protein Coding	55	GC05P000220	10.0716915130615	https://www.genecards.org/cgi-bin/carddisp.pl?gene=SDHA
DNAJB14	DnaJ Heat Shock Protein Family (Hsp40) Member B14	Protein Coding	40	GC04M099896	10.0675830841064	https://www.genecards.org/cgi-bin/carddisp.pl?gene=DNAJB14
ARL6IP5	ADP Ribosylation Factor Like GTPase 6 Interacting Protein 5	Protein Coding	44	GC03P069084	10.05979347229	https://www.genecards.org/cgi-bin/carddisp.pl?gene=ARL6IP5
SMPD4	Sphingomyelin Phosphodiesterase 4	Protein Coding	46	GC02M130151	10.0540409088135	https://www.genecards.org/cgi-bin/carddisp.pl?gene=SMPD4
F8	Coagulation Factor VIII	Protein Coding	54	GC0XM154835	10.0536556243896	https://www.genecards.org/cgi-bin/carddisp.pl?gene=F8
GOLGA2	Golgin A2	Protein Coding	48	GC09M128255	10.0509595870972	https://www.genecards.org/cgi-bin/carddisp.pl?gene=GOLGA2
PRDX5	Peroxiredoxin 5	Protein Coding	51	GC11P064532	10.0311689376831	https://www.genecards.org/cgi-bin/carddisp.pl?gene=PRDX5
JAK2	Janus Kinase 2	Protein Coding	61	GC09P004985	10.0234174728394	https://www.genecards.org/cgi-bin/carddisp.pl?gene=JAK2
GPER1	G Protein-Coupled Estrogen Receptor 1	Protein Coding	48	GC07P003812	10.0197515487671	https://www.genecards.org/cgi-bin/carddisp.pl?gene=GPER1
LPCAT3	Lysophosphatidylcholine Acyltransferase 3	Protein Coding	46	GC12M006976	10.0181732177734	https://www.genecards.org/cgi-bin/carddisp.pl?gene=LPCAT3
RAC1	Rac Family Small GTPase 1	Protein Coding	56	GC07P006377	10.009467124939	https://www.genecards.org/cgi-bin/carddisp.pl?gene=RAC1
MAOA	Monoamine Oxidase A	Protein Coding	56	GC0XP043654	10.0075197219849	https://www.genecards.org/cgi-bin/carddisp.pl?gene=MAOA
CUL3	Cullin 3	Protein Coding	55	GC02M224470	10.0023431777954	https://www.genecards.org/cgi-bin/carddisp.pl?gene=CUL3
ZW10	Zw10 Kinetochore Protein	Protein Coding	46	GC11M113733	9.99585723876953	https://www.genecards.org/cgi-bin/carddisp.pl?gene=ZW10
UBXN8	UBX Domain Protein 8	Protein Coding	38	GC08P030723	9.99565505981445	https://www.genecards.org/cgi-bin/carddisp.pl?gene=UBXN8
YBX1	Y-Box Binding Protein 1	Protein Coding	47	GC01P042682	9.99183654785156	https://www.genecards.org/cgi-bin/carddisp.pl?gene=YBX1
TRE-TTC3-1	TRNA-Glu (Anticodon TTC) 3-1	RNA Gene	11	GC01P018268	9.97952270507813	https://www.genecards.org/cgi-bin/carddisp.pl?gene=TRE-TTC3-1
INSR	Insulin Receptor	Protein Coding	60	GC19M007112	9.97189140319824	https://www.genecards.org/cgi-bin/carddisp.pl?gene=INSR
CDKN3	Cyclin Dependent Kinase Inhibitor 3	Protein Coding	48	GC14P054398	9.96895790100098	https://www.genecards.org/cgi-bin/carddisp.pl?gene=CDKN3
PPARGC1A	PPARG Coactivator 1 Alpha	Protein Coding	53	GC04M023755	9.94725227355957	https://www.genecards.org/cgi-bin/carddisp.pl?gene=PPARGC1A
MFN2	Mitofusin 2	Protein Coding	54	GC01P011980	9.93357467651367	https://www.genecards.org/cgi-bin/carddisp.pl?gene=MFN2
PITPNB	Phosphatidylinositol Transfer Protein Beta	Protein Coding	46	GC22M027851	9.92992305755615	https://www.genecards.org/cgi-bin/carddisp.pl?gene=PITPNB
RETREG2	Reticulophagy Regulator Family Member 2	Protein Coding	37	GC02P219177	9.92804527282715	https://www.genecards.org/cgi-bin/carddisp.pl?gene=RETREG2
HTR2A	5-Hydroxytryptamine Receptor 2A	Protein Coding	55	GC13M046831	9.86128902435303	https://www.genecards.org/cgi-bin/carddisp.pl?gene=HTR2A
BOK	BCL2 Family Apoptosis Regulator BOK	Protein Coding	47	GC02P241558	9.84191608428955	https://www.genecards.org/cgi-bin/carddisp.pl?gene=BOK
FN1	Fibronectin 1	Protein Coding	57	GC02M215360	9.83520412445068	https://www.genecards.org/cgi-bin/carddisp.pl?gene=FN1
NPLOC4	NPL4 Homolog, Ubiquitin Recognition Factor	Protein Coding	47	GC17M081556	9.81137561798096	https://www.genecards.org/cgi-bin/carddisp.pl?gene=NPLOC4
PLEKHF2	Pleckstrin Homology And FYVE Domain Containing 2	Protein Coding	42	GC08P095115	9.797682762146	https://www.genecards.org/cgi-bin/carddisp.pl?gene=PLEKHF2
HLA-C	Major Histocompatibility Complex, Class I, C	Protein Coding	51	GC06M077856	9.78049850463867	https://www.genecards.org/cgi-bin/carddisp.pl?gene=HLA-C
PTPN2	Protein Tyrosine Phosphatase Non-Receptor Type 2	Protein Coding	54	GC18M029317	9.77515029907227	https://www.genecards.org/cgi-bin/carddisp.pl?gene=PTPN2
TMTC3	Transmembrane O-Mannosyltransferase Targeting Cadherins 3	Protein Coding	43	GC12P088142	9.76171112060547	https://www.genecards.org/cgi-bin/carddisp.pl?gene=TMTC3
FAS	Fas Cell Surface Death Receptor	Protein Coding	57	GC10P096667	9.7596378326416	https://www.genecards.org/cgi-bin/carddisp.pl?gene=FAS
PRKCA	Protein Kinase C Alpha	Protein Coding	57	GC17P066302	9.75750160217285	https://www.genecards.org/cgi-bin/carddisp.pl?gene=PRKCA
GANAB	Glucosidase II Alpha Subunit	Protein Coding	54	GC11M105953	9.7534351348877	https://www.genecards.org/cgi-bin/carddisp.pl?gene=GANAB
HSD11B1	Hydroxysteroid 11-Beta Dehydrogenase 1	Protein Coding	58	GC01P209686	9.75123405456543	https://www.genecards.org/cgi-bin/carddisp.pl?gene=HSD11B1
ZMPSTE24	Zinc Metallopeptidase STE24	Protein Coding	48	GC01P040258	9.74620056152344	https://www.genecards.org/cgi-bin/carddisp.pl?gene=ZMPSTE24
KDSR	3-Ketodihydrosphingosine Reductase	Protein Coding	49	GC18M063327	9.71800708770752	https://www.genecards.org/cgi-bin/carddisp.pl?gene=KDSR
ATP1A3	ATPase Na+/K+ Transporting Subunit Alpha 3	Protein Coding	55	GC19M041966	9.70742034912109	https://www.genecards.org/cgi-bin/carddisp.pl?gene=ATP1A3
SLC39A14	Solute Carrier Family 39 Member 14	Protein Coding	52	GC08P022367	9.7020149230957	https://www.genecards.org/cgi-bin/carddisp.pl?gene=SLC39A14
PIGN	Phosphatidylinositol Glycan Anchor Biosynthesis Class N	Protein Coding	48	GC18M061905	9.69626235961914	https://www.genecards.org/cgi-bin/carddisp.pl?gene=PIGN
UCP2	Uncoupling Protein 2	Protein Coding	53	GC11M073974	9.68173122406006	https://www.genecards.org/cgi-bin/carddisp.pl?gene=UCP2
PCSK6	Proprotein Convertase Subtilisin/Kexin Type 6	Protein Coding	49	GC15M130295	9.67569065093994	https://www.genecards.org/cgi-bin/carddisp.pl?gene=PCSK6
MAP2K1	Mitogen-Activated Protein Kinase Kinase 1	Protein Coding	61	GC15P066386	9.64829349517822	https://www.genecards.org/cgi-bin/carddisp.pl?gene=MAP2K1
P3H1	Prolyl 3-Hydroxylase 1	Protein Coding	49	GC01M042746	9.64655590057373	https://www.genecards.org/cgi-bin/carddisp.pl?gene=P3H1
TRV-AAC1-1	TRNA-Val (Anticodon AAC) 1-1	RNA Gene	9	GC03P169772	9.6444149017334	https://www.genecards.org/cgi-bin/carddisp.pl?gene=TRV-AAC1-1
TRV-AAC1-3	TRNA-Val (Anticodon AAC) 1-3	RNA Gene	9	GC05P181169	9.6444149017334	https://www.genecards.org/cgi-bin/carddisp.pl?gene=TRV-AAC1-3
TRV-AAC1-4	TRNA-Val (Anticodon AAC) 1-4	RNA Gene	9	GC05M181218	9.6444149017334	https://www.genecards.org/cgi-bin/carddisp.pl?gene=TRV-AAC1-4
TRV-AAC1-2	TRNA-Val (Anticodon AAC) 1-2	RNA Gene	8	GC05P181164	9.6444149017334	https://www.genecards.org/cgi-bin/carddisp.pl?gene=TRV-AAC1-2
TRV-AAC1-5	TRNA-Val (Anticodon AAC) 1-5	RNA Gene	8	GC06M027753	9.6444149017334	https://www.genecards.org/cgi-bin/carddisp.pl?gene=TRV-AAC1-5
TRPM2	Transient Receptor Potential Cation Channel Subfamily M Member 2	Protein Coding	48	GC21P044350	9.64197158813477	https://www.genecards.org/cgi-bin/carddisp.pl?gene=TRPM2
GRIA1	Glutamate Ionotropic Receptor AMPA Type Subunit 1	Protein Coding	57	GC05P153467	9.63149261474609	https://www.genecards.org/cgi-bin/carddisp.pl?gene=GRIA1
HCRT	Hypocretin Neuropeptide Precursor	Protein Coding	46	GC17M057135	9.61837673187256	https://www.genecards.org/cgi-bin/carddisp.pl?gene=HCRT
C9orf72	C9orf72-SMCR8 Complex Subunit	Protein Coding	47	GC09M028760	9.60482978820801	https://www.genecards.org/cgi-bin/carddisp.pl?gene=C9orf72
RAB2A	RAB2A, Member RAS Oncogene Family	Protein Coding	48	GC08P060516	9.58101844787598	https://www.genecards.org/cgi-bin/carddisp.pl?gene=RAB2A
NDRG1	N-Myc Downstream Regulated 1	Protein Coding	52	GC08M133237	9.58075046539307	https://www.genecards.org/cgi-bin/carddisp.pl?gene=NDRG1
TMED1	Transmembrane P24 Trafficking Protein 1	Protein Coding	46	GC19M010832	9.56593322753906	https://www.genecards.org/cgi-bin/carddisp.pl?gene=TMED1
VCAM1	Vascular Cell Adhesion Molecule 1	Protein Coding	52	GC01P100719	9.56204605102539	https://www.genecards.org/cgi-bin/carddisp.pl?gene=VCAM1
FMR1	Fragile X Messenger Ribonucleoprotein 1	Protein Coding	51	GC0XP147964	9.54879760742188	https://www.genecards.org/cgi-bin/carddisp.pl?gene=FMR1
F2	Coagulation Factor II, Thrombin	Protein Coding	56	GC11P046793	9.54691505432129	https://www.genecards.org/cgi-bin/carddisp.pl?gene=F2
EMC3	ER Membrane Protein Complex Subunit 3	Protein Coding	39	GC03M010581	9.54684734344482	https://www.genecards.org/cgi-bin/carddisp.pl?gene=EMC3
PSMD2	Proteasome 26S Subunit Ubiquitin Receptor, Non-ATPase 2	Protein Coding	50	GC03P184298	9.54679012298584	https://www.genecards.org/cgi-bin/carddisp.pl?gene=PSMD2
SUMF2	Sulfatase Modifying Factor 2	Protein Coding	46	GC07P059450	9.53698825836182	https://www.genecards.org/cgi-bin/carddisp.pl?gene=SUMF2
NCK1	NCK Adaptor Protein 1	Protein Coding	50	GC03P136862	9.53592109680176	https://www.genecards.org/cgi-bin/carddisp.pl?gene=NCK1
DPAGT1	Dolichyl-Phosphate N-Acetylglucosaminephosphotransferase 1	Protein Coding	52	GC11M119356	9.52442073822021	https://www.genecards.org/cgi-bin/carddisp.pl?gene=DPAGT1
DSPP	Dentin Sialophosphoprotein	Protein Coding	46	GC04P087608	9.52400588989258	https://www.genecards.org/cgi-bin/carddisp.pl?gene=DSPP
PIGK	Phosphatidylinositol Glycan Anchor Biosynthesis Class K	Protein Coding	50	GC01M077088	9.51870441436768	https://www.genecards.org/cgi-bin/carddisp.pl?gene=PIGK
RCN1	Reticulocalbin 1	Protein Coding	48	GC11P032090	9.5118236541748	https://www.genecards.org/cgi-bin/carddisp.pl?gene=RCN1
PTGS1	Prostaglandin-Endoperoxide Synthase 1	Protein Coding	53	GC09P122370	9.50872325897217	https://www.genecards.org/cgi-bin/carddisp.pl?gene=PTGS1
DPM1	Dolichyl-Phosphate Mannosyltransferase Subunit 1, Catalytic	Protein Coding	51	GC20M050934	9.49341201782227	https://www.genecards.org/cgi-bin/carddisp.pl?gene=DPM1
SAMD8	Sterile Alpha Motif Domain Containing 8	Protein Coding	45	GC10P075099	9.48679447174072	https://www.genecards.org/cgi-bin/carddisp.pl?gene=SAMD8
LEP	Leptin	Protein Coding	53	GC07P128241	9.48493003845215	https://www.genecards.org/cgi-bin/carddisp.pl?gene=LEP
UFD1	Ubiquitin Recognition Factor In ER Associated Degradation 1	Protein Coding	51	GC22M019551	9.47133827209473	https://www.genecards.org/cgi-bin/carddisp.pl?gene=UFD1
PABPC1	Poly(A) Binding Protein Cytoplasmic 1	Protein Coding	49	GC08M100685	9.46927070617676	https://www.genecards.org/cgi-bin/carddisp.pl?gene=PABPC1
ITPR2	Inositol 1,4,5-Trisphosphate Receptor Type 2	Protein Coding	53	GC12M026336	9.46533584594727	https://www.genecards.org/cgi-bin/carddisp.pl?gene=ITPR2
OSBPL3	Oxysterol Binding Protein Like 3	Protein Coding	46	GC07M024836	9.45193672180176	https://www.genecards.org/cgi-bin/carddisp.pl?gene=OSBPL3
CERT1	Ceramide Transporter 1	Protein Coding	47	GC05M075356	9.44543838500977	https://www.genecards.org/cgi-bin/carddisp.pl?gene=CERT1
AGR3	Anterior Gradient 3, Protein Disulphide Isomerase Family Member	Protein Coding	43	GC07M016854	9.44228458404541	https://www.genecards.org/cgi-bin/carddisp.pl?gene=AGR3
XIAP	X-Linked Inhibitor Of Apoptosis	Protein Coding	59	GC0XP123859	9.42353820800781	https://www.genecards.org/cgi-bin/carddisp.pl?gene=XIAP
EMC4	ER Membrane Protein Complex Subunit 4	Protein Coding	40	GC15P050473	9.41620826721191	https://www.genecards.org/cgi-bin/carddisp.pl?gene=EMC4
UBXN4	UBX Domain Protein 4	Protein Coding	43	GC02P135741	9.412522315979	https://www.genecards.org/cgi-bin/carddisp.pl?gene=UBXN4
CYB5R3	Cytochrome B5 Reductase 3	Protein Coding	52	GC22M065981	9.41214752197266	https://www.genecards.org/cgi-bin/carddisp.pl?gene=CYB5R3
PKD1	Polycystin 1, Transient Receptor Potential Channel Interacting	Protein Coding	52	GC16M009793	9.40788459777832	https://www.genecards.org/cgi-bin/carddisp.pl?gene=PKD1
PRL	Prolactin	Protein Coding	50	GC06M022287	9.38503646850586	https://www.genecards.org/cgi-bin/carddisp.pl?gene=PRL
CP	Ceruloplasmin	Protein Coding	55	GC03M149162	9.37299728393555	https://www.genecards.org/cgi-bin/carddisp.pl?gene=CP
CRHR2	Corticotropin Releasing Hormone Receptor 2	Protein Coding	50	GC07M030651	9.36864280700684	https://www.genecards.org/cgi-bin/carddisp.pl?gene=CRHR2
UBA5	Ubiquitin Like Modifier Activating Enzyme 5	Protein Coding	48	GC03P132654	9.3654088973999	https://www.genecards.org/cgi-bin/carddisp.pl?gene=UBA5
MIR34C	MicroRNA 34c	RNA Gene	24	GC11P112070	9.36214065551758	https://www.genecards.org/cgi-bin/carddisp.pl?gene=MIR34C
SHISA5	Shisa Family Member 5	Protein Coding	44	GC03M048468	9.35916137695313	https://www.genecards.org/cgi-bin/carddisp.pl?gene=SHISA5
SRP14	Signal Recognition Particle 14	Protein Coding	43	GC15M040035	9.3588285446167	https://www.genecards.org/cgi-bin/carddisp.pl?gene=SRP14
C2CD2L	C2CD2 Like	Protein Coding	40	GC11P119102	9.35513973236084	https://www.genecards.org/cgi-bin/carddisp.pl?gene=C2CD2L
CTSB	Cathepsin B	Protein Coding	59	GC08M011842	9.35300922393799	https://www.genecards.org/cgi-bin/carddisp.pl?gene=CTSB
GLA	Galactosidase Alpha	Protein Coding	56	GC0XM101393	9.35278701782227	https://www.genecards.org/cgi-bin/carddisp.pl?gene=GLA
JPH1	Junctophilin 1	Protein Coding	46	GC08M074234	9.34709930419922	https://www.genecards.org/cgi-bin/carddisp.pl?gene=JPH1
RAB18	RAB18, Member RAS Oncogene Family	Protein Coding	45	GC10P027504	9.33752250671387	https://www.genecards.org/cgi-bin/carddisp.pl?gene=RAB18
MGST1	Microsomal Glutathione S-Transferase 1	Protein Coding	50	GC12P016347	9.3342399597168	https://www.genecards.org/cgi-bin/carddisp.pl?gene=MGST1
TMEM41B	Transmembrane Protein 41B	Protein Coding	42	GC11M009280	9.31976699829102	https://www.genecards.org/cgi-bin/carddisp.pl?gene=TMEM41B
ZC3H12A	Zinc Finger CCCH-Type Containing 12A	Protein Coding	46	GC01P037474	9.31687164306641	https://www.genecards.org/cgi-bin/carddisp.pl?gene=ZC3H12A
DPM3	Dolichyl-Phosphate Mannosyltransferase Subunit 3, Regulatory	Protein Coding	48	GC01M155139	9.31542682647705	https://www.genecards.org/cgi-bin/carddisp.pl?gene=DPM3
MAP2K3	Mitogen-Activated Protein Kinase Kinase 3	Protein Coding	56	GC17P071100	9.31164932250977	https://www.genecards.org/cgi-bin/carddisp.pl?gene=MAP2K3
EBP	EBP Cholestenol Delta-Isomerase	Protein Coding	51	GC0XP048521	9.30667495727539	https://www.genecards.org/cgi-bin/carddisp.pl?gene=EBP
LBR	Lamin B Receptor	Protein Coding	54	GC01M225401	9.29865646362305	https://www.genecards.org/cgi-bin/carddisp.pl?gene=LBR
GADD45A	Growth Arrest And DNA Damage Inducible Alpha	Protein Coding	50	GC01P067685	9.28679084777832	https://www.genecards.org/cgi-bin/carddisp.pl?gene=GADD45A
CDK5	Cyclin Dependent Kinase 5	Protein Coding	60	GC07M151053	9.2812442779541	https://www.genecards.org/cgi-bin/carddisp.pl?gene=CDK5
RFT1	RFT1 Homolog	Protein Coding	45	GC03M053071	9.27723121643066	https://www.genecards.org/cgi-bin/carddisp.pl?gene=RFT1
KPNB1	Karyopherin Subunit Beta 1	Protein Coding	50	GC17P047649	9.2639102935791	https://www.genecards.org/cgi-bin/carddisp.pl?gene=KPNB1
SRPRB	SRP Receptor Subunit Beta	Protein Coding	45	GC03P133784	9.26246166229248	https://www.genecards.org/cgi-bin/carddisp.pl?gene=SRPRB
ARSA	Arylsulfatase A	Protein Coding	54	GC22M050622	9.25232601165771	https://www.genecards.org/cgi-bin/carddisp.pl?gene=ARSA
EMC6	ER Membrane Protein Complex Subunit 6	Protein Coding	39	GC17P003668	9.2457447052002	https://www.genecards.org/cgi-bin/carddisp.pl?gene=EMC6
TREX1	Three Prime Repair Exonuclease 1	Protein Coding	49	GC03P050895	9.2427978515625	https://www.genecards.org/cgi-bin/carddisp.pl?gene=TREX1
RHBDD1	Rhomboid Domain Containing 1	Protein Coding	40	GC02P226825	9.24256324768066	https://www.genecards.org/cgi-bin/carddisp.pl?gene=RHBDD1
KDR	Kinase Insert Domain Receptor	Protein Coding	60	GC04M055078	9.23549270629883	https://www.genecards.org/cgi-bin/carddisp.pl?gene=KDR
TRPM4	Transient Receptor Potential Cation Channel Subfamily M Member 4	Protein Coding	52	GC19P049157	9.23508834838867	https://www.genecards.org/cgi-bin/carddisp.pl?gene=TRPM4
POR	Cytochrome P450 Oxidoreductase	Protein Coding	56	GC07P075899	9.23483276367188	https://www.genecards.org/cgi-bin/carddisp.pl?gene=POR
YKT6	YKT6 V-SNARE Homolog	Protein Coding	47	GC07P044200	9.22466564178467	https://www.genecards.org/cgi-bin/carddisp.pl?gene=YKT6
HTR1A	5-Hydroxytryptamine Receptor 1A	Protein Coding	53	GC05M063960	9.22306060791016	https://www.genecards.org/cgi-bin/carddisp.pl?gene=HTR1A
PIK3CG	Phosphatidylinositol-4,5-Bisphosphate 3-Kinase Catalytic Subunit Gamma	Protein Coding	55	GC07P106865	9.22217750549316	https://www.genecards.org/cgi-bin/carddisp.pl?gene=PIK3CG
TYR	Tyrosinase	Protein Coding	55	GC11P089177	9.21674537658691	https://www.genecards.org/cgi-bin/carddisp.pl?gene=TYR
EEF2	Eukaryotic Translation Elongation Factor 2	Protein Coding	55	GC19M003976	9.21544742584229	https://www.genecards.org/cgi-bin/carddisp.pl?gene=EEF2
MCL1	MCL1 Apoptosis Regulator, BCL2 Family Member	Protein Coding	55	GC01M154069	9.2109432220459	https://www.genecards.org/cgi-bin/carddisp.pl?gene=MCL1
MMGT1	Membrane Magnesium Transporter 1	Protein Coding	42	GC0XM135962	9.20991134643555	https://www.genecards.org/cgi-bin/carddisp.pl?gene=MMGT1
YWHAZ	Tyrosine 3-Monooxygenase/Tryptophan 5-Monooxygenase Activation Protein Zeta	Protein Coding	53	GC08M100917	9.20029926300049	https://www.genecards.org/cgi-bin/carddisp.pl?gene=YWHAZ
ADRB2	Adrenoceptor Beta 2	Protein Coding	55	GC05P148825	9.19935607910156	https://www.genecards.org/cgi-bin/carddisp.pl?gene=ADRB2
TMCO1	Transmembrane And Coiled-Coil Domains 1	Protein Coding	47	GC01M165724	9.19700908660889	https://www.genecards.org/cgi-bin/carddisp.pl?gene=TMCO1
CDKN2A	Cyclin Dependent Kinase Inhibitor 2A	Protein Coding	59	GC09M021967	9.19008636474609	https://www.genecards.org/cgi-bin/carddisp.pl?gene=CDKN2A
TGM2	Transglutaminase 2	Protein Coding	54	GC20M038127	9.1852970123291	https://www.genecards.org/cgi-bin/carddisp.pl?gene=TGM2
SACM1L	SAC1 Like Phosphatidylinositide Phosphatase	Protein Coding	46	GC03P050752	9.17377471923828	https://www.genecards.org/cgi-bin/carddisp.pl?gene=SACM1L
SCP2	Sterol Carrier Protein 2	Protein Coding	52	GC01P052927	9.16468811035156	https://www.genecards.org/cgi-bin/carddisp.pl?gene=SCP2
SCFD1	Sec1 Family Domain Containing 1	Protein Coding	46	GC14P030622	9.16437911987305	https://www.genecards.org/cgi-bin/carddisp.pl?gene=SCFD1
KRAS	KRAS Proto-Oncogene, GTPase	Protein Coding	59	GC12M025204	9.15778541564941	https://www.genecards.org/cgi-bin/carddisp.pl?gene=KRAS
NOS1	Nitric Oxide Synthase 1	Protein Coding	56	GC12M117208	9.14528369903564	https://www.genecards.org/cgi-bin/carddisp.pl?gene=NOS1
SFTPC	Surfactant Protein C	Protein Coding	48	GC08P022156	9.13840293884277	https://www.genecards.org/cgi-bin/carddisp.pl?gene=SFTPC
SSR1	Signal Sequence Receptor Subunit 1	Protein Coding	47	GC06M007268	9.13638019561768	https://www.genecards.org/cgi-bin/carddisp.pl?gene=SSR1
NBAS	NBAS Subunit Of NRZ Tethering Complex	Protein Coding	47	GC02M014793	9.12882041931152	https://www.genecards.org/cgi-bin/carddisp.pl?gene=NBAS
GABARAP	GABA Type A Receptor-Associated Protein	Protein Coding	50	GC17M007240	9.11710357666016	https://www.genecards.org/cgi-bin/carddisp.pl?gene=GABARAP
TEX2	Testis Expressed 2	Protein Coding	42	GC17M064147	9.10596466064453	https://www.genecards.org/cgi-bin/carddisp.pl?gene=TEX2
CNR1	Cannabinoid Receptor 1	Protein Coding	53	GC06M088139	9.09560775756836	https://www.genecards.org/cgi-bin/carddisp.pl?gene=CNR1
NGLY1	N-Glycanase 1	Protein Coding	51	GC03M025718	9.08654594421387	https://www.genecards.org/cgi-bin/carddisp.pl?gene=NGLY1
GABARAPL1	GABA Type A Receptor Associated Protein Like 1	Protein Coding	47	GC12P010212	9.08292198181152	https://www.genecards.org/cgi-bin/carddisp.pl?gene=GABARAPL1
HACD3	3-Hydroxyacyl-CoA Dehydratase 3	Protein Coding	44	GC15P065530	9.04264831542969	https://www.genecards.org/cgi-bin/carddisp.pl?gene=HACD3
ATG14	Autophagy Related 14	Protein Coding	43	GC14M055366	9.03671455383301	https://www.genecards.org/cgi-bin/carddisp.pl?gene=ATG14
BAG3	BAG Cochaperone 3	Protein Coding	50	GC10P119651	9.01884078979492	https://www.genecards.org/cgi-bin/carddisp.pl?gene=BAG3
CLN8	CLN8 Transmembrane ER And ERGIC Protein	Protein Coding	47	GC08P001755	9.0155143737793	https://www.genecards.org/cgi-bin/carddisp.pl?gene=CLN8
MSRB3	Methionine Sulfoxide Reductase B3	Protein Coding	50	GC12P065279	9.00009346008301	https://www.genecards.org/cgi-bin/carddisp.pl?gene=MSRB3
CGRRF1	Cell Growth Regulator With Ring Finger Domain 1	Protein Coding	40	GC14P054509	8.99841117858887	https://www.genecards.org/cgi-bin/carddisp.pl?gene=CGRRF1
ATF2	Activating Transcription Factor 2	Protein Coding	54	GC02M175072	8.97760581970215	https://www.genecards.org/cgi-bin/carddisp.pl?gene=ATF2
TRAPPC2	Trafficking Protein Particle Complex Subunit 2	Protein Coding	46	GC0XM013712	8.9749641418457	https://www.genecards.org/cgi-bin/carddisp.pl?gene=TRAPPC2
PPP1CC	Protein Phosphatase 1 Catalytic Subunit Gamma	Protein Coding	51	GC12M110709	8.96743965148926	https://www.genecards.org/cgi-bin/carddisp.pl?gene=PPP1CC
PROC	Protein C, Inactivator Of Coagulation Factors Va And VIIIa	Protein Coding	58	GC02P127418	8.96191883087158	https://www.genecards.org/cgi-bin/carddisp.pl?gene=PROC
PML	PML Nuclear Body Scaffold	Protein Coding	53	GC15P073994	8.95806217193604	https://www.genecards.org/cgi-bin/carddisp.pl?gene=PML
CAPN3	Calpain 3	Protein Coding	55	GC15P042359	8.95690155029297	https://www.genecards.org/cgi-bin/carddisp.pl?gene=CAPN3
ELAVL1	ELAV Like RNA Binding Protein 1	Protein Coding	47	GC19M007958	8.95648765563965	https://www.genecards.org/cgi-bin/carddisp.pl?gene=ELAVL1
HACD2	3-Hydroxyacyl-CoA Dehydratase 2	Protein Coding	42	GC03M123490	8.9560718536377	https://www.genecards.org/cgi-bin/carddisp.pl?gene=HACD2
E2F1	E2F Transcription Factor 1	Protein Coding	50	GC20M033675	8.94686889648438	https://www.genecards.org/cgi-bin/carddisp.pl?gene=E2F1
SGPP1	Sphingosine-1-Phosphate Phosphatase 1	Protein Coding	44	GC14M063684	8.94542121887207	https://www.genecards.org/cgi-bin/carddisp.pl?gene=SGPP1
HMOX2	Heme Oxygenase 2	Protein Coding	52	GC16P004474	8.94341278076172	https://www.genecards.org/cgi-bin/carddisp.pl?gene=HMOX2
NR1H2	Nuclear Receptor Subfamily 1 Group H Member 2	Protein Coding	53	GC19P050329	8.94023895263672	https://www.genecards.org/cgi-bin/carddisp.pl?gene=NR1H2
CDH1	Cadherin 1	Protein Coding	56	GC16P068737	8.93978404998779	https://www.genecards.org/cgi-bin/carddisp.pl?gene=CDH1
MAPKAP1	MAPK Associated Protein 1	Protein Coding	51	GC09M125437	8.93107604980469	https://www.genecards.org/cgi-bin/carddisp.pl?gene=MAPKAP1
NPM1	Nucleophosmin 1	Protein Coding	58	GC05P171387	8.92484664916992	https://www.genecards.org/cgi-bin/carddisp.pl?gene=NPM1
TMEM258	Transmembrane Protein 258	Protein Coding	40	GC11M061768	8.92458152770996	https://www.genecards.org/cgi-bin/carddisp.pl?gene=TMEM258
IGF2BP1	Insulin Like Growth Factor 2 MRNA Binding Protein 1	Protein Coding	47	GC17P072236	8.9184103012085	https://www.genecards.org/cgi-bin/carddisp.pl?gene=IGF2BP1
MTDH	Metadherin	Protein Coding	47	GC08P097644	8.91364479064941	https://www.genecards.org/cgi-bin/carddisp.pl?gene=MTDH
FKBP1B	FKBP Prolyl Isomerase 1B	Protein Coding	45	GC02P024033	8.8954963684082	https://www.genecards.org/cgi-bin/carddisp.pl?gene=FKBP1B
TXNRD1	Thioredoxin Reductase 1	Protein Coding	51	GC12P104215	8.88890552520752	https://www.genecards.org/cgi-bin/carddisp.pl?gene=TXNRD1
MIR133B	MicroRNA 133b	RNA Gene	23	GC06P052148	8.88743877410889	https://www.genecards.org/cgi-bin/carddisp.pl?gene=MIR133B
SET	SET Nuclear Proto-Oncogene	Protein Coding	51	GC09P129887	8.88419818878174	https://www.genecards.org/cgi-bin/carddisp.pl?gene=SET
BTRC	Beta-Transducin Repeat Containing E3 Ubiquitin Protein Ligase	Protein Coding	52	GC10P101354	8.88185882568359	https://www.genecards.org/cgi-bin/carddisp.pl?gene=BTRC
MT-TP	Mitochondrially Encoded TRNA-Pro (CCN)	RNA Gene	11	GCMTM015957	8.88163566589355	https://www.genecards.org/cgi-bin/carddisp.pl?gene=MT-TP
POMT2	Protein O-Mannosyltransferase 2	Protein Coding	51	GC14M077274	8.87994575500488	https://www.genecards.org/cgi-bin/carddisp.pl?gene=POMT2
ACE	Angiotensin I Converting Enzyme	Protein Coding	59	GC17P063477	8.8642692565918	https://www.genecards.org/cgi-bin/carddisp.pl?gene=ACE
PKM	Pyruvate Kinase M1/2	Protein Coding	56	GC15M072199	8.86155414581299	https://www.genecards.org/cgi-bin/carddisp.pl?gene=PKM
REEP1	Receptor Accessory Protein 1	Protein Coding	47	GC02M086213	8.85154819488525	https://www.genecards.org/cgi-bin/carddisp.pl?gene=REEP1
RPL5	Ribosomal Protein L5	Protein Coding	55	GC01P092832	8.84634017944336	https://www.genecards.org/cgi-bin/carddisp.pl?gene=RPL5
MIR34A	MicroRNA 34a	RNA Gene	25	GC01M009630	8.83052539825439	https://www.genecards.org/cgi-bin/carddisp.pl?gene=MIR34A
UFM1	Ubiquitin Fold Modifier 1	Protein Coding	48	GC13P038349	8.82872486114502	https://www.genecards.org/cgi-bin/carddisp.pl?gene=UFM1
PLP1	Proteolipid Protein 1	Protein Coding	50	GC0XP103773	8.82790088653564	https://www.genecards.org/cgi-bin/carddisp.pl?gene=PLP1
PPP1CB	Protein Phosphatase 1 Catalytic Subunit Beta	Protein Coding	53	GC02P028752	8.82682037353516	https://www.genecards.org/cgi-bin/carddisp.pl?gene=PPP1CB
SMPD1	Sphingomyelin Phosphodiesterase 1	Protein Coding	56	GC11P006390	8.82534313201904	https://www.genecards.org/cgi-bin/carddisp.pl?gene=SMPD1
PARP16	Poly(ADP-Ribose) Polymerase Family Member 16	Protein Coding	42	GC15M129478	8.81339645385742	https://www.genecards.org/cgi-bin/carddisp.pl?gene=PARP16
SELENOF	Selenoprotein F	Protein Coding	40	GC01M086863	8.80734539031982	https://www.genecards.org/cgi-bin/carddisp.pl?gene=SELENOF
SEC11A	SEC11 Homolog A, Signal Peptidase Complex Subunit	Protein Coding	44	GC15M084669	8.78634071350098	https://www.genecards.org/cgi-bin/carddisp.pl?gene=SEC11A
CD36	CD36 Molecule	Protein Coding	57	GC07P080369	8.7783203125	https://www.genecards.org/cgi-bin/carddisp.pl?gene=CD36
APOA1	Apolipoprotein A1	Protein Coding	57	GC11M116835	8.77592372894287	https://www.genecards.org/cgi-bin/carddisp.pl?gene=APOA1
CDK5RAP3	CDK5 Regulatory Subunit Associated Protein 3	Protein Coding	43	GC17P047967	8.77246475219727	https://www.genecards.org/cgi-bin/carddisp.pl?gene=CDK5RAP3
RET	Ret Proto-Oncogene	Protein Coding	61	GC10P043303	8.77071475982666	https://www.genecards.org/cgi-bin/carddisp.pl?gene=RET
AKAP6	A-Kinase Anchoring Protein 6	Protein Coding	47	GC14P032329	8.76788520812988	https://www.genecards.org/cgi-bin/carddisp.pl?gene=AKAP6
DST	Dystonin	Protein Coding	50	GC06M056457	8.75807762145996	https://www.genecards.org/cgi-bin/carddisp.pl?gene=DST
PLOD1	Procollagen-Lysine,2-Oxoglutarate 5-Dioxygenase 1	Protein Coding	52	GC01P011934	8.75192737579346	https://www.genecards.org/cgi-bin/carddisp.pl?gene=PLOD1
PPM1L	Protein Phosphatase, Mg2+/Mn2+ Dependent 1L	Protein Coding	45	GC03P160755	8.74392509460449	https://www.genecards.org/cgi-bin/carddisp.pl?gene=PPM1L
SLC30A5	Solute Carrier Family 30 Member 5	Protein Coding	47	GC05P069093	8.74160003662109	https://www.genecards.org/cgi-bin/carddisp.pl?gene=SLC30A5
MIR493HG	MIR493 Cluster Host Gene	RNA Gene	14	GC14P111895	8.73887634277344	https://www.genecards.org/cgi-bin/carddisp.pl?gene=MIR493HG
ENSG00000276919		RNA Gene	10	GC14P111685	8.73887634277344	https://www.genecards.org/cgi-bin/carddisp.pl?gene=ENSG00000276919
TNFRSF1A	TNF Receptor Superfamily Member 1A	Protein Coding	57	GC12M006328	8.73590087890625	https://www.genecards.org/cgi-bin/carddisp.pl?gene=TNFRSF1A
LINC01554	Long Intergenic Non-Protein Coding RNA 1554	RNA Gene	25	GC05P095838	8.73514080047607	https://www.genecards.org/cgi-bin/carddisp.pl?gene=LINC01554
SOAT2	Sterol O-Acyltransferase 2	Protein Coding	50	GC12P053103	8.72067356109619	https://www.genecards.org/cgi-bin/carddisp.pl?gene=SOAT2
TERT	Telomerase Reverse Transcriptase	Protein Coding	59	GC05M001253	8.71763038635254	https://www.genecards.org/cgi-bin/carddisp.pl?gene=TERT
ZFAND1	Zinc Finger AN1-Type Containing 1	Protein Coding	39	GC08M081701	8.7159423828125	https://www.genecards.org/cgi-bin/carddisp.pl?gene=ZFAND1
AGTR1	Angiotensin II Receptor Type 1	Protein Coding	58	GC03P148697	8.71509742736816	https://www.genecards.org/cgi-bin/carddisp.pl?gene=AGTR1
GH-LCR	Growth Hormone Locus Control Region	Functional Element	4	GC17P063917	8.70831298828125	https://www.genecards.org/cgi-bin/carddisp.pl?gene=GH-LCR
PCNA	Proliferating Cell Nuclear Antigen	Protein Coding	57	GC20M005114	8.69972896575928	https://www.genecards.org/cgi-bin/carddisp.pl?gene=PCNA
MX1	MX Dynamin Like GTPase 1	Protein Coding	47	GC21P041420	8.6963939666748	https://www.genecards.org/cgi-bin/carddisp.pl?gene=MX1
EIF4E	Eukaryotic Translation Initiation Factor 4E	Protein Coding	56	GC04M098879	8.69128608703613	https://www.genecards.org/cgi-bin/carddisp.pl?gene=EIF4E
GORASP2	Golgi Reassembly Stacking Protein 2	Protein Coding	46	GC02P170928	8.68555641174316	https://www.genecards.org/cgi-bin/carddisp.pl?gene=GORASP2
KCNJ11	Potassium Inwardly Rectifying Channel Subfamily J Member 11	Protein Coding	53	GC11M017737	8.68311500549316	https://www.genecards.org/cgi-bin/carddisp.pl?gene=KCNJ11
UNC93B1	Unc-93 Homolog B1, TLR Signaling Regulator	Protein Coding	47	GC11M067991	8.67264080047607	https://www.genecards.org/cgi-bin/carddisp.pl?gene=UNC93B1
TMEM43	Transmembrane Protein 43	Protein Coding	50	GC03P014408	8.66996002197266	https://www.genecards.org/cgi-bin/carddisp.pl?gene=TMEM43
HAX1	HCLS1 Associated Protein X-1	Protein Coding	50	GC01P154273	8.6688289642334	https://www.genecards.org/cgi-bin/carddisp.pl?gene=HAX1
LONP1	Lon Peptidase 1, Mitochondrial	Protein Coding	52	GC19M005691	8.66019439697266	https://www.genecards.org/cgi-bin/carddisp.pl?gene=LONP1
CLCN1	Chloride Voltage-Gated Channel 1	Protein Coding	51	GC07P143316	8.65547561645508	https://www.genecards.org/cgi-bin/carddisp.pl?gene=CLCN1
CALHM1	Calcium Homeostasis Modulator 1	Protein Coding	42	GC10M103454	8.65540981292725	https://www.genecards.org/cgi-bin/carddisp.pl?gene=CALHM1
KHSRP	KH-Type Splicing Regulatory Protein	Protein Coding	48	GC19M006413	8.6553783416748	https://www.genecards.org/cgi-bin/carddisp.pl?gene=KHSRP
MYDGF	Myeloid Derived Growth Factor	Protein Coding	43	GC19M004641	8.65379810333252	https://www.genecards.org/cgi-bin/carddisp.pl?gene=MYDGF
COPE	COPI Coat Complex Subunit Epsilon	Protein Coding	47	GC19M018899	8.65091609954834	https://www.genecards.org/cgi-bin/carddisp.pl?gene=COPE
TRAPPC12	Trafficking Protein Particle Complex Subunit 12	Protein Coding	47	GC02P003383	8.64792823791504	https://www.genecards.org/cgi-bin/carddisp.pl?gene=TRAPPC12
UBQLN2	Ubiquilin 2	Protein Coding	50	GC0XP056563	8.6389274597168	https://www.genecards.org/cgi-bin/carddisp.pl?gene=UBQLN2
SCARA3	Scavenger Receptor Class A Member 3	Protein Coding	44	GC08P027633	8.63622665405273	https://www.genecards.org/cgi-bin/carddisp.pl?gene=SCARA3
CSNK2B	Casein Kinase 2 Beta	Protein Coding	55	GC06P100206	8.63364124298096	https://www.genecards.org/cgi-bin/carddisp.pl?gene=CSNK2B
YWHAE	Tyrosine 3-Monooxygenase/Tryptophan 5-Monooxygenase Activation Protein Epsilon	Protein Coding	56	GC17M012236	8.62721729278564	https://www.genecards.org/cgi-bin/carddisp.pl?gene=YWHAE
TRAPPC5	Trafficking Protein Particle Complex Subunit 5	Protein Coding	42	GC19P007680	8.62613391876221	https://www.genecards.org/cgi-bin/carddisp.pl?gene=TRAPPC5
ZFYVE27	Zinc Finger FYVE-Type Containing 27	Protein Coding	44	GC10P098130	8.61245727539063	https://www.genecards.org/cgi-bin/carddisp.pl?gene=ZFYVE27
FUS	FUS RNA Binding Protein	Protein Coding	51	GC16P031180	8.59871673583984	https://www.genecards.org/cgi-bin/carddisp.pl?gene=FUS
PPP1R3A	Protein Phosphatase 1 Regulatory Subunit 3A	Protein Coding	49	GC07M113876	8.57936859130859	https://www.genecards.org/cgi-bin/carddisp.pl?gene=PPP1R3A
CAMK2B	Calcium/Calmodulin Dependent Protein Kinase II Beta	Protein Coding	57	GC07M044724	8.57087135314941	https://www.genecards.org/cgi-bin/carddisp.pl?gene=CAMK2B
CTNNB1	Catenin Beta 1	Protein Coding	60	GC03P041194	8.56997680664063	https://www.genecards.org/cgi-bin/carddisp.pl?gene=CTNNB1
SSR2	Signal Sequence Receptor Subunit 2	Protein Coding	46	GC01M156009	8.5653133392334	https://www.genecards.org/cgi-bin/carddisp.pl?gene=SSR2
EIF2A	Eukaryotic Translation Initiation Factor 2A	Protein Coding	48	GC03P150546	8.5637378692627	https://www.genecards.org/cgi-bin/carddisp.pl?gene=EIF2A
CYP2D6	Cytochrome P450 Family 2 Subfamily D Member 6	Protein Coding	53	GC22M042126	8.5582218170166	https://www.genecards.org/cgi-bin/carddisp.pl?gene=CYP2D6
MPPE1	Metallophosphoesterase 1	Protein Coding	44	GC18M029309	8.55583667755127	https://www.genecards.org/cgi-bin/carddisp.pl?gene=MPPE1
ICAM1	Intercellular Adhesion Molecule 1	Protein Coding	57	GC19P010988	8.55194091796875	https://www.genecards.org/cgi-bin/carddisp.pl?gene=ICAM1
F9	Coagulation Factor IX	Protein Coding	54	GC0XP139530	8.55045318603516	https://www.genecards.org/cgi-bin/carddisp.pl?gene=F9
SPPL2C	Signal Peptide Peptidase Like 2C	Protein Coding	42	GC17P045844	8.53781795501709	https://www.genecards.org/cgi-bin/carddisp.pl?gene=SPPL2C
JPH3	Junctophilin 3	Protein Coding	49	GC16P087601	8.53698348999023	https://www.genecards.org/cgi-bin/carddisp.pl?gene=JPH3
DYSF	Dysferlin	Protein Coding	50	GC02P071453	8.53166198730469	https://www.genecards.org/cgi-bin/carddisp.pl?gene=DYSF
TLR9	Toll Like Receptor 9	Protein Coding	53	GC03M052225	8.53036689758301	https://www.genecards.org/cgi-bin/carddisp.pl?gene=TLR9
ATP7A	ATPase Copper Transporting Alpha	Protein Coding	52	GC0XP078051	8.51805686950684	https://www.genecards.org/cgi-bin/carddisp.pl?gene=ATP7A
G6PC3	Glucose-6-Phosphatase Catalytic Subunit 3	Protein Coding	48	GC17P044070	8.4931058883667	https://www.genecards.org/cgi-bin/carddisp.pl?gene=G6PC3
LRRC59	Leucine Rich Repeat Containing 59	Protein Coding	42	GC17M050375	8.48895359039307	https://www.genecards.org/cgi-bin/carddisp.pl?gene=LRRC59
BCL2L10	BCL2 Like 10	Protein Coding	46	GC15M130314	8.45341968536377	https://www.genecards.org/cgi-bin/carddisp.pl?gene=BCL2L10
SOD3	Superoxide Dismutase 3	Protein Coding	50	GC04P024798	8.44992923736572	https://www.genecards.org/cgi-bin/carddisp.pl?gene=SOD3
PMM2	Phosphomannomutase 2	Protein Coding	53	GC16P008788	8.44908809661865	https://www.genecards.org/cgi-bin/carddisp.pl?gene=PMM2
CSNK2A1	Casein Kinase 2 Alpha 1	Protein Coding	57	GC20M000472	8.44680976867676	https://www.genecards.org/cgi-bin/carddisp.pl?gene=CSNK2A1
DGAT1	Diacylglycerol O-Acyltransferase 1	Protein Coding	55	GC08M145906	8.44407176971436	https://www.genecards.org/cgi-bin/carddisp.pl?gene=DGAT1
VKORC1	Vitamin K Epoxide Reductase Complex Subunit 1	Protein Coding	55	GC16M040147	8.44185256958008	https://www.genecards.org/cgi-bin/carddisp.pl?gene=VKORC1
PPARA	Peroxisome Proliferator Activated Receptor Alpha	Protein Coding	51	GC22P046150	8.44106197357178	https://www.genecards.org/cgi-bin/carddisp.pl?gene=PPARA
COL2A1	Collagen Type II Alpha 1 Chain	Protein Coding	56	GC12M047972	8.43838882446289	https://www.genecards.org/cgi-bin/carddisp.pl?gene=COL2A1
TNFSF10	TNF Superfamily Member 10	Protein Coding	51	GC03M172505	8.43325042724609	https://www.genecards.org/cgi-bin/carddisp.pl?gene=TNFSF10
PWAR4	Prader Willi/Angelman Region RNA 4	RNA Gene	11	GC15P025211	8.43183135986328	https://www.genecards.org/cgi-bin/carddisp.pl?gene=PWAR4
HSD17B12	Hydroxysteroid 17-Beta Dehydrogenase 12	Protein Coding	46	GC11P043652	8.41329193115234	https://www.genecards.org/cgi-bin/carddisp.pl?gene=HSD17B12
ERMARD	ER Membrane Associated RNA Degradation	Protein Coding	39	GC06P169751	8.41184425354004	https://www.genecards.org/cgi-bin/carddisp.pl?gene=ERMARD
STT3B	STT3 Oligosaccharyltransferase Complex Catalytic Subunit B	Protein Coding	50	GC03P031532	8.40872001647949	https://www.genecards.org/cgi-bin/carddisp.pl?gene=STT3B
F10	Coagulation Factor X	Protein Coding	57	GC13P113122	8.40349864959717	https://www.genecards.org/cgi-bin/carddisp.pl?gene=F10
PSMA7	Proteasome 20S Subunit Alpha 7	Protein Coding	51	GC20M062136	8.38880920410156	https://www.genecards.org/cgi-bin/carddisp.pl?gene=PSMA7
NOTCH2	Notch Receptor 2	Protein Coding	59	GC01M119911	8.38815975189209	https://www.genecards.org/cgi-bin/carddisp.pl?gene=NOTCH2
RELA	RELA Proto-Oncogene, NF-KB Subunit	Protein Coding	59	GC11M065653	8.38663864135742	https://www.genecards.org/cgi-bin/carddisp.pl?gene=RELA
GOSR2	Golgi SNAP Receptor Complex Member 2	Protein Coding	49	GC17P072133	8.38478755950928	https://www.genecards.org/cgi-bin/carddisp.pl?gene=GOSR2
C1R	Complement C1r	Protein Coding	53	GC12M008292	8.37887573242188	https://www.genecards.org/cgi-bin/carddisp.pl?gene=C1R
PLOD3	Procollagen-Lysine,2-Oxoglutarate 5-Dioxygenase 3	Protein Coding	53	GC07M101205	8.3630428314209	https://www.genecards.org/cgi-bin/carddisp.pl?gene=PLOD3
EPM2A-DT	EPM2A Divergent Transcript	RNA Gene	17	GC06P145737	8.36282444000244	https://www.genecards.org/cgi-bin/carddisp.pl?gene=EPM2A-DT
GHRL	Ghrelin And Obestatin Prepropeptide	Protein Coding	48	GC03M010285	8.35824394226074	https://www.genecards.org/cgi-bin/carddisp.pl?gene=GHRL
HSPA6	Heat Shock Protein Family A (Hsp70) Member 6	Protein Coding	51	GC01P161524	8.35579013824463	https://www.genecards.org/cgi-bin/carddisp.pl?gene=HSPA6
SFTA3	Surfactant Associated 3	RNA Gene	36	GC14M036474	8.35111808776855	https://www.genecards.org/cgi-bin/carddisp.pl?gene=SFTA3
WLS	Wnt Ligand Secretion Mediator	Protein Coding	46	GC01M068098	8.3503532409668	https://www.genecards.org/cgi-bin/carddisp.pl?gene=WLS
KNG1	Kininogen 1	Protein Coding	55	GC03P186717	8.33865356445313	https://www.genecards.org/cgi-bin/carddisp.pl?gene=KNG1
OMA1	OMA1 Zinc Metallopeptidase	Protein Coding	43	GC01M058415	8.33787155151367	https://www.genecards.org/cgi-bin/carddisp.pl?gene=OMA1
TECR	Trans-2,3-Enoyl-CoA Reductase	Protein Coding	51	GC19P014517	8.33112049102783	https://www.genecards.org/cgi-bin/carddisp.pl?gene=TECR
FANCD2	FA Complementation Group D2	Protein Coding	53	GC03P010026	8.32675838470459	https://www.genecards.org/cgi-bin/carddisp.pl?gene=FANCD2
ZFAND2B	Zinc Finger AN1-Type Containing 2B	Protein Coding	42	GC02P219195	8.32439708709717	https://www.genecards.org/cgi-bin/carddisp.pl?gene=ZFAND2B
GRINA	Glutamate Ionotropic Receptor NMDA Type Subunit Associated Protein 1	Protein Coding	40	GC08P143990	8.32267570495605	https://www.genecards.org/cgi-bin/carddisp.pl?gene=GRINA
UFC1	Ubiquitin-Fold Modifier Conjugating Enzyme 1	Protein Coding	44	GC01P161152	8.30301952362061	https://www.genecards.org/cgi-bin/carddisp.pl?gene=UFC1
PDHA1	Pyruvate Dehydrogenase E1 Subunit Alpha 1	Protein Coding	54	GC0XP019343	8.29869651794434	https://www.genecards.org/cgi-bin/carddisp.pl?gene=PDHA1
PLA2G6	Phospholipase A2 Group VI	Protein Coding	54	GC22M067580	8.29129600524902	https://www.genecards.org/cgi-bin/carddisp.pl?gene=PLA2G6
TRPA1	Transient Receptor Potential Cation Channel Subfamily A Member 1	Protein Coding	55	GC08M072019	8.29095077514648	https://www.genecards.org/cgi-bin/carddisp.pl?gene=TRPA1
MIR21	MicroRNA 21	RNA Gene	26	GC17P072430	8.27858543395996	https://www.genecards.org/cgi-bin/carddisp.pl?gene=MIR21
SRP72	Signal Recognition Particle 72	Protein Coding	48	GC04P056466	8.2719144821167	https://www.genecards.org/cgi-bin/carddisp.pl?gene=SRP72
MCFD2	Multiple Coagulation Factor Deficiency 2, ER Cargo Receptor Complex Subunit	Protein Coding	51	GC02M046901	8.26907634735107	https://www.genecards.org/cgi-bin/carddisp.pl?gene=MCFD2
NOS1AP	Nitric Oxide Synthase 1 Adaptor Protein	Protein Coding	46	GC01P162069	8.26804637908936	https://www.genecards.org/cgi-bin/carddisp.pl?gene=NOS1AP
F7	Coagulation Factor VII	Protein Coding	55	GC13P113105	8.25970649719238	https://www.genecards.org/cgi-bin/carddisp.pl?gene=F7
DUSP19	Dual Specificity Phosphatase 19	Protein Coding	46	GC02P183078	8.25841045379639	https://www.genecards.org/cgi-bin/carddisp.pl?gene=DUSP19
UGT1A9	UDP Glucuronosyltransferase Family 1 Member A9	Protein Coding	51	GC02P233671	8.25808429718018	https://www.genecards.org/cgi-bin/carddisp.pl?gene=UGT1A9
MAN1A1	Mannosidase Alpha Class 1A Member 1	Protein Coding	47	GC06M119269	8.25519466400146	https://www.genecards.org/cgi-bin/carddisp.pl?gene=MAN1A1
CDC42	Cell Division Cycle 42	Protein Coding	57	GC01P022052	8.25028038024902	https://www.genecards.org/cgi-bin/carddisp.pl?gene=CDC42
BCHE	Butyrylcholinesterase	Protein Coding	57	GC03M165772	8.2443323135376	https://www.genecards.org/cgi-bin/carddisp.pl?gene=BCHE
SIRT6	Sirtuin 6	Protein Coding	52	GC19M004174	8.23827743530273	https://www.genecards.org/cgi-bin/carddisp.pl?gene=SIRT6
GDF15	Growth Differentiation Factor 15	Protein Coding	50	GC19P079240	8.2355260848999	https://www.genecards.org/cgi-bin/carddisp.pl?gene=GDF15
CREBBP	CREB Binding Protein	Protein Coding	60	GC16M009954	8.21819686889648	https://www.genecards.org/cgi-bin/carddisp.pl?gene=CREBBP
STARD3NL	STARD3 N-Terminal Like	Protein Coding	42	GC07P038218	8.21761798858643	https://www.genecards.org/cgi-bin/carddisp.pl?gene=STARD3NL
ATXN2	Ataxin 2	Protein Coding	50	GC12M111443	8.21349716186523	https://www.genecards.org/cgi-bin/carddisp.pl?gene=ATXN2
PTEN	Phosphatase And Tensin Homolog	Protein Coding	59	GC10P096651	8.21117877960205	https://www.genecards.org/cgi-bin/carddisp.pl?gene=PTEN
ASNS	Asparagine Synthetase (Glutamine-Hydrolyzing)	Protein Coding	53	GC07M097854	8.20756721496582	https://www.genecards.org/cgi-bin/carddisp.pl?gene=ASNS
VDAC1	Voltage Dependent Anion Channel 1	Protein Coding	53	GC05M133975	8.20670604705811	https://www.genecards.org/cgi-bin/carddisp.pl?gene=VDAC1
COL1A1	Collagen Type I Alpha 1 Chain	Protein Coding	56	GC17M057583	8.20050048828125	https://www.genecards.org/cgi-bin/carddisp.pl?gene=COL1A1
NDUFS4	NADH:Ubiquinone Oxidoreductase Subunit S4	Protein Coding	50	GC05P053560	8.19427394866943	https://www.genecards.org/cgi-bin/carddisp.pl?gene=NDUFS4
ANK1	Ankyrin 1	Protein Coding	51	GC08M041653	8.19163513183594	https://www.genecards.org/cgi-bin/carddisp.pl?gene=ANK1
PIK3CA	Phosphatidylinositol-4,5-Bisphosphate 3-Kinase Catalytic Subunit Alpha	Protein Coding	59	GC03P179148	8.18563270568848	https://www.genecards.org/cgi-bin/carddisp.pl?gene=PIK3CA
SLC25A1	Solute Carrier Family 25 Member 1	Protein Coding	52	GC22M019513	8.18489074707031	https://www.genecards.org/cgi-bin/carddisp.pl?gene=SLC25A1
CALU	Calumenin	Protein Coding	50	GC07P128739	8.16759967803955	https://www.genecards.org/cgi-bin/carddisp.pl?gene=CALU
ZFYVE1	Zinc Finger FYVE-Type Containing 1	Protein Coding	43	GC14M072969	8.15903663635254	https://www.genecards.org/cgi-bin/carddisp.pl?gene=ZFYVE1
RPA1	Replication Protein A1	Protein Coding	53	GC17P001829	8.15862655639648	https://www.genecards.org/cgi-bin/carddisp.pl?gene=RPA1
NOL3	Nucleolar Protein 3	Protein Coding	49	GC16P067222	8.14841079711914	https://www.genecards.org/cgi-bin/carddisp.pl?gene=NOL3
KCNJ2	Potassium Inwardly Rectifying Channel Subfamily J Member 2	Protein Coding	55	GC17P070168	8.14496803283691	https://www.genecards.org/cgi-bin/carddisp.pl?gene=KCNJ2
UBE2D3	Ubiquitin Conjugating Enzyme E2 D3	Protein Coding	52	GC04M102794	8.13374519348145	https://www.genecards.org/cgi-bin/carddisp.pl?gene=UBE2D3
NGF	Nerve Growth Factor	Protein Coding	58	GC01M115285	8.12629413604736	https://www.genecards.org/cgi-bin/carddisp.pl?gene=NGF
MR1	Major Histocompatibility Complex, Class I-Related	Protein Coding	49	GC01P181033	8.10405731201172	https://www.genecards.org/cgi-bin/carddisp.pl?gene=MR1
CYP1B1	Cytochrome P450 Family 1 Subfamily B Member 1	Protein Coding	55	GC02M038066	8.10047721862793	https://www.genecards.org/cgi-bin/carddisp.pl?gene=CYP1B1
GRIN2B	Glutamate Ionotropic Receptor NMDA Type Subunit 2B	Protein Coding	59	GC12M013437	8.08171463012695	https://www.genecards.org/cgi-bin/carddisp.pl?gene=GRIN2B
USP19	Ubiquitin Specific Peptidase 19	Protein Coding	46	GC03M052150	8.07575130462646	https://www.genecards.org/cgi-bin/carddisp.pl?gene=USP19
CHRNE	Cholinergic Receptor Nicotinic Epsilon Subunit	Protein Coding	52	GC17M004897	8.07398319244385	https://www.genecards.org/cgi-bin/carddisp.pl?gene=CHRNE
ECPAS	Ecm29 Proteasome Adaptor And Scaffold	Protein Coding	40	GC09M111361	8.07346343994141	https://www.genecards.org/cgi-bin/carddisp.pl?gene=ECPAS
ABCD1	ATP Binding Cassette Subfamily D Member 1	Protein Coding	53	GC0XP153724	8.07069683074951	https://www.genecards.org/cgi-bin/carddisp.pl?gene=ABCD1
EIF5A	Eukaryotic Translation Initiation Factor 5A	Protein Coding	52	GC17P007306	8.06048774719238	https://www.genecards.org/cgi-bin/carddisp.pl?gene=EIF5A
GOSR1	Golgi SNAP Receptor Complex Member 1	Protein Coding	44	GC17P030477	8.05821990966797	https://www.genecards.org/cgi-bin/carddisp.pl?gene=GOSR1
MMP9	Matrix Metallopeptidase 9	Protein Coding	61	GC20P046008	8.04538536071777	https://www.genecards.org/cgi-bin/carddisp.pl?gene=MMP9
UGT1A10	UDP Glucuronosyltransferase Family 1 Member A10	Protein Coding	49	GC02P233636	8.0418815612793	https://www.genecards.org/cgi-bin/carddisp.pl?gene=UGT1A10
SSR4	Signal Sequence Receptor Subunit 4	Protein Coding	49	GC0XP153793	8.0403528213501	https://www.genecards.org/cgi-bin/carddisp.pl?gene=SSR4
SPCS2	Signal Peptidase Complex Subunit 2	Protein Coding	41	GC11P078981	8.02632713317871	https://www.genecards.org/cgi-bin/carddisp.pl?gene=SPCS2
VAMP2	Vesicle Associated Membrane Protein 2	Protein Coding	51	GC17M012669	8.02569103240967	https://www.genecards.org/cgi-bin/carddisp.pl?gene=VAMP2
GATA1	GATA Binding Protein 1	Protein Coding	53	GC0XP048786	8.02489948272705	https://www.genecards.org/cgi-bin/carddisp.pl?gene=GATA1
TFRC	Transferrin Receptor	Protein Coding	58	GC03M196113	8.01837253570557	https://www.genecards.org/cgi-bin/carddisp.pl?gene=TFRC
POMT1	Protein O-Mannosyltransferase 1	Protein Coding	51	GC09P131502	8.00733661651611	https://www.genecards.org/cgi-bin/carddisp.pl?gene=POMT1
CTSD	Cathepsin D	Protein Coding	59	GC11M001752	8.0057487487793	https://www.genecards.org/cgi-bin/carddisp.pl?gene=CTSD
IL24	Interleukin 24	Protein Coding	48	GC01P206897	8.00098705291748	https://www.genecards.org/cgi-bin/carddisp.pl?gene=IL24
TRAPPC11	Trafficking Protein Particle Complex Subunit 11	Protein Coding	43	GC04P183659	7.99595022201538	https://www.genecards.org/cgi-bin/carddisp.pl?gene=TRAPPC11
RNF13	Ring Finger Protein 13	Protein Coding	49	GC03P149812	7.99242877960205	https://www.genecards.org/cgi-bin/carddisp.pl?gene=RNF13
ACTB	Actin Beta	Protein Coding	56	GC07M005527	7.99116706848145	https://www.genecards.org/cgi-bin/carddisp.pl?gene=ACTB
TMEM106C	Transmembrane Protein 106C	Protein Coding	39	GC12P047963	7.98737144470215	https://www.genecards.org/cgi-bin/carddisp.pl?gene=TMEM106C
TRAPPC4	Trafficking Protein Particle Complex Subunit 4	Protein Coding	47	GC11P119018	7.98506784439087	https://www.genecards.org/cgi-bin/carddisp.pl?gene=TRAPPC4
AKR1B1	Aldo-Keto Reductase Family 1 Member B	Protein Coding	53	GC07M134442	7.98411178588867	https://www.genecards.org/cgi-bin/carddisp.pl?gene=AKR1B1
PWAR1	Prader Willi/Angelman Region RNA 1	RNA Gene	17	GC15P025135	7.98183917999268	https://www.genecards.org/cgi-bin/carddisp.pl?gene=PWAR1
PITPNM1	Phosphatidylinositol Transfer Protein Membrane Associated 1	Protein Coding	46	GC11M106225	7.97431325912476	https://www.genecards.org/cgi-bin/carddisp.pl?gene=PITPNM1
SIRT3	Sirtuin 3	Protein Coding	54	GC11M000215	7.96772718429565	https://www.genecards.org/cgi-bin/carddisp.pl?gene=SIRT3
PSENEN	Presenilin Enhancer, Gamma-Secretase Subunit	Protein Coding	52	GC19P079553	7.96347570419312	https://www.genecards.org/cgi-bin/carddisp.pl?gene=PSENEN
STK25	Serine/Threonine Kinase 25	Protein Coding	48	GC02M241492	7.96206474304199	https://www.genecards.org/cgi-bin/carddisp.pl?gene=STK25
CHEK1	Checkpoint Kinase 1	Protein Coding	57	GC11P125625	7.95202350616455	https://www.genecards.org/cgi-bin/carddisp.pl?gene=CHEK1
GABRG2	Gamma-Aminobutyric Acid Type A Receptor Subunit Gamma2	Protein Coding	55	GC05P162000	7.94524574279785	https://www.genecards.org/cgi-bin/carddisp.pl?gene=GABRG2
VRK2	VRK Serine/Threonine Kinase 2	Protein Coding	47	GC02P057907	7.93489360809326	https://www.genecards.org/cgi-bin/carddisp.pl?gene=VRK2
FKBP10	FKBP Prolyl Isomerase 10	Protein Coding	50	GC17P041812	7.92991542816162	https://www.genecards.org/cgi-bin/carddisp.pl?gene=FKBP10
DNAJA1	DnaJ Heat Shock Protein Family (Hsp40) Member A1	Protein Coding	47	GC09P033025	7.92533445358276	https://www.genecards.org/cgi-bin/carddisp.pl?gene=DNAJA1
MIR125A	MicroRNA 125a	RNA Gene	23	GC19P080165	7.90173196792603	https://www.genecards.org/cgi-bin/carddisp.pl?gene=MIR125A
ATP1A1	ATPase Na+/K+ Transporting Subunit Alpha 1	Protein Coding	57	GC01P116372	7.89569854736328	https://www.genecards.org/cgi-bin/carddisp.pl?gene=ATP1A1
PPP1R12A	Protein Phosphatase 1 Regulatory Subunit 12A	Protein Coding	51	GC12M079773	7.88367700576782	https://www.genecards.org/cgi-bin/carddisp.pl?gene=PPP1R12A
RAB4B-EGLN2	RAB4B-EGLN2 Readthrough (NMD Candidate)	RNA Gene	17	GC19P040778	7.87907695770264	https://www.genecards.org/cgi-bin/carddisp.pl?gene=RAB4B-EGLN2
RBX1	Ring-Box 1	Protein Coding	50	GC22P040951	7.87586069107056	https://www.genecards.org/cgi-bin/carddisp.pl?gene=RBX1
ROCK1	Rho Associated Coiled-Coil Containing Protein Kinase 1	Protein Coding	56	GC18M020946	7.87030696868896	https://www.genecards.org/cgi-bin/carddisp.pl?gene=ROCK1
DNAJB1	DnaJ Heat Shock Protein Family (Hsp40) Member B1	Protein Coding	51	GC19M014514	7.86971950531006	https://www.genecards.org/cgi-bin/carddisp.pl?gene=DNAJB1
BID	BH3 Interacting Domain Death Agonist	Protein Coding	52	GC22M017734	7.848952293396	https://www.genecards.org/cgi-bin/carddisp.pl?gene=BID
TIAL1	TIA1 Cytotoxic Granule Associated RNA Binding Protein Like 1	Protein Coding	47	GC10M119571	7.84699153900146	https://www.genecards.org/cgi-bin/carddisp.pl?gene=TIAL1
QDPR	Quinoid Dihydropteridine Reductase	Protein Coding	53	GC04M017460	7.84580278396606	https://www.genecards.org/cgi-bin/carddisp.pl?gene=QDPR
ARSH	Arylsulfatase Family Member H	Protein Coding	39	GC0XP003006	7.83939743041992	https://www.genecards.org/cgi-bin/carddisp.pl?gene=ARSH
DNAJB2	DnaJ Heat Shock Protein Family (Hsp40) Member B2	Protein Coding	50	GC02P219279	7.83534383773804	https://www.genecards.org/cgi-bin/carddisp.pl?gene=DNAJB2
PDIA5	Protein Disulfide Isomerase Family A Member 5	Protein Coding	44	GC03P123067	7.83006191253662	https://www.genecards.org/cgi-bin/carddisp.pl?gene=PDIA5
RAD51	RAD51 Recombinase	Protein Coding	57	GC15P040694	7.82371997833252	https://www.genecards.org/cgi-bin/carddisp.pl?gene=RAD51
TM7SF2	Transmembrane 7 Superfamily Member 2	Protein Coding	47	GC11P065111	7.81891298294067	https://www.genecards.org/cgi-bin/carddisp.pl?gene=TM7SF2
LACC1	Laccase Domain Containing 1	Protein Coding	44	GC13P043879	7.81876659393311	https://www.genecards.org/cgi-bin/carddisp.pl?gene=LACC1
KPNA2	Karyopherin Subunit Alpha 2	Protein Coding	52	GC17P068035	7.81759595870972	https://www.genecards.org/cgi-bin/carddisp.pl?gene=KPNA2
MAP3K7	Mitogen-Activated Protein Kinase Kinase Kinase 7	Protein Coding	58	GC06M090513	7.81675624847412	https://www.genecards.org/cgi-bin/carddisp.pl?gene=MAP3K7
CFLAR	CASP8 And FADD Like Apoptosis Regulator	Protein Coding	51	GC02P201131	7.81606674194336	https://www.genecards.org/cgi-bin/carddisp.pl?gene=CFLAR
POP1	POP1 Homolog, Ribonuclease P/MRP Subunit	Protein Coding	47	GC08P098117	7.81251335144043	https://www.genecards.org/cgi-bin/carddisp.pl?gene=POP1
VTRNA1-1	Vault RNA 1-1	RNA Gene	17	GC05P147980	7.80764865875244	https://www.genecards.org/cgi-bin/carddisp.pl?gene=VTRNA1-1
LCN2	Lipocalin 2	Protein Coding	52	GC09P128149	7.80680465698242	https://www.genecards.org/cgi-bin/carddisp.pl?gene=LCN2
JAGN1	Jagunal Homolog 1	Protein Coding	43	GC03P009890	7.80456829071045	https://www.genecards.org/cgi-bin/carddisp.pl?gene=JAGN1
ATP13A2	ATPase Cation Transporting 13A2	Protein Coding	52	GC01M016985	7.8001503944397	https://www.genecards.org/cgi-bin/carddisp.pl?gene=ATP13A2
H2AX	H2A.X Variant Histone	Protein Coding	50	GC11M119370	7.79889249801636	https://www.genecards.org/cgi-bin/carddisp.pl?gene=H2AX
MMP2	Matrix Metallopeptidase 2	Protein Coding	60	GC16P055390	7.79706001281738	https://www.genecards.org/cgi-bin/carddisp.pl?gene=MMP2
SLC39A7	Solute Carrier Family 39 Member 7	Protein Coding	50	GC06P033200	7.79250574111938	https://www.genecards.org/cgi-bin/carddisp.pl?gene=SLC39A7
HSPA1L	Heat Shock Protein Family A (Hsp70) Member 1 Like	Protein Coding	51	GC06M031809	7.79026126861572	https://www.genecards.org/cgi-bin/carddisp.pl?gene=HSPA1L
SCAPER	S-Phase Cyclin A Associated Protein In The ER	Protein Coding	43	GC15M076347	7.78917551040649	https://www.genecards.org/cgi-bin/carddisp.pl?gene=SCAPER
SPTLC1	Serine Palmitoyltransferase Long Chain Base Subunit 1	Protein Coding	53	GC09M101736	7.78730297088623	https://www.genecards.org/cgi-bin/carddisp.pl?gene=SPTLC1
CREB3L4	CAMP Responsive Element Binding Protein 3 Like 4	Protein Coding	43	GC01P153967	7.78425407409668	https://www.genecards.org/cgi-bin/carddisp.pl?gene=CREB3L4
GBA2	Glucosylceramidase Beta 2	Protein Coding	47	GC09M035736	7.78333282470703	https://www.genecards.org/cgi-bin/carddisp.pl?gene=GBA2
CHKB-CPT1B	CHKB-CPT1B Readthrough (NMD Candidate)	RNA Gene	20	GC22M050568	7.77408027648926	https://www.genecards.org/cgi-bin/carddisp.pl?gene=CHKB-CPT1B
MYH7	Myosin Heavy Chain 7	Protein Coding	53	GC14M023412	7.77327919006348	https://www.genecards.org/cgi-bin/carddisp.pl?gene=MYH7
ALG13	ALG13 UDP-N-Acetylglucosaminyltransferase Subunit	Protein Coding	46	GC0XP111665	7.76145935058594	https://www.genecards.org/cgi-bin/carddisp.pl?gene=ALG13
CIRBP	Cold Inducible RNA Binding Protein	Protein Coding	44	GC19P001259	7.75876760482788	https://www.genecards.org/cgi-bin/carddisp.pl?gene=CIRBP
ABCD4	ATP Binding Cassette Subfamily D Member 4	Protein Coding	50	GC14M074285	7.75807571411133	https://www.genecards.org/cgi-bin/carddisp.pl?gene=ABCD4
UGT1A8	UDP Glucuronosyltransferase Family 1 Member A8	Protein Coding	44	GC02P233618	7.74868774414063	https://www.genecards.org/cgi-bin/carddisp.pl?gene=UGT1A8
SVIP	Small VCP Interacting Protein	Protein Coding	39	GC11M022799	7.74133157730103	https://www.genecards.org/cgi-bin/carddisp.pl?gene=SVIP
MARCHF6	Membrane Associated Ring-CH-Type Finger 6	Protein Coding	42	GC05P010547	7.73744201660156	https://www.genecards.org/cgi-bin/carddisp.pl?gene=MARCHF6
SI	Sucrase-Isomaltase	Protein Coding	52	GC03M164978	7.73442077636719	https://www.genecards.org/cgi-bin/carddisp.pl?gene=SI
KCNQ1OT1	KCNQ1 Opposite Strand/Antisense Transcript 1	RNA Gene	30	GC11M007381	7.73221349716187	https://www.genecards.org/cgi-bin/carddisp.pl?gene=KCNQ1OT1
NOX5	NADPH Oxidase 5	Protein Coding	44	GC15P129580	7.72615098953247	https://www.genecards.org/cgi-bin/carddisp.pl?gene=NOX5
UCHL1	Ubiquitin C-Terminal Hydrolase L1	Protein Coding	59	GC04P041256	7.72456741333008	https://www.genecards.org/cgi-bin/carddisp.pl?gene=UCHL1
DPM2	Dolichyl-Phosphate Mannosyltransferase Subunit 2, Regulatory	Protein Coding	43	GC09M127935	7.72225522994995	https://www.genecards.org/cgi-bin/carddisp.pl?gene=DPM2
ACTA1	Actin Alpha 1, Skeletal Muscle	Protein Coding	55	GC01M229799	7.71281623840332	https://www.genecards.org/cgi-bin/carddisp.pl?gene=ACTA1
MUC5AC	Mucin 5AC, Oligomeric Mucus/Gel-Forming	Protein Coding	46	GC11P002695	7.7079815864563	https://www.genecards.org/cgi-bin/carddisp.pl?gene=MUC5AC
TBXAS1	Thromboxane A Synthase 1	Protein Coding	56	GC07P139777	7.70653057098389	https://www.genecards.org/cgi-bin/carddisp.pl?gene=TBXAS1
TUSC3	Tumor Suppressor Candidate 3	Protein Coding	50	GC08P015417	7.70281457901001	https://www.genecards.org/cgi-bin/carddisp.pl?gene=TUSC3
SORT1	Sortilin 1	Protein Coding	51	GC01M109310	7.69810581207275	https://www.genecards.org/cgi-bin/carddisp.pl?gene=SORT1
TRAP1	TNF Receptor Associated Protein 1	Protein Coding	51	GC16M009952	7.69628477096558	https://www.genecards.org/cgi-bin/carddisp.pl?gene=TRAP1
BRAF	B-Raf Proto-Oncogene, Serine/Threonine Kinase	Protein Coding	60	GC07M140748	7.69164562225342	https://www.genecards.org/cgi-bin/carddisp.pl?gene=BRAF
GORASP1	Golgi Reassembly Stacking Protein 1	Protein Coding	47	GC03M039096	7.68585205078125	https://www.genecards.org/cgi-bin/carddisp.pl?gene=GORASP1
ELOVL1	ELOVL Fatty Acid Elongase 1	Protein Coding	48	GC01M043363	7.67990827560425	https://www.genecards.org/cgi-bin/carddisp.pl?gene=ELOVL1
VAMP7	Vesicle Associated Membrane Protein 7	Protein Coding	47	GC0XP155881	7.67851114273071	https://www.genecards.org/cgi-bin/carddisp.pl?gene=VAMP7
C1S	Complement C1s	Protein Coding	54	GC12P026369	7.6750636100769	https://www.genecards.org/cgi-bin/carddisp.pl?gene=C1S
AQP8	Aquaporin 8	Protein Coding	45	GC16P044764	7.67192506790161	https://www.genecards.org/cgi-bin/carddisp.pl?gene=AQP8
BCAP29	B Cell Receptor Associated Protein 29	Protein Coding	42	GC07P107579	7.66467046737671	https://www.genecards.org/cgi-bin/carddisp.pl?gene=BCAP29
ATG2A	Autophagy Related 2A	Protein Coding	46	GC11M106058	7.66417264938354	https://www.genecards.org/cgi-bin/carddisp.pl?gene=ATG2A
SLC6A3	Solute Carrier Family 6 Member 3	Protein Coding	57	GC05M001392	7.66370964050293	https://www.genecards.org/cgi-bin/carddisp.pl?gene=SLC6A3
ELOVL7	ELOVL Fatty Acid Elongase 7	Protein Coding	44	GC05M060751	7.65943241119385	https://www.genecards.org/cgi-bin/carddisp.pl?gene=ELOVL7
CD74	CD74 Molecule	Protein Coding	51	GC05M150378	7.65908575057983	https://www.genecards.org/cgi-bin/carddisp.pl?gene=CD74
LMBRD1	LMBR1 Domain Containing 1	Protein Coding	47	GC06M078442	7.65446329116821	https://www.genecards.org/cgi-bin/carddisp.pl?gene=LMBRD1
SERPINE1	Serpin Family E Member 1	Protein Coding	57	GC07P101127	7.65298652648926	https://www.genecards.org/cgi-bin/carddisp.pl?gene=SERPINE1
CYP3A4	Cytochrome P450 Family 3 Subfamily A Member 4	Protein Coding	56	GC07M099759	7.65163040161133	https://www.genecards.org/cgi-bin/carddisp.pl?gene=CYP3A4
IKBKG	Inhibitor Of Nuclear Factor Kappa B Kinase Regulatory Subunit Gamma	Protein Coding	55	GC0XP154541	7.65103149414063	https://www.genecards.org/cgi-bin/carddisp.pl?gene=IKBKG
SGPP2	Sphingosine-1-Phosphate Phosphatase 2	Protein Coding	42	GC02P222424	7.64913177490234	https://www.genecards.org/cgi-bin/carddisp.pl?gene=SGPP2
ATP2C1	ATPase Secretory Pathway Ca2+ Transporting 1	Protein Coding	51	GC03P130850	7.64845752716064	https://www.genecards.org/cgi-bin/carddisp.pl?gene=ATP2C1
PRKDC	Protein Kinase, DNA-Activated, Catalytic Subunit	Protein Coding	57	GC08M047773	7.64223957061768	https://www.genecards.org/cgi-bin/carddisp.pl?gene=PRKDC
CEBPA	CCAAT Enhancer Binding Protein Alpha	Protein Coding	53	GC19M033299	7.63258028030396	https://www.genecards.org/cgi-bin/carddisp.pl?gene=CEBPA
PIGBOS1	PIGB Opposite Strand 1	Protein Coding	21	GC15M055317	7.63220882415771	https://www.genecards.org/cgi-bin/carddisp.pl?gene=PIGBOS1
PLOD2	Procollagen-Lysine,2-Oxoglutarate 5-Dioxygenase 2	Protein Coding	52	GC03M146035	7.62560367584229	https://www.genecards.org/cgi-bin/carddisp.pl?gene=PLOD2
CYP2C19	Cytochrome P450 Family 2 Subfamily C Member 19	Protein Coding	51	GC10P094762	7.61923837661743	https://www.genecards.org/cgi-bin/carddisp.pl?gene=CYP2C19
PKP2	Plakophilin 2	Protein Coding	51	GC12M032790	7.61674547195435	https://www.genecards.org/cgi-bin/carddisp.pl?gene=PKP2
CES1	Carboxylesterase 1	Protein Coding	55	GC16M055836	7.61559104919434	https://www.genecards.org/cgi-bin/carddisp.pl?gene=CES1
SRP9	Signal Recognition Particle 9	Protein Coding	41	GC01P225777	7.60713529586792	https://www.genecards.org/cgi-bin/carddisp.pl?gene=SRP9
RPS3	Ribosomal Protein S3	Protein Coding	50	GC11P078983	7.60322713851929	https://www.genecards.org/cgi-bin/carddisp.pl?gene=RPS3
YTHDF1	YTH N6-Methyladenosine RNA Binding Protein F1	Protein Coding	43	GC20M063195	7.58123016357422	https://www.genecards.org/cgi-bin/carddisp.pl?gene=YTHDF1
MGAT2	Alpha-1,6-Mannosyl-Glycoprotein 2-Beta-N-Acetylglucosaminyltransferase	Protein Coding	51	GC14P049620	7.57972955703735	https://www.genecards.org/cgi-bin/carddisp.pl?gene=MGAT2
EGR1	Early Growth Response 1	Protein Coding	52	GC05P138465	7.5773663520813	https://www.genecards.org/cgi-bin/carddisp.pl?gene=EGR1
DOLK	Dolichol Kinase	Protein Coding	46	GC09M128945	7.57731294631958	https://www.genecards.org/cgi-bin/carddisp.pl?gene=DOLK
RPLP0	Ribosomal Protein Lateral Stalk Subunit P0	Protein Coding	47	GC12M120196	7.57596302032471	https://www.genecards.org/cgi-bin/carddisp.pl?gene=RPLP0
DAXX	Death Domain Associated Protein	Protein Coding	50	GC06M033318	7.57041072845459	https://www.genecards.org/cgi-bin/carddisp.pl?gene=DAXX
PSMD4	Proteasome 26S Subunit Ubiquitin Receptor, Non-ATPase 4	Protein Coding	50	GC01P153214	7.56801700592041	https://www.genecards.org/cgi-bin/carddisp.pl?gene=PSMD4
CUL1	Cullin 1	Protein Coding	50	GC07P148697	7.563063621521	https://www.genecards.org/cgi-bin/carddisp.pl?gene=CUL1
ACP1	Acid Phosphatase 1	Protein Coding	51	GC02P000464	7.55649137496948	https://www.genecards.org/cgi-bin/carddisp.pl?gene=ACP1
BSG	Basigin (Ok Blood Group)	Protein Coding	51	GC19P000571	7.55048990249634	https://www.genecards.org/cgi-bin/carddisp.pl?gene=BSG
SSR3	Signal Sequence Receptor Subunit 3	Protein Coding	44	GC03M156540	7.5459303855896	https://www.genecards.org/cgi-bin/carddisp.pl?gene=SSR3
TRAPPC3	Trafficking Protein Particle Complex Subunit 3	Protein Coding	46	GC01M036136	7.54248380661011	https://www.genecards.org/cgi-bin/carddisp.pl?gene=TRAPPC3
PEMT	Phosphatidylethanolamine N-Methyltransferase	Protein Coding	47	GC17M017621	7.54101324081421	https://www.genecards.org/cgi-bin/carddisp.pl?gene=PEMT
RTN2	Reticulon 2	Protein Coding	48	GC19M045485	7.53547811508179	https://www.genecards.org/cgi-bin/carddisp.pl?gene=RTN2
MLEC	Malectin	Protein Coding	44	GC12P120687	7.53082990646362	https://www.genecards.org/cgi-bin/carddisp.pl?gene=MLEC
MYH6	Myosin Heavy Chain 6	Protein Coding	52	GC14M023381	7.52874374389648	https://www.genecards.org/cgi-bin/carddisp.pl?gene=MYH6
DAPK1	Death Associated Protein Kinase 1	Protein Coding	56	GC09P087497	7.52572154998779	https://www.genecards.org/cgi-bin/carddisp.pl?gene=DAPK1
SERPINI1	Serpin Family I Member 1	Protein Coding	53	GC03P167735	7.52483987808228	https://www.genecards.org/cgi-bin/carddisp.pl?gene=SERPINI1
SCYL1	SCY1 Like Pseudokinase 1	Protein Coding	49	GC11P065525	7.52210998535156	https://www.genecards.org/cgi-bin/carddisp.pl?gene=SCYL1
LRPAP1	LDL Receptor Related Protein Associated Protein 1	Protein Coding	50	GC04M003508	7.51712894439697	https://www.genecards.org/cgi-bin/carddisp.pl?gene=LRPAP1
BMP2	Bone Morphogenetic Protein 2	Protein Coding	53	GC20P006767	7.51140213012695	https://www.genecards.org/cgi-bin/carddisp.pl?gene=BMP2
COL4A1	Collagen Type IV Alpha 1 Chain	Protein Coding	55	GC13M110148	7.51131772994995	https://www.genecards.org/cgi-bin/carddisp.pl?gene=COL4A1
MAPK8IP1	Mitogen-Activated Protein Kinase 8 Interacting Protein 1	Protein Coding	51	GC11P046774	7.50938129425049	https://www.genecards.org/cgi-bin/carddisp.pl?gene=MAPK8IP1
SRI	Sorcin	Protein Coding	50	GC07M088205	7.50936555862427	https://www.genecards.org/cgi-bin/carddisp.pl?gene=SRI
RPL10	Ribosomal Protein L10	Protein Coding	50	GC0XP154389	7.50655937194824	https://www.genecards.org/cgi-bin/carddisp.pl?gene=RPL10
UBE2D2	Ubiquitin Conjugating Enzyme E2 D2	Protein Coding	50	GC05P139526	7.50483369827271	https://www.genecards.org/cgi-bin/carddisp.pl?gene=UBE2D2
KRT5	Keratin 5	Protein Coding	52	GC12M052514	7.49664211273193	https://www.genecards.org/cgi-bin/carddisp.pl?gene=KRT5
HSPB8	Heat Shock Protein Family B (Small) Member 8	Protein Coding	52	GC12P119173	7.49608945846558	https://www.genecards.org/cgi-bin/carddisp.pl?gene=HSPB8
FGFR3	Fibroblast Growth Factor Receptor 3	Protein Coding	63	GC04P001795	7.49387693405151	https://www.genecards.org/cgi-bin/carddisp.pl?gene=FGFR3
ZDHHC4	Zinc Finger DHHC-Type Palmitoyltransferase 4	Protein Coding	40	GC07P006577	7.49034404754639	https://www.genecards.org/cgi-bin/carddisp.pl?gene=ZDHHC4
CYB5R4	Cytochrome B5 Reductase 4	Protein Coding	46	GC06P083859	7.49001359939575	https://www.genecards.org/cgi-bin/carddisp.pl?gene=CYB5R4
NSF	N-Ethylmaleimide Sensitive Factor, Vesicle Fusing ATPase	Protein Coding	52	GC17P046590	7.48721981048584	https://www.genecards.org/cgi-bin/carddisp.pl?gene=NSF
TAPBPL	TAP Binding Protein Like	Protein Coding	41	GC12P006451	7.47017288208008	https://www.genecards.org/cgi-bin/carddisp.pl?gene=TAPBPL
ELOVL2	ELOVL Fatty Acid Elongase 2	Protein Coding	45	GC06M010980	7.46335506439209	https://www.genecards.org/cgi-bin/carddisp.pl?gene=ELOVL2
OPA1	OPA1 Mitochondrial Dynamin Like GTPase	Protein Coding	51	GC03P193594	7.46262264251709	https://www.genecards.org/cgi-bin/carddisp.pl?gene=OPA1
RPTOR	Regulatory Associated Protein Of MTOR Complex 1	Protein Coding	50	GC17P080544	7.4625244140625	https://www.genecards.org/cgi-bin/carddisp.pl?gene=RPTOR
FAM120A	Family With Sequence Similarity 120A	Protein Coding	45	GC09P094687	7.45748138427734	https://www.genecards.org/cgi-bin/carddisp.pl?gene=FAM120A
PTPN11	Protein Tyrosine Phosphatase Non-Receptor Type 11	Protein Coding	60	GC12P112418	7.45547342300415	https://www.genecards.org/cgi-bin/carddisp.pl?gene=PTPN11
ELOVL4	ELOVL Fatty Acid Elongase 4	Protein Coding	52	GC06M079914	7.45508623123169	https://www.genecards.org/cgi-bin/carddisp.pl?gene=ELOVL4
ADCYAP1	Adenylate Cyclase Activating Polypeptide 1	Protein Coding	48	GC18P000895	7.4521746635437	https://www.genecards.org/cgi-bin/carddisp.pl?gene=ADCYAP1
ATP2A1-AS1	ATP2A1 Antisense RNA 1	RNA Gene	18	GC16M039910	7.44897603988647	https://www.genecards.org/cgi-bin/carddisp.pl?gene=ATP2A1-AS1
XIST	X Inactive Specific Transcript	RNA Gene	26	GC0XM073820	7.44857120513916	https://www.genecards.org/cgi-bin/carddisp.pl?gene=XIST
SERPINC1	Serpin Family C Member 1	Protein Coding	57	GC01M174732	7.44806671142578	https://www.genecards.org/cgi-bin/carddisp.pl?gene=SERPINC1
ABCA1	ATP Binding Cassette Subfamily A Member 1	Protein Coding	55	GC09M104781	7.4465503692627	https://www.genecards.org/cgi-bin/carddisp.pl?gene=ABCA1
BAD	BCL2 Associated Agonist Of Cell Death	Protein Coding	51	GC11M106036	7.42670154571533	https://www.genecards.org/cgi-bin/carddisp.pl?gene=BAD
ATXN2L	Ataxin 2 Like	Protein Coding	46	GC16P044903	7.42508840560913	https://www.genecards.org/cgi-bin/carddisp.pl?gene=ATXN2L
SDHB	Succinate Dehydrogenase Complex Iron Sulfur Subunit B	Protein Coding	55	GC01M018541	7.4245457649231	https://www.genecards.org/cgi-bin/carddisp.pl?gene=SDHB
BIRC2	Baculoviral IAP Repeat Containing 2	Protein Coding	54	GC11P102347	7.42282438278198	https://www.genecards.org/cgi-bin/carddisp.pl?gene=BIRC2
CEMIP	Cell Migration Inducing Hyaluronidase 1	Protein Coding	44	GC15P080779	7.4199595451355	https://www.genecards.org/cgi-bin/carddisp.pl?gene=CEMIP
RACK1	Receptor For Activated C Kinase 1	Protein Coding	50	GC05M182124	7.41869974136353	https://www.genecards.org/cgi-bin/carddisp.pl?gene=RACK1
IL2	Interleukin 2	Protein Coding	53	GC04M122451	7.41816759109497	https://www.genecards.org/cgi-bin/carddisp.pl?gene=IL2
LPIN1	Lipin 1	Protein Coding	55	GC02P011677	7.41285610198975	https://www.genecards.org/cgi-bin/carddisp.pl?gene=LPIN1
UGT1A7	UDP Glucuronosyltransferase Family 1 Member A7	Protein Coding	47	GC02P233681	7.40961122512817	https://www.genecards.org/cgi-bin/carddisp.pl?gene=UGT1A7
EMC8	ER Membrane Protein Complex Subunit 8	Protein Coding	42	GC16M085771	7.40937948226929	https://www.genecards.org/cgi-bin/carddisp.pl?gene=EMC8
SEC31B	SEC31 Homolog B, COPII Coat Complex Component	Protein Coding	45	GC10M100486	7.40936279296875	https://www.genecards.org/cgi-bin/carddisp.pl?gene=SEC31B
NACA	Nascent Polypeptide Associated Complex Subunit Alpha	Protein Coding	45	GC12M056712	7.40258932113647	https://www.genecards.org/cgi-bin/carddisp.pl?gene=NACA
CPQ	Carboxypeptidase Q	Protein Coding	45	GC08P096645	7.39771366119385	https://www.genecards.org/cgi-bin/carddisp.pl?gene=CPQ
CLGN	Calmegin	Protein Coding	45	GC04M140388	7.39310884475708	https://www.genecards.org/cgi-bin/carddisp.pl?gene=CLGN
MIAT	Myocardial Infarction Associated Transcript	RNA Gene	27	GC22P026646	7.39274311065674	https://www.genecards.org/cgi-bin/carddisp.pl?gene=MIAT
VCPIP1	Valosin Containing Protein Interacting Protein 1	Protein Coding	44	GC08M066628	7.39033269882202	https://www.genecards.org/cgi-bin/carddisp.pl?gene=VCPIP1
UGT1A4	UDP Glucuronosyltransferase Family 1 Member A4	Protein Coding	50	GC02P233718	7.38892555236816	https://www.genecards.org/cgi-bin/carddisp.pl?gene=UGT1A4
GRIN1	Glutamate Ionotropic Receptor NMDA Type Subunit 1	Protein Coding	57	GC09P137138	7.38466262817383	https://www.genecards.org/cgi-bin/carddisp.pl?gene=GRIN1
UGT1A	UDP Glucuronosyltransferase Family 1 Member A Complex Locus	Uncategorized	13	GC02P233592	7.38179874420166	https://www.genecards.org/cgi-bin/carddisp.pl?gene=UGT1A
ITGB1	Integrin Subunit Beta 1	Protein Coding	57	GC10M034209	7.37855243682861	https://www.genecards.org/cgi-bin/carddisp.pl?gene=ITGB1
PRKRA	Protein Activator Of Interferon Induced Protein Kinase EIF2AK2	Protein Coding	49	GC02M178431	7.3747615814209	https://www.genecards.org/cgi-bin/carddisp.pl?gene=PRKRA
PIK3C3	Phosphatidylinositol 3-Kinase Catalytic Subunit Type 3	Protein Coding	56	GC18P041955	7.3646411895752	https://www.genecards.org/cgi-bin/carddisp.pl?gene=PIK3C3
PXN	Paxillin	Protein Coding	52	GC12M120210	7.35469102859497	https://www.genecards.org/cgi-bin/carddisp.pl?gene=PXN
CYP21A2	Cytochrome P450 Family 21 Subfamily A Member 2	Protein Coding	51	GC06P100226	7.34915637969971	https://www.genecards.org/cgi-bin/carddisp.pl?gene=CYP21A2
TLR3	Toll Like Receptor 3	Protein Coding	58	GC04P186059	7.34911155700684	https://www.genecards.org/cgi-bin/carddisp.pl?gene=TLR3
S100A1	S100 Calcium Binding Protein A1	Protein Coding	47	GC01P153627	7.34788131713867	https://www.genecards.org/cgi-bin/carddisp.pl?gene=S100A1
ILVBL	IlvB Acetolactate Synthase Like	Protein Coding	45	GC19M015122	7.34499168395996	https://www.genecards.org/cgi-bin/carddisp.pl?gene=ILVBL
NCK2	NCK Adaptor Protein 2	Protein Coding	48	GC02P105744	7.34215354919434	https://www.genecards.org/cgi-bin/carddisp.pl?gene=NCK2
UGT1A3	UDP Glucuronosyltransferase Family 1 Member A3	Protein Coding	44	GC02P233729	7.33580017089844	https://www.genecards.org/cgi-bin/carddisp.pl?gene=UGT1A3
ENSG00000277577		RNA Gene	6	GC0XM073831	7.33565664291382	https://www.genecards.org/cgi-bin/carddisp.pl?gene=ENSG00000277577
PTK2	Protein Tyrosine Kinase 2	Protein Coding	55	GC08M140657	7.33261728286743	https://www.genecards.org/cgi-bin/carddisp.pl?gene=PTK2
RPL6	Ribosomal Protein L6	Protein Coding	46	GC12M112320	7.32828998565674	https://www.genecards.org/cgi-bin/carddisp.pl?gene=RPL6
GCLC	Glutamate-Cysteine Ligase Catalytic Subunit	Protein Coding	52	GC06M053497	7.32584667205811	https://www.genecards.org/cgi-bin/carddisp.pl?gene=GCLC
ADAMTS13	ADAM Metallopeptidase With Thrombospondin Type 1 Motif 13	Protein Coding	55	GC09P133414	7.32337236404419	https://www.genecards.org/cgi-bin/carddisp.pl?gene=ADAMTS13
GRP	Gastrin Releasing Peptide	Protein Coding	47	GC18P059220	7.31768178939819	https://www.genecards.org/cgi-bin/carddisp.pl?gene=GRP
RHBDF1	Rhomboid 5 Homolog 1	Protein Coding	46	GC16M000058	7.31293535232544	https://www.genecards.org/cgi-bin/carddisp.pl?gene=RHBDF1
PSMC3	Proteasome 26S Subunit, ATPase 3	Protein Coding	51	GC11M105738	7.31276416778564	https://www.genecards.org/cgi-bin/carddisp.pl?gene=PSMC3
ALG14	ALG14 UDP-N-Acetylglucosaminyltransferase Subunit	Protein Coding	47	GC01M094974	7.31001710891724	https://www.genecards.org/cgi-bin/carddisp.pl?gene=ALG14
ADAMTSL1	ADAMTS Like 1	Protein Coding	50	GC09P017906	7.30217170715332	https://www.genecards.org/cgi-bin/carddisp.pl?gene=ADAMTSL1
PSMB5	Proteasome 20S Subunit Beta 5	Protein Coding	50	GC14M023016	7.29864645004272	https://www.genecards.org/cgi-bin/carddisp.pl?gene=PSMB5
TRIM21	Tripartite Motif Containing 21	Protein Coding	50	GC11M004384	7.29403018951416	https://www.genecards.org/cgi-bin/carddisp.pl?gene=TRIM21
TPM1	Tropomyosin 1	Protein Coding	55	GC15P132613	7.29140472412109	https://www.genecards.org/cgi-bin/carddisp.pl?gene=TPM1
NCSTN	Nicastrin	Protein Coding	55	GC01P160343	7.2864842414856	https://www.genecards.org/cgi-bin/carddisp.pl?gene=NCSTN
CASP1	Caspase 1	Protein Coding	56	GC11M105025	7.28401851654053	https://www.genecards.org/cgi-bin/carddisp.pl?gene=CASP1
UBE2D1	Ubiquitin Conjugating Enzyme E2 D1	Protein Coding	51	GC10P058334	7.28331851959229	https://www.genecards.org/cgi-bin/carddisp.pl?gene=UBE2D1
PPP1R10	Protein Phosphatase 1 Regulatory Subunit 10	Protein Coding	46	GC06M030600	7.28322601318359	https://www.genecards.org/cgi-bin/carddisp.pl?gene=PPP1R10
HNRNPA1	Heterogeneous Nuclear Ribonucleoprotein A1	Protein Coding	55	GC12P054280	7.26567554473877	https://www.genecards.org/cgi-bin/carddisp.pl?gene=HNRNPA1
BRCA2	BRCA2 DNA Repair Associated	Protein Coding	54	GC13P032315	7.26409244537354	https://www.genecards.org/cgi-bin/carddisp.pl?gene=BRCA2
SYT2	Synaptotagmin 2	Protein Coding	51	GC01M202559	7.26022624969482	https://www.genecards.org/cgi-bin/carddisp.pl?gene=SYT2
GOLGB1	Golgin B1	Protein Coding	42	GC03M121663	7.25868940353394	https://www.genecards.org/cgi-bin/carddisp.pl?gene=GOLGB1
PRKD1	Protein Kinase D1	Protein Coding	56	GC14M029576	7.25433254241943	https://www.genecards.org/cgi-bin/carddisp.pl?gene=PRKD1
MSRB1	Methionine Sulfoxide Reductase B1	Protein Coding	45	GC16M009777	7.25371742248535	https://www.genecards.org/cgi-bin/carddisp.pl?gene=MSRB1
UBXN2B	UBX Domain Protein 2B	Protein Coding	42	GC08P058411	7.24880123138428	https://www.genecards.org/cgi-bin/carddisp.pl?gene=UBXN2B
FKBP1A	FKBP Prolyl Isomerase 1A	Protein Coding	55	GC20M001369	7.24623203277588	https://www.genecards.org/cgi-bin/carddisp.pl?gene=FKBP1A
ANXA2	Annexin A2	Protein Coding	55	GC15M060347	7.24262571334839	https://www.genecards.org/cgi-bin/carddisp.pl?gene=ANXA2
APAF1	Apoptotic Peptidase Activating Factor 1	Protein Coding	53	GC12P098645	7.24045324325562	https://www.genecards.org/cgi-bin/carddisp.pl?gene=APAF1
ADAM10	ADAM Metallopeptidase Domain 10	Protein Coding	60	GC15M058588	7.23937511444092	https://www.genecards.org/cgi-bin/carddisp.pl?gene=ADAM10
UBXN1	UBX Domain Protein 1	Protein Coding	42	GC11M105962	7.23803949356079	https://www.genecards.org/cgi-bin/carddisp.pl?gene=UBXN1
CAMK2D	Calcium/Calmodulin Dependent Protein Kinase II Delta	Protein Coding	56	GC04M113418	7.23478412628174	https://www.genecards.org/cgi-bin/carddisp.pl?gene=CAMK2D
RPS6	Ribosomal Protein S6	Protein Coding	50	GC09M019375	7.23156309127808	https://www.genecards.org/cgi-bin/carddisp.pl?gene=RPS6
BFAR	Bifunctional Apoptosis Regulator	Protein Coding	46	GC16P020186	7.2286262512207	https://www.genecards.org/cgi-bin/carddisp.pl?gene=BFAR
HRAS	HRas Proto-Oncogene, GTPase	Protein Coding	59	GC11M007272	7.2257719039917	https://www.genecards.org/cgi-bin/carddisp.pl?gene=HRAS
ANP32A	Acidic Nuclear Phosphoprotein 32 Family Member A	Protein Coding	50	GC15M068778	7.22489261627197	https://www.genecards.org/cgi-bin/carddisp.pl?gene=ANP32A
SCN1A	Sodium Voltage-Gated Channel Alpha Subunit 1	Protein Coding	55	GC02M165989	7.21553468704224	https://www.genecards.org/cgi-bin/carddisp.pl?gene=SCN1A
TRPV1	Transient Receptor Potential Cation Channel Subfamily V Member 1	Protein Coding	55	GC17M003565	7.2130184173584	https://www.genecards.org/cgi-bin/carddisp.pl?gene=TRPV1
TRAF6	TNF Receptor Associated Factor 6	Protein Coding	53	GC11M036467	7.21105527877808	https://www.genecards.org/cgi-bin/carddisp.pl?gene=TRAF6
ATG9A	Autophagy Related 9A	Protein Coding	47	GC02M219219	7.20578575134277	https://www.genecards.org/cgi-bin/carddisp.pl?gene=ATG9A
ACTG1	Actin Gamma 1	Protein Coding	55	GC17M081509	7.20513105392456	https://www.genecards.org/cgi-bin/carddisp.pl?gene=ACTG1
CDNF	Cerebral Dopamine Neurotrophic Factor	Protein Coding	44	GC10M014819	7.20457363128662	https://www.genecards.org/cgi-bin/carddisp.pl?gene=CDNF
FLT3	Fms Related Receptor Tyrosine Kinase 3	Protein Coding	60	GC13M028003	7.20116281509399	https://www.genecards.org/cgi-bin/carddisp.pl?gene=FLT3
ENTPD5	Ectonucleoside Triphosphate Diphosphohydrolase 5 (Inactive)	Protein Coding	52	GC14M073958	7.1983814239502	https://www.genecards.org/cgi-bin/carddisp.pl?gene=ENTPD5
PSMC6	Proteasome 26S Subunit, ATPase 6	Protein Coding	46	GC14P052707	7.1866340637207	https://www.genecards.org/cgi-bin/carddisp.pl?gene=PSMC6
GLUD1	Glutamate Dehydrogenase 1	Protein Coding	57	GC10M087050	7.18623399734497	https://www.genecards.org/cgi-bin/carddisp.pl?gene=GLUD1
HSPG2	Heparan Sulfate Proteoglycan 2	Protein Coding	55	GC01M021822	7.17517471313477	https://www.genecards.org/cgi-bin/carddisp.pl?gene=HSPG2
HSPA2	Heat Shock Protein Family A (Hsp70) Member 2	Protein Coding	51	GC14P064535	7.17472314834595	https://www.genecards.org/cgi-bin/carddisp.pl?gene=HSPA2
C3orf52	Chromosome 3 Open Reading Frame 52	Protein Coding	39	GC03P112086	7.1703929901123	https://www.genecards.org/cgi-bin/carddisp.pl?gene=C3orf52
SLC4A1	Solute Carrier Family 4 Member 1 (Diego Blood Group)	Protein Coding	55	GC17M057258	7.1643762588501	https://www.genecards.org/cgi-bin/carddisp.pl?gene=SLC4A1
HADHA	Hydroxyacyl-CoA Dehydrogenase Trifunctional Multienzyme Complex Subunit Alpha	Protein Coding	53	GC02M026190	7.15921592712402	https://www.genecards.org/cgi-bin/carddisp.pl?gene=HADHA
GFPT1	Glutamine--Fructose-6-Phosphate Transaminase 1	Protein Coding	53	GC02M069283	7.15241479873657	https://www.genecards.org/cgi-bin/carddisp.pl?gene=GFPT1
HSD17B2	Hydroxysteroid 17-Beta Dehydrogenase 2	Protein Coding	50	GC16P082068	7.15235471725464	https://www.genecards.org/cgi-bin/carddisp.pl?gene=HSD17B2
TTF2	Transcription Termination Factor 2	Protein Coding	47	GC01P117060	7.15105438232422	https://www.genecards.org/cgi-bin/carddisp.pl?gene=TTF2
ELOVL5	ELOVL Fatty Acid Elongase 5	Protein Coding	51	GC06M053267	7.14576196670532	https://www.genecards.org/cgi-bin/carddisp.pl?gene=ELOVL5
AGT	Angiotensinogen	Protein Coding	56	GC01M230690	7.13430738449097	https://www.genecards.org/cgi-bin/carddisp.pl?gene=AGT
POFUT1	Protein O-Fucosyltransferase 1	Protein Coding	51	GC20P032207	7.13258743286133	https://www.genecards.org/cgi-bin/carddisp.pl?gene=POFUT1
LGALS3	Galectin 3	Protein Coding	52	GC14P055124	7.13154602050781	https://www.genecards.org/cgi-bin/carddisp.pl?gene=LGALS3
PIGT	Phosphatidylinositol Glycan Anchor Biosynthesis Class T	Protein Coding	49	GC20P045416	7.13109159469604	https://www.genecards.org/cgi-bin/carddisp.pl?gene=PIGT
PCK1	Phosphoenolpyruvate Carboxykinase 1	Protein Coding	55	GC20P057561	7.13000583648682	https://www.genecards.org/cgi-bin/carddisp.pl?gene=PCK1
ACER1	Alkaline Ceramidase 1	Protein Coding	40	GC19M006306	7.1286883354187	https://www.genecards.org/cgi-bin/carddisp.pl?gene=ACER1
SPCS3	Signal Peptidase Complex Subunit 3	Protein Coding	43	GC04P176319	7.12782573699951	https://www.genecards.org/cgi-bin/carddisp.pl?gene=SPCS3
PRKCSH	Protein Kinase C Substrate 80K-H	Protein Coding	51	GC19P011435	7.12693548202515	https://www.genecards.org/cgi-bin/carddisp.pl?gene=PRKCSH
HUWE1	HECT, UBA And WWE Domain Containing E3 Ubiquitin Protein Ligase 1	Protein Coding	52	GC0XM053532	7.12636470794678	https://www.genecards.org/cgi-bin/carddisp.pl?gene=HUWE1
CDIPT	CDP-Diacylglycerol--Inositol 3-Phosphatidyltransferase	Protein Coding	49	GC16M040017	7.11870336532593	https://www.genecards.org/cgi-bin/carddisp.pl?gene=CDIPT
DCSTAMP	Dendrocyte Expressed Seven Transmembrane Protein	Protein Coding	44	GC08P104339	7.11447715759277	https://www.genecards.org/cgi-bin/carddisp.pl?gene=DCSTAMP
TLR2	Toll Like Receptor 2	Protein Coding	59	GC04P153684	7.1142520904541	https://www.genecards.org/cgi-bin/carddisp.pl?gene=TLR2
ARRB1	Arrestin Beta 1	Protein Coding	51	GC11M106494	7.11063289642334	https://www.genecards.org/cgi-bin/carddisp.pl?gene=ARRB1
MYBPC3	Myosin Binding Protein C3	Protein Coding	53	GC11M105736	7.1050820350647	https://www.genecards.org/cgi-bin/carddisp.pl?gene=MYBPC3
PLA2G4A	Phospholipase A2 Group IVA	Protein Coding	55	GC01P186798	7.10360240936279	https://www.genecards.org/cgi-bin/carddisp.pl?gene=PLA2G4A
POMGNT2	Protein O-Linked Mannose N-Acetylglucosaminyltransferase 2 (Beta 1,4-)	Protein Coding	44	GC03M043121	7.09642505645752	https://www.genecards.org/cgi-bin/carddisp.pl?gene=POMGNT2
BAG1	BAG Cochaperone 1	Protein Coding	47	GC09M033245	7.09349584579468	https://www.genecards.org/cgi-bin/carddisp.pl?gene=BAG1
GPAT3	Glycerol-3-Phosphate Acyltransferase 3	Protein Coding	46	GC04P083536	7.09197616577148	https://www.genecards.org/cgi-bin/carddisp.pl?gene=GPAT3
ALPP	Alkaline Phosphatase, Placental	Protein Coding	51	GC02P232378	7.08456993103027	https://www.genecards.org/cgi-bin/carddisp.pl?gene=ALPP
RPL11	Ribosomal Protein L11	Protein Coding	55	GC01P023691	7.08353519439697	https://www.genecards.org/cgi-bin/carddisp.pl?gene=RPL11
PLA2G4C	Phospholipase A2 Group IVC	Protein Coding	48	GC19M048047	7.0828423500061	https://www.genecards.org/cgi-bin/carddisp.pl?gene=PLA2G4C
THBS4	Thrombospondin 4	Protein Coding	50	GC05P079991	7.08229541778564	https://www.genecards.org/cgi-bin/carddisp.pl?gene=THBS4
IGFBP1	Insulin Like Growth Factor Binding Protein 1	Protein Coding	51	GC07P048462	7.08057403564453	https://www.genecards.org/cgi-bin/carddisp.pl?gene=IGFBP1
LGALS1	Galectin 1	Protein Coding	50	GC22P037675	7.07888031005859	https://www.genecards.org/cgi-bin/carddisp.pl?gene=LGALS1
MATN3	Matrilin 3	Protein Coding	50	GC02M019992	7.07591390609741	https://www.genecards.org/cgi-bin/carddisp.pl?gene=MATN3
CBY1	Chibby Family Member 1, Beta Catenin Antagonist	Protein Coding	46	GC22P038656	7.0746750831604	https://www.genecards.org/cgi-bin/carddisp.pl?gene=CBY1
AQP2	Aquaporin 2	Protein Coding	53	GC12P049950	7.07228422164917	https://www.genecards.org/cgi-bin/carddisp.pl?gene=AQP2
EPHX1	Epoxide Hydrolase 1	Protein Coding	52	GC01P225810	7.0678071975708	https://www.genecards.org/cgi-bin/carddisp.pl?gene=EPHX1
LRP6	LDL Receptor Related Protein 6	Protein Coding	55	GC12M024126	7.06394386291504	https://www.genecards.org/cgi-bin/carddisp.pl?gene=LRP6
ETFA	Electron Transfer Flavoprotein Subunit Alpha	Protein Coding	52	GC15M129780	7.06153964996338	https://www.genecards.org/cgi-bin/carddisp.pl?gene=ETFA
UBQLN4	Ubiquilin 4	Protein Coding	47	GC01M156033	7.05946636199951	https://www.genecards.org/cgi-bin/carddisp.pl?gene=UBQLN4
ABCC1	ATP Binding Cassette Subfamily C Member 1	Protein Coding	56	GC16P015949	7.05820751190186	https://www.genecards.org/cgi-bin/carddisp.pl?gene=ABCC1
SRXN1	Sulfiredoxin 1	Protein Coding	41	GC20M000647	7.04915285110474	https://www.genecards.org/cgi-bin/carddisp.pl?gene=SRXN1
PTGES3	Prostaglandin E Synthase 3	Protein Coding	51	GC12M057264	7.04695510864258	https://www.genecards.org/cgi-bin/carddisp.pl?gene=PTGES3
LDHA	Lactate Dehydrogenase A	Protein Coding	57	GC11P018394	7.04407644271851	https://www.genecards.org/cgi-bin/carddisp.pl?gene=LDHA
YY1	YY1 Transcription Factor	Protein Coding	55	GC14P100238	7.04336023330688	https://www.genecards.org/cgi-bin/carddisp.pl?gene=YY1
MIR199A1	MicroRNA 199a-1	RNA Gene	22	GC19M010817	7.04170513153076	https://www.genecards.org/cgi-bin/carddisp.pl?gene=MIR199A1
ZDHHC2	Zinc Finger DHHC-Type Palmitoyltransferase 2	Protein Coding	44	GC08P017156	7.04131603240967	https://www.genecards.org/cgi-bin/carddisp.pl?gene=ZDHHC2
MAOB	Monoamine Oxidase B	Protein Coding	51	GC0XM043766	7.04124307632446	https://www.genecards.org/cgi-bin/carddisp.pl?gene=MAOB
UBE2K	Ubiquitin Conjugating Enzyme E2 K	Protein Coding	48	GC04P039702	7.0389986038208	https://www.genecards.org/cgi-bin/carddisp.pl?gene=UBE2K
B2M	Beta-2-Microglobulin	Protein Coding	57	GC15P044711	7.02974653244019	https://www.genecards.org/cgi-bin/carddisp.pl?gene=B2M
SGPL1	Sphingosine-1-Phosphate Lyase 1	Protein Coding	53	GC10P070815	7.02751636505127	https://www.genecards.org/cgi-bin/carddisp.pl?gene=SGPL1
LPGAT1	Lysophosphatidylglycerol Acyltransferase 1	Protein Coding	44	GC01M211743	7.026535987854	https://www.genecards.org/cgi-bin/carddisp.pl?gene=LPGAT1
ATP5MK	ATP Synthase Membrane Subunit K	Protein Coding	42	GC10M103393	7.02398109436035	https://www.genecards.org/cgi-bin/carddisp.pl?gene=ATP5MK
ABCC8	ATP Binding Cassette Subfamily C Member 8	Protein Coding	53	GC11M017392	7.02354431152344	https://www.genecards.org/cgi-bin/carddisp.pl?gene=ABCC8
YWHAQ	Tyrosine 3-Monooxygenase/Tryptophan 5-Monooxygenase Activation Protein Theta	Protein Coding	52	GC02M009583	7.02222633361816	https://www.genecards.org/cgi-bin/carddisp.pl?gene=YWHAQ
TRA	T Cell Receptor Alpha Locus	Protein Coding	25	GC14P021621	7.0187840461731	https://www.genecards.org/cgi-bin/carddisp.pl?gene=TRA
NPHS2	NPHS2 Stomatin Family Member, Podocin	Protein Coding	49	GC01M179554	7.01674461364746	https://www.genecards.org/cgi-bin/carddisp.pl?gene=NPHS2
EMC9	ER Membrane Protein Complex Subunit 9	Protein Coding	38	GC14M024138	7.01289749145508	https://www.genecards.org/cgi-bin/carddisp.pl?gene=EMC9
EZH2	Enhancer Of Zeste 2 Polycomb Repressive Complex 2 Subunit	Protein Coding	60	GC07M148807	7.01277160644531	https://www.genecards.org/cgi-bin/carddisp.pl?gene=EZH2
EIF2S2	Eukaryotic Translation Initiation Factor 2 Subunit Beta	Protein Coding	47	GC20M034088	7.00392436981201	https://www.genecards.org/cgi-bin/carddisp.pl?gene=EIF2S2
CYP17A1	Cytochrome P450 Family 17 Subfamily A Member 1	Protein Coding	55	GC10M102830	6.99213695526123	https://www.genecards.org/cgi-bin/carddisp.pl?gene=CYP17A1
DAB2IP	DAB2 Interacting Protein	Protein Coding	47	GC09P121566	6.99077463150024	https://www.genecards.org/cgi-bin/carddisp.pl?gene=DAB2IP
FBXO6	F-Box Protein 6	Protein Coding	43	GC01P011664	6.98747825622559	https://www.genecards.org/cgi-bin/carddisp.pl?gene=FBXO6
TUBB4A	Tubulin Beta 4A Class IVa	Protein Coding	55	GC19M008631	6.98742818832397	https://www.genecards.org/cgi-bin/carddisp.pl?gene=TUBB4A
NR1H3	Nuclear Receptor Subfamily 1 Group H Member 3	Protein Coding	53	GC11P047248	6.98553466796875	https://www.genecards.org/cgi-bin/carddisp.pl?gene=NR1H3
GAA	Alpha Glucosidase	Protein Coding	56	GC17P080101	6.98518466949463	https://www.genecards.org/cgi-bin/carddisp.pl?gene=GAA
NLRP1	NLR Family Pyrin Domain Containing 1	Protein Coding	50	GC17M005499	6.98376083374023	https://www.genecards.org/cgi-bin/carddisp.pl?gene=NLRP1
PIGA	Phosphatidylinositol Glycan Anchor Biosynthesis Class A	Protein Coding	50	GC0XM015319	6.98196983337402	https://www.genecards.org/cgi-bin/carddisp.pl?gene=PIGA
G6PC2	Glucose-6-Phosphatase Catalytic Subunit 2	Protein Coding	45	GC02P168901	6.98106098175049	https://www.genecards.org/cgi-bin/carddisp.pl?gene=G6PC2
UGT1A5	UDP Glucuronosyltransferase Family 1 Member A5	Protein Coding	40	GC02P233712	6.9758358001709	https://www.genecards.org/cgi-bin/carddisp.pl?gene=UGT1A5
NR4A1	Nuclear Receptor Subfamily 4 Group A Member 1	Protein Coding	55	GC12P052022	6.96756744384766	https://www.genecards.org/cgi-bin/carddisp.pl?gene=NR4A1
ATF1	Activating Transcription Factor 1	Protein Coding	52	GC12P050763	6.96548938751221	https://www.genecards.org/cgi-bin/carddisp.pl?gene=ATF1
FASLG	Fas Ligand	Protein Coding	55	GC01P172628	6.96072578430176	https://www.genecards.org/cgi-bin/carddisp.pl?gene=FASLG
ABCG1	ATP Binding Cassette Subfamily G Member 1	Protein Coding	50	GC21P042199	6.96051406860352	https://www.genecards.org/cgi-bin/carddisp.pl?gene=ABCG1
CCDC88A	Coiled-Coil Domain Containing 88A	Protein Coding	48	GC02M055287	6.95730686187744	https://www.genecards.org/cgi-bin/carddisp.pl?gene=CCDC88A
OAT	Ornithine Aminotransferase	Protein Coding	55	GC10M124397	6.95042610168457	https://www.genecards.org/cgi-bin/carddisp.pl?gene=OAT
IGF1R	Insulin Like Growth Factor 1 Receptor	Protein Coding	61	GC15P098648	6.9467658996582	https://www.genecards.org/cgi-bin/carddisp.pl?gene=IGF1R
TH	Tyrosine Hydroxylase	Protein Coding	58	GC11M002163	6.94393539428711	https://www.genecards.org/cgi-bin/carddisp.pl?gene=TH
ACER3	Alkaline Ceramidase 3	Protein Coding	45	GC11P076860	6.93760919570923	https://www.genecards.org/cgi-bin/carddisp.pl?gene=ACER3
COPB2	COPI Coat Complex Subunit Beta 2	Protein Coding	51	GC03M139355	6.93674945831299	https://www.genecards.org/cgi-bin/carddisp.pl?gene=COPB2
KMT2B	Lysine Methyltransferase 2B	Protein Coding	46	GC19P079550	6.92548084259033	https://www.genecards.org/cgi-bin/carddisp.pl?gene=KMT2B
RNF19B	Ring Finger Protein 19B	Protein Coding	41	GC01M033488	6.92064380645752	https://www.genecards.org/cgi-bin/carddisp.pl?gene=RNF19B
ELN	Elastin	Protein Coding	50	GC07P074027	6.91834449768066	https://www.genecards.org/cgi-bin/carddisp.pl?gene=ELN
ADAM17	ADAM Metallopeptidase Domain 17	Protein Coding	58	GC02M009488	6.91597366333008	https://www.genecards.org/cgi-bin/carddisp.pl?gene=ADAM17
RAB3GAP1	RAB3 GTPase Activating Protein Catalytic Subunit 1	Protein Coding	48	GC02P135052	6.91574001312256	https://www.genecards.org/cgi-bin/carddisp.pl?gene=RAB3GAP1
PDLIM1	PDZ And LIM Domain 1	Protein Coding	47	GC10M095237	6.9142541885376	https://www.genecards.org/cgi-bin/carddisp.pl?gene=PDLIM1
AGPAT1	1-Acylglycerol-3-Phosphate O-Acyltransferase 1	Protein Coding	47	GC06M032168	6.90664196014404	https://www.genecards.org/cgi-bin/carddisp.pl?gene=AGPAT1
MET	MET Proto-Oncogene, Receptor Tyrosine Kinase	Protein Coding	61	GC07P116672	6.90595531463623	https://www.genecards.org/cgi-bin/carddisp.pl?gene=MET
NAMPT	Nicotinamide Phosphoribosyltransferase	Protein Coding	55	GC07M106248	6.90508794784546	https://www.genecards.org/cgi-bin/carddisp.pl?gene=NAMPT
SCYL2	SCY1 Like Pseudokinase 2	Protein Coding	46	GC12P100267	6.90474367141724	https://www.genecards.org/cgi-bin/carddisp.pl?gene=SCYL2
ARV1	ARV1 Homolog, Fatty Acid Homeostasis Modulator	Protein Coding	43	GC01P230978	6.90365695953369	https://www.genecards.org/cgi-bin/carddisp.pl?gene=ARV1
MT-RNR2	Mitochondrially Encoded 16S RRNA	RNA Gene	22	GCMTP000953	6.90291881561279	https://www.genecards.org/cgi-bin/carddisp.pl?gene=MT-RNR2
CASR	Calcium Sensing Receptor	Protein Coding	58	GC03P122183	6.90067148208618	https://www.genecards.org/cgi-bin/carddisp.pl?gene=CASR
MIF	Macrophage Migration Inhibitory Factor	Protein Coding	55	GC22P023894	6.90045547485352	https://www.genecards.org/cgi-bin/carddisp.pl?gene=MIF
CYP19A1	Cytochrome P450 Family 19 Subfamily A Member 1	Protein Coding	55	GC15M051208	6.89514207839966	https://www.genecards.org/cgi-bin/carddisp.pl?gene=CYP19A1
RPL4	Ribosomal Protein L4	Protein Coding	48	GC15M066498	6.88975477218628	https://www.genecards.org/cgi-bin/carddisp.pl?gene=RPL4
GJB1	Gap Junction Protein Beta 1	Protein Coding	53	GC0XP071212	6.87590217590332	https://www.genecards.org/cgi-bin/carddisp.pl?gene=GJB1
KCNMA1	Potassium Calcium-Activated Channel Subfamily M Alpha 1	Protein Coding	56	GC10M076869	6.87297248840332	https://www.genecards.org/cgi-bin/carddisp.pl?gene=KCNMA1
CDK2	Cyclin Dependent Kinase 2	Protein Coding	58	GC12P055966	6.86956453323364	https://www.genecards.org/cgi-bin/carddisp.pl?gene=CDK2
SELP	Selectin P	Protein Coding	52	GC01M169558	6.86881446838379	https://www.genecards.org/cgi-bin/carddisp.pl?gene=SELP
EOGT	EGF Domain Specific O-Linked N-Acetylglucosamine Transferase	Protein Coding	46	GC03M068975	6.86565971374512	https://www.genecards.org/cgi-bin/carddisp.pl?gene=EOGT
SLX1A-SULT1A3	SLX1A-SULT1A3 Readthrough (NMD Candidate)	RNA Gene	16	GC16P045034	6.86320352554321	https://www.genecards.org/cgi-bin/carddisp.pl?gene=SLX1A-SULT1A3
UBA1	Ubiquitin Like Modifier Activating Enzyme 1	Protein Coding	56	GC0XP047190	6.85970497131348	https://www.genecards.org/cgi-bin/carddisp.pl?gene=UBA1
GH1	Growth Hormone 1	Protein Coding	50	GC17M063917	6.85300397872925	https://www.genecards.org/cgi-bin/carddisp.pl?gene=GH1
PNKD	PNKD Metallo-Beta-Lactamase Domain Containing	Protein Coding	49	GC02P218270	6.85228824615479	https://www.genecards.org/cgi-bin/carddisp.pl?gene=PNKD
ENSG00000275307		RNA Gene	8	GC22P049661	6.85156488418579	https://www.genecards.org/cgi-bin/carddisp.pl?gene=ENSG00000275307
ENSG00000276965		RNA Gene	8	GC22P049660	6.85156488418579	https://www.genecards.org/cgi-bin/carddisp.pl?gene=ENSG00000276965
CYP51A1	Cytochrome P450 Family 51 Subfamily A Member 1	Protein Coding	50	GC07M092112	6.84938669204712	https://www.genecards.org/cgi-bin/carddisp.pl?gene=CYP51A1
RPL18	Ribosomal Protein L18	Protein Coding	51	GC19M048615	6.84897470474243	https://www.genecards.org/cgi-bin/carddisp.pl?gene=RPL18
RARA	Retinoic Acid Receptor Alpha	Protein Coding	57	GC17P040309	6.84894752502441	https://www.genecards.org/cgi-bin/carddisp.pl?gene=RARA
SKP1	S-Phase Kinase Associated Protein 1	Protein Coding	51	GC05M134148	6.84793519973755	https://www.genecards.org/cgi-bin/carddisp.pl?gene=SKP1
GPAA1	Glycosylphosphatidylinositol Anchor Attachment 1	Protein Coding	49	GC08P144082	6.84630250930786	https://www.genecards.org/cgi-bin/carddisp.pl?gene=GPAA1
RAF1	Raf-1 Proto-Oncogene, Serine/Threonine Kinase	Protein Coding	61	GC03M012583	6.84211921691895	https://www.genecards.org/cgi-bin/carddisp.pl?gene=RAF1
RPL26	Ribosomal Protein L26	Protein Coding	50	GC17M008377	6.84049129486084	https://www.genecards.org/cgi-bin/carddisp.pl?gene=RPL26
PTPA	Protein Phosphatase 2 Phosphatase Activator	Protein Coding	50	GC09P129911	6.83960914611816	https://www.genecards.org/cgi-bin/carddisp.pl?gene=PTPA
FKBP2	FKBP Prolyl Isomerase 2	Protein Coding	45	GC11P064526	6.83382797241211	https://www.genecards.org/cgi-bin/carddisp.pl?gene=FKBP2
PLCG1	Phospholipase C Gamma 1	Protein Coding	54	GC20P041136	6.82847261428833	https://www.genecards.org/cgi-bin/carddisp.pl?gene=PLCG1
DDX1	DEAD-Box Helicase 1	Protein Coding	50	GC02P015591	6.82560634613037	https://www.genecards.org/cgi-bin/carddisp.pl?gene=DDX1
PMAIP1	Phorbol-12-Myristate-13-Acetate-Induced Protein 1	Protein Coding	46	GC18P059899	6.82402420043945	https://www.genecards.org/cgi-bin/carddisp.pl?gene=PMAIP1
ALOX5	Arachidonate 5-Lipoxygenase	Protein Coding	54	GC10P045374	6.81827735900879	https://www.genecards.org/cgi-bin/carddisp.pl?gene=ALOX5
SLC7A11	Solute Carrier Family 7 Member 11	Protein Coding	51	GC04M138164	6.81657218933105	https://www.genecards.org/cgi-bin/carddisp.pl?gene=SLC7A11
NOX1	NADPH Oxidase 1	Protein Coding	50	GC0XM100843	6.81408023834229	https://www.genecards.org/cgi-bin/carddisp.pl?gene=NOX1
NSFL1C	NSFL1 Cofactor	Protein Coding	47	GC20M001442	6.81263732910156	https://www.genecards.org/cgi-bin/carddisp.pl?gene=NSFL1C
DHX9	DExH-Box Helicase 9	Protein Coding	49	GC01P182839	6.80796909332275	https://www.genecards.org/cgi-bin/carddisp.pl?gene=DHX9
SPCS1	Signal Peptidase Complex Subunit 1	Protein Coding	40	GC03P053174	6.80694723129272	https://www.genecards.org/cgi-bin/carddisp.pl?gene=SPCS1
GCH1	GTP Cyclohydrolase 1	Protein Coding	54	GC14M054842	6.80460166931152	https://www.genecards.org/cgi-bin/carddisp.pl?gene=GCH1
MEG8	Maternally Expressed 8, Small Nucleolar RNA Host Gene	RNA Gene	23	GC14P111861	6.80024242401123	https://www.genecards.org/cgi-bin/carddisp.pl?gene=MEG8
ADCYAP1R1	ADCYAP Receptor Type I	Protein Coding	52	GC07P031058	6.7996826171875	https://www.genecards.org/cgi-bin/carddisp.pl?gene=ADCYAP1R1
NEPRO	Nucleolus And Neural Progenitor Protein	Protein Coding	42	GC03M113009	6.79774904251099	https://www.genecards.org/cgi-bin/carddisp.pl?gene=NEPRO
DAD1	Defender Against Cell Death 1	Protein Coding	48	GC14M024847	6.79395723342896	https://www.genecards.org/cgi-bin/carddisp.pl?gene=DAD1
MAP3K20	Mitogen-Activated Protein Kinase Kinase Kinase 20	Protein Coding	52	GC02P173076	6.79339408874512	https://www.genecards.org/cgi-bin/carddisp.pl?gene=MAP3K20
VANGL1	VANGL Planar Cell Polarity Protein 1	Protein Coding	49	GC01P115641	6.78732538223267	https://www.genecards.org/cgi-bin/carddisp.pl?gene=VANGL1
PSMC5	Proteasome 26S Subunit, ATPase 5	Protein Coding	48	GC17P063827	6.78548240661621	https://www.genecards.org/cgi-bin/carddisp.pl?gene=PSMC5
IGF2BP2	Insulin Like Growth Factor 2 MRNA Binding Protein 2	Protein Coding	51	GC03M185643	6.78392028808594	https://www.genecards.org/cgi-bin/carddisp.pl?gene=IGF2BP2
VMA21	Vacuolar ATPase Assembly Factor VMA21	Protein Coding	43	GC0XP151396	6.78292465209961	https://www.genecards.org/cgi-bin/carddisp.pl?gene=VMA21
EEF1D	Eukaryotic Translation Elongation Factor 1 Delta	Protein Coding	48	GC08M143579	6.78186225891113	https://www.genecards.org/cgi-bin/carddisp.pl?gene=EEF1D
TANGO2	Transport And Golgi Organization 2 Homolog	Protein Coding	42	GC22P020017	6.78117275238037	https://www.genecards.org/cgi-bin/carddisp.pl?gene=TANGO2
GAD2	Glutamate Decarboxylase 2	Protein Coding	51	GC10P026216	6.77545022964478	https://www.genecards.org/cgi-bin/carddisp.pl?gene=GAD2
CLPTM1L	CLPTM1 Like	Protein Coding	46	GC05M001317	6.7736668586731	https://www.genecards.org/cgi-bin/carddisp.pl?gene=CLPTM1L
NCL	Nucleolin	Protein Coding	51	GC02M231453	6.77245903015137	https://www.genecards.org/cgi-bin/carddisp.pl?gene=NCL
BGLAP	Bone Gamma-Carboxyglutamate Protein	Protein Coding	46	GC01P156242	6.76905965805054	https://www.genecards.org/cgi-bin/carddisp.pl?gene=BGLAP
SIRT2	Sirtuin 2	Protein Coding	55	GC19M038878	6.76606798171997	https://www.genecards.org/cgi-bin/carddisp.pl?gene=SIRT2
SYNCRIP	Synaptotagmin Binding Cytoplasmic RNA Interacting Protein	Protein Coding	46	GC06M085607	6.76577234268188	https://www.genecards.org/cgi-bin/carddisp.pl?gene=SYNCRIP
MIR210	MicroRNA 210	RNA Gene	23	GC11M007277	6.76435470581055	https://www.genecards.org/cgi-bin/carddisp.pl?gene=MIR210
GRN	Granulin Precursor	Protein Coding	55	GC17P044345	6.76300954818726	https://www.genecards.org/cgi-bin/carddisp.pl?gene=GRN
HSD11B2	Hydroxysteroid 11-Beta Dehydrogenase 2	Protein Coding	52	GC16P067433	6.755699634552	https://www.genecards.org/cgi-bin/carddisp.pl?gene=HSD11B2
SLC22A5	Solute Carrier Family 22 Member 5	Protein Coding	53	GC05P132369	6.74958610534668	https://www.genecards.org/cgi-bin/carddisp.pl?gene=SLC22A5
RAB3GAP2	RAB3 GTPase Activating Non-Catalytic Protein Subunit 2	Protein Coding	47	GC01M220156	6.74678087234497	https://www.genecards.org/cgi-bin/carddisp.pl?gene=RAB3GAP2
AVP	Arginine Vasopressin	Protein Coding	51	GC20M003082	6.74652290344238	https://www.genecards.org/cgi-bin/carddisp.pl?gene=AVP
HP	Haptoglobin	Protein Coding	52	GC16P073068	6.7382960319519	https://www.genecards.org/cgi-bin/carddisp.pl?gene=HP
DELE1	DAP3 Binding Cell Death Enhancer 1	Protein Coding	41	GC05P147737	6.73693370819092	https://www.genecards.org/cgi-bin/carddisp.pl?gene=DELE1
CHAT	Choline O-Acetyltransferase	Protein Coding	55	GC10P049609	6.73404407501221	https://www.genecards.org/cgi-bin/carddisp.pl?gene=CHAT
PHB1	Prohibitin 1	Protein Coding	53	GC17M057571	6.73025512695313	https://www.genecards.org/cgi-bin/carddisp.pl?gene=PHB1
BNIP3	BCL2 Interacting Protein 3	Protein Coding	47	GC10M131966	6.72717952728271	https://www.genecards.org/cgi-bin/carddisp.pl?gene=BNIP3
GOLPH3	Golgi Phosphoprotein 3	Protein Coding	45	GC05M032124	6.72595930099487	https://www.genecards.org/cgi-bin/carddisp.pl?gene=GOLPH3
FBXW7	F-Box And WD Repeat Domain Containing 7	Protein Coding	52	GC04M152321	6.72554683685303	https://www.genecards.org/cgi-bin/carddisp.pl?gene=FBXW7
MIR22	MicroRNA 22	RNA Gene	23	GC17M001713	6.72357988357544	https://www.genecards.org/cgi-bin/carddisp.pl?gene=MIR22
ERBB2	Erb-B2 Receptor Tyrosine Kinase 2	Protein Coding	62	GC17P039687	6.72294664382935	https://www.genecards.org/cgi-bin/carddisp.pl?gene=ERBB2
COLGALT1	Collagen Beta(1-O)Galactosyltransferase 1	Protein Coding	47	GC19P017555	6.72149753570557	https://www.genecards.org/cgi-bin/carddisp.pl?gene=COLGALT1
TLX1NB	TLX1 Neighbor	RNA Gene	27	GC10M101090	6.71941900253296	https://www.genecards.org/cgi-bin/carddisp.pl?gene=TLX1NB
RPL27	Ribosomal Protein L27	Protein Coding	50	GC17P042998	6.71843767166138	https://www.genecards.org/cgi-bin/carddisp.pl?gene=RPL27
PSMA4	Proteasome 20S Subunit Alpha 4	Protein Coding	50	GC15P078540	6.71709108352661	https://www.genecards.org/cgi-bin/carddisp.pl?gene=PSMA4
TMEM30A	Transmembrane Protein 30A	Protein Coding	46	GC06M075252	6.71053409576416	https://www.genecards.org/cgi-bin/carddisp.pl?gene=TMEM30A
UBE2N	Ubiquitin Conjugating Enzyme E2 N	Protein Coding	54	GC12M093406	6.7099723815918	https://www.genecards.org/cgi-bin/carddisp.pl?gene=UBE2N
GCN1	GCN1 Activator Of EIF2AK4	Protein Coding	43	GC12M120128	6.70923709869385	https://www.genecards.org/cgi-bin/carddisp.pl?gene=GCN1
SORL1	Sortilin Related Receptor 1	Protein Coding	53	GC11P121452	6.70831680297852	https://www.genecards.org/cgi-bin/carddisp.pl?gene=SORL1
ACSL3	Acyl-CoA Synthetase Long Chain Family Member 3	Protein Coding	49	GC02P222860	6.70586442947388	https://www.genecards.org/cgi-bin/carddisp.pl?gene=ACSL3
COPG1	COPI Coat Complex Subunit Gamma 1	Protein Coding	47	GC03P129249	6.70479965209961	https://www.genecards.org/cgi-bin/carddisp.pl?gene=COPG1
GGCX	Gamma-Glutamyl Carboxylase	Protein Coding	55	GC02M085544	6.70400047302246	https://www.genecards.org/cgi-bin/carddisp.pl?gene=GGCX
IL15RA	Interleukin 15 Receptor Subunit Alpha	Protein Coding	47	GC10M005943	6.70211505889893	https://www.genecards.org/cgi-bin/carddisp.pl?gene=IL15RA
NPPB	Natriuretic Peptide B	Protein Coding	50	GC01M011858	6.69839763641357	https://www.genecards.org/cgi-bin/carddisp.pl?gene=NPPB
UQCRFS1	Ubiquinol-Cytochrome C Reductase, Rieske Iron-Sulfur Polypeptide 1	Protein Coding	53	GC19M029205	6.6962308883667	https://www.genecards.org/cgi-bin/carddisp.pl?gene=UQCRFS1
YOD1	YOD1 Deubiquitinase	Protein Coding	40	GC01M207044	6.69482469558716	https://www.genecards.org/cgi-bin/carddisp.pl?gene=YOD1
NOTCH4	Notch Receptor 4	Protein Coding	53	GC06M077930	6.68734836578369	https://www.genecards.org/cgi-bin/carddisp.pl?gene=NOTCH4
SPPL3	Signal Peptide Peptidase Like 3	Protein Coding	41	GC12M122679	6.68608283996582	https://www.genecards.org/cgi-bin/carddisp.pl?gene=SPPL3
NFYA	Nuclear Transcription Factor Y Subunit Alpha	Protein Coding	49	GC06P100374	6.68325138092041	https://www.genecards.org/cgi-bin/carddisp.pl?gene=NFYA
RUVBL2	RuvB Like AAA ATPase 2	Protein Coding	52	GC19P048993	6.68153095245361	https://www.genecards.org/cgi-bin/carddisp.pl?gene=RUVBL2
MUC1	Mucin 1, Cell Surface Associated	Protein Coding	55	GC01M155185	6.68047332763672	https://www.genecards.org/cgi-bin/carddisp.pl?gene=MUC1
RPS23	Ribosomal Protein S23	Protein Coding	48	GC05M082273	6.67359066009521	https://www.genecards.org/cgi-bin/carddisp.pl?gene=RPS23
RHO	Rhodopsin	Protein Coding	55	GC03P135771	6.67336988449097	https://www.genecards.org/cgi-bin/carddisp.pl?gene=RHO
PLAT	Plasminogen Activator, Tissue Type	Protein Coding	56	GC08M042174	6.66633224487305	https://www.genecards.org/cgi-bin/carddisp.pl?gene=PLAT
CRELD2	Cysteine Rich With EGF Like Domains 2	Protein Coding	47	GC22P049918	6.66177082061768	https://www.genecards.org/cgi-bin/carddisp.pl?gene=CRELD2
LMAN1L	Lectin, Mannose Binding 1 Like	Protein Coding	43	GC15P074812	6.66109275817871	https://www.genecards.org/cgi-bin/carddisp.pl?gene=LMAN1L
TUBA1B	Tubulin Alpha 1b	Protein Coding	51	GC12M049127	6.65954256057739	https://www.genecards.org/cgi-bin/carddisp.pl?gene=TUBA1B
ALPL	Alkaline Phosphatase, Biomineralization Associated	Protein Coding	58	GC01P021508	6.65659618377686	https://www.genecards.org/cgi-bin/carddisp.pl?gene=ALPL
TREM2	Triggering Receptor Expressed On Myeloid Cells 2	Protein Coding	51	GC06M078136	6.65208768844604	https://www.genecards.org/cgi-bin/carddisp.pl?gene=TREM2
EPAS1	Endothelial PAS Domain Protein 1	Protein Coding	57	GC02P046293	6.65204954147339	https://www.genecards.org/cgi-bin/carddisp.pl?gene=EPAS1
H2AC18	H2A Clustered Histone 18	Protein Coding	36	GC01M154032	6.64806175231934	https://www.genecards.org/cgi-bin/carddisp.pl?gene=H2AC18
PSMC4	Proteasome 26S Subunit, ATPase 4	Protein Coding	47	GC19P079659	6.64505386352539	https://www.genecards.org/cgi-bin/carddisp.pl?gene=PSMC4
LPL	Lipoprotein Lipase	Protein Coding	56	GC08P019901	6.64326000213623	https://www.genecards.org/cgi-bin/carddisp.pl?gene=LPL
MMP3	Matrix Metallopeptidase 3	Protein Coding	57	GC11M102835	6.6415433883667	https://www.genecards.org/cgi-bin/carddisp.pl?gene=MMP3
TTN-AS1	TTN Antisense RNA 1	RNA Gene	19	GC02P178521	6.63950490951538	https://www.genecards.org/cgi-bin/carddisp.pl?gene=TTN-AS1
EXT1	Exostosin Glycosyltransferase 1	Protein Coding	54	GC08M117798	6.6375298500061	https://www.genecards.org/cgi-bin/carddisp.pl?gene=EXT1
F5	Coagulation Factor V	Protein Coding	54	GC01M169511	6.63450145721436	https://www.genecards.org/cgi-bin/carddisp.pl?gene=F5
ABCC6	ATP Binding Cassette Subfamily C Member 6	Protein Coding	54	GC16M016155	6.63028430938721	https://www.genecards.org/cgi-bin/carddisp.pl?gene=ABCC6
PSMA1	Proteasome 20S Subunit Alpha 1	Protein Coding	49	GC11M014506	6.62796974182129	https://www.genecards.org/cgi-bin/carddisp.pl?gene=PSMA1
IGF2BP3	Insulin Like Growth Factor 2 MRNA Binding Protein 3	Protein Coding	48	GC07M023396	6.62638092041016	https://www.genecards.org/cgi-bin/carddisp.pl?gene=IGF2BP3
RBM4	RNA Binding Motif Protein 4	Protein Coding	46	GC11P066638	6.62441492080688	https://www.genecards.org/cgi-bin/carddisp.pl?gene=RBM4
PIGB	Phosphatidylinositol Glycan Anchor Biosynthesis Class B	Protein Coding	49	GC15P055318	6.62403631210327	https://www.genecards.org/cgi-bin/carddisp.pl?gene=PIGB
LMNB1	Lamin B1	Protein Coding	53	GC05P126776	6.6205415725708	https://www.genecards.org/cgi-bin/carddisp.pl?gene=LMNB1
HLA-G	Major Histocompatibility Complex, Class I, G	Protein Coding	50	GC06P100145	6.61264610290527	https://www.genecards.org/cgi-bin/carddisp.pl?gene=HLA-G
STAT1	Signal Transducer And Activator Of Transcription 1	Protein Coding	60	GC02M190908	6.61002254486084	https://www.genecards.org/cgi-bin/carddisp.pl?gene=STAT1
HDAC1	Histone Deacetylase 1	Protein Coding	57	GC01P032292	6.59944486618042	https://www.genecards.org/cgi-bin/carddisp.pl?gene=HDAC1
PSMG1	Proteasome Assembly Chaperone 1	Protein Coding	44	GC21M039174	6.59916496276855	https://www.genecards.org/cgi-bin/carddisp.pl?gene=PSMG1
DHDDS	Dehydrodolichyl Diphosphate Synthase Subunit	Protein Coding	49	GC01P026432	6.5965051651001	https://www.genecards.org/cgi-bin/carddisp.pl?gene=DHDDS
SEC61A2	SEC61 Translocon Subunit Alpha 2	Protein Coding	42	GC10P012130	6.59121656417847	https://www.genecards.org/cgi-bin/carddisp.pl?gene=SEC61A2
PSMD11	Proteasome 26S Subunit, Non-ATPase 11	Protein Coding	47	GC17P032444	6.59104061126709	https://www.genecards.org/cgi-bin/carddisp.pl?gene=PSMD11
PSMB3	Proteasome 20S Subunit Beta 3	Protein Coding	47	GC17P038752	6.5887188911438	https://www.genecards.org/cgi-bin/carddisp.pl?gene=PSMB3
TBL2	Transducin Beta Like 2	Protein Coding	47	GC07M073730	6.58822584152222	https://www.genecards.org/cgi-bin/carddisp.pl?gene=TBL2
OLR1	Oxidized Low Density Lipoprotein Receptor 1	Protein Coding	50	GC12M024096	6.58738470077515	https://www.genecards.org/cgi-bin/carddisp.pl?gene=OLR1
PRKCB	Protein Kinase C Beta	Protein Coding	55	GC16P044702	6.58241939544678	https://www.genecards.org/cgi-bin/carddisp.pl?gene=PRKCB
PPIA	Peptidylprolyl Isomerase A	Protein Coding	52	GC07P044811	6.57665109634399	https://www.genecards.org/cgi-bin/carddisp.pl?gene=PPIA
YTHDF2	YTH N6-Methyladenosine RNA Binding Protein F2	Protein Coding	43	GC01P029296	6.57572984695435	https://www.genecards.org/cgi-bin/carddisp.pl?gene=YTHDF2
MTHFR	Methylenetetrahydrofolate Reductase	Protein Coding	55	GC01M011785	6.57453441619873	https://www.genecards.org/cgi-bin/carddisp.pl?gene=MTHFR
ORMDL1	ORMDL Sphingolipid Biosynthesis Regulator 1	Protein Coding	42	GC02M189764	6.57323932647705	https://www.genecards.org/cgi-bin/carddisp.pl?gene=ORMDL1
IAPP	Islet Amyloid Polypeptide	Protein Coding	47	GC12P021354	6.57071208953857	https://www.genecards.org/cgi-bin/carddisp.pl?gene=IAPP
PIGC	Phosphatidylinositol Glycan Anchor Biosynthesis Class C	Protein Coding	46	GC01M172339	6.56857013702393	https://www.genecards.org/cgi-bin/carddisp.pl?gene=PIGC
USP14	Ubiquitin Specific Peptidase 14	Protein Coding	51	GC18P000158	6.56784152984619	https://www.genecards.org/cgi-bin/carddisp.pl?gene=USP14
CYP2B6	Cytochrome P450 Family 2 Subfamily B Member 6	Protein Coding	52	GC19P040991	6.56590175628662	https://www.genecards.org/cgi-bin/carddisp.pl?gene=CYP2B6
PAPPA-AS1	PAPPA Antisense RNA 1	RNA Gene	25	GC09M116398	6.56582832336426	https://www.genecards.org/cgi-bin/carddisp.pl?gene=PAPPA-AS1
VPS33A	VPS33A Core Subunit Of CORVET And HOPS Complexes	Protein Coding	48	GC12M122229	6.5603232383728	https://www.genecards.org/cgi-bin/carddisp.pl?gene=VPS33A
SLC27A2	Solute Carrier Family 27 Member 2	Protein Coding	52	GC15P050182	6.55705738067627	https://www.genecards.org/cgi-bin/carddisp.pl?gene=SLC27A2
MSRA	Methionine Sulfoxide Reductase A	Protein Coding	48	GC08P010054	6.5549259185791	https://www.genecards.org/cgi-bin/carddisp.pl?gene=MSRA
VAMP1	Vesicle Associated Membrane Protein 1	Protein Coding	50	GC12M006462	6.54980516433716	https://www.genecards.org/cgi-bin/carddisp.pl?gene=VAMP1
KIF1C	Kinesin Family Member 1C	Protein Coding	48	GC17P005954	6.54684019088745	https://www.genecards.org/cgi-bin/carddisp.pl?gene=KIF1C
MEF2A	Myocyte Enhancer Factor 2A	Protein Coding	52	GC15P099565	6.54549837112427	https://www.genecards.org/cgi-bin/carddisp.pl?gene=MEF2A
FAAH	Fatty Acid Amide Hydrolase	Protein Coding	54	GC01P046394	6.53537893295288	https://www.genecards.org/cgi-bin/carddisp.pl?gene=FAAH
GTF2I	General Transcription Factor IIi	Protein Coding	47	GC07P078451	6.53122711181641	https://www.genecards.org/cgi-bin/carddisp.pl?gene=GTF2I
PSMA3	Proteasome 20S Subunit Alpha 3	Protein Coding	52	GC14P058244	6.5277156829834	https://www.genecards.org/cgi-bin/carddisp.pl?gene=PSMA3
PSMB1	Proteasome 20S Subunit Beta 1	Protein Coding	52	GC06M170535	6.52451229095459	https://www.genecards.org/cgi-bin/carddisp.pl?gene=PSMB1
FKBP4	FKBP Prolyl Isomerase 4	Protein Coding	52	GC12P002795	6.51990175247192	https://www.genecards.org/cgi-bin/carddisp.pl?gene=FKBP4
HADHB	Hydroxyacyl-CoA Dehydrogenase Trifunctional Multienzyme Complex Subunit Beta	Protein Coding	54	GC02P026243	6.51621627807617	https://www.genecards.org/cgi-bin/carddisp.pl?gene=HADHB
EIF2B1	Eukaryotic Translation Initiation Factor 2B Subunit Alpha	Protein Coding	50	GC12M123620	6.51109266281128	https://www.genecards.org/cgi-bin/carddisp.pl?gene=EIF2B1
SELENOT	Selenoprotein T	Protein Coding	40	GC03P150603	6.50933122634888	https://www.genecards.org/cgi-bin/carddisp.pl?gene=SELENOT
KRT8	Keratin 8	Protein Coding	53	GC12M052897	6.50904560089111	https://www.genecards.org/cgi-bin/carddisp.pl?gene=KRT8
RAP1GDS1	Rap1 GTPase-GDP Dissociation Stimulator 1	Protein Coding	50	GC04P098261	6.49892568588257	https://www.genecards.org/cgi-bin/carddisp.pl?gene=RAP1GDS1
PIGS	Phosphatidylinositol Glycan Anchor Biosynthesis Class S	Protein Coding	47	GC17M028553	6.49870157241821	https://www.genecards.org/cgi-bin/carddisp.pl?gene=PIGS
TXN2	Thioredoxin 2	Protein Coding	50	GC22M036467	6.49560880661011	https://www.genecards.org/cgi-bin/carddisp.pl?gene=TXN2
SLC1A1	Solute Carrier Family 1 Member 1	Protein Coding	56	GC09P004490	6.49553298950195	https://www.genecards.org/cgi-bin/carddisp.pl?gene=SLC1A1
MIR381	MicroRNA 381	RNA Gene	20	GC14P111884	6.4902982711792	https://www.genecards.org/cgi-bin/carddisp.pl?gene=MIR381
PDX1	Pancreatic And Duodenal Homeobox 1	Protein Coding	52	GC13P027921	6.48669672012329	https://www.genecards.org/cgi-bin/carddisp.pl?gene=PDX1
CDH2	Cadherin 2	Protein Coding	59	GC18M029426	6.48653697967529	https://www.genecards.org/cgi-bin/carddisp.pl?gene=CDH2
PARG	Poly(ADP-Ribose) Glycohydrolase	Protein Coding	47	GC10M049818	6.48641443252563	https://www.genecards.org/cgi-bin/carddisp.pl?gene=PARG
PGRMC1	Progesterone Receptor Membrane Component 1	Protein Coding	51	GC0XP119236	6.48417472839355	https://www.genecards.org/cgi-bin/carddisp.pl?gene=PGRMC1
CDKAL1	CDK5 Regulatory Subunit Associated Protein 1 Like 1	Protein Coding	47	GC06P020534	6.48395347595215	https://www.genecards.org/cgi-bin/carddisp.pl?gene=CDKAL1
S100A13	S100 Calcium Binding Protein A13	Protein Coding	43	GC01M153618	6.48270988464355	https://www.genecards.org/cgi-bin/carddisp.pl?gene=S100A13
KAT2B	Lysine Acetyltransferase 2B	Protein Coding	55	GC03P020043	6.48208284378052	https://www.genecards.org/cgi-bin/carddisp.pl?gene=KAT2B
SFPQ	Splicing Factor Proline And Glutamine Rich	Protein Coding	50	GC01M035176	6.47772121429443	https://www.genecards.org/cgi-bin/carddisp.pl?gene=SFPQ
SNHG1	Small Nucleolar RNA Host Gene 1	RNA Gene	23	GC11M105972	6.47698211669922	https://www.genecards.org/cgi-bin/carddisp.pl?gene=SNHG1
DIABLO	Diablo IAP-Binding Mitochondrial Protein	Protein Coding	53	GC12M122747	6.47335338592529	https://www.genecards.org/cgi-bin/carddisp.pl?gene=DIABLO
MIR200A	MicroRNA 200a	RNA Gene	23	GC01P004952	6.47104835510254	https://www.genecards.org/cgi-bin/carddisp.pl?gene=MIR200A
ATXN3	Ataxin 3	Protein Coding	52	GC14M114120	6.46948909759521	https://www.genecards.org/cgi-bin/carddisp.pl?gene=ATXN3
CRAT	Carnitine O-Acetyltransferase	Protein Coding	52	GC09M129094	6.46681642532349	https://www.genecards.org/cgi-bin/carddisp.pl?gene=CRAT
OBSCN	Obscurin, Cytoskeletal Calmodulin And Titin-Interacting RhoGEF	Protein Coding	46	GC01P228208	6.46417903900146	https://www.genecards.org/cgi-bin/carddisp.pl?gene=OBSCN
NUP210	Nucleoporin 210	Protein Coding	48	GC03M022849	6.45783805847168	https://www.genecards.org/cgi-bin/carddisp.pl?gene=NUP210
YWHAB	Tyrosine 3-Monooxygenase/Tryptophan 5-Monooxygenase Activation Protein Beta	Protein Coding	54	GC20P044885	6.45705509185791	https://www.genecards.org/cgi-bin/carddisp.pl?gene=YWHAB
CCN2	Cellular Communication Network Factor 2	Protein Coding	53	GC06M131948	6.45443058013916	https://www.genecards.org/cgi-bin/carddisp.pl?gene=CCN2
USP13	Ubiquitin Specific Peptidase 13	Protein Coding	50	GC03P179652	6.45350170135498	https://www.genecards.org/cgi-bin/carddisp.pl?gene=USP13
PSMD12	Proteasome 26S Subunit, Non-ATPase 12	Protein Coding	49	GC17M067337	6.45345020294189	https://www.genecards.org/cgi-bin/carddisp.pl?gene=PSMD12
PSMD1	Proteasome 26S Subunit, Non-ATPase 1	Protein Coding	47	GC02P231056	6.45168495178223	https://www.genecards.org/cgi-bin/carddisp.pl?gene=PSMD1
DLD	Dihydrolipoamide Dehydrogenase	Protein Coding	55	GC07P107890	6.43836784362793	https://www.genecards.org/cgi-bin/carddisp.pl?gene=DLD
CLN5	CLN5 Intracellular Trafficking Protein	Protein Coding	48	GC13P076990	6.4267692565918	https://www.genecards.org/cgi-bin/carddisp.pl?gene=CLN5
TAOK3	TAO Kinase 3	Protein Coding	47	GC12M118149	6.42553424835205	https://www.genecards.org/cgi-bin/carddisp.pl?gene=TAOK3
ANG	Angiogenin	Protein Coding	52	GC14P037152	6.42519187927246	https://www.genecards.org/cgi-bin/carddisp.pl?gene=ANG
TMTC1	Transmembrane O-Mannosyltransferase Targeting Cadherins 1	Protein Coding	46	GC12M029500	6.41980075836182	https://www.genecards.org/cgi-bin/carddisp.pl?gene=TMTC1
PORCN	Porcupine O-Acyltransferase	Protein Coding	48	GC0XP051821	6.41763496398926	https://www.genecards.org/cgi-bin/carddisp.pl?gene=PORCN
IL18	Interleukin 18	Protein Coding	51	GC11M112143	6.41420841217041	https://www.genecards.org/cgi-bin/carddisp.pl?gene=IL18
COL25A1	Collagen Type XXV Alpha 1 Chain	Protein Coding	45	GC04M108810	6.40624618530273	https://www.genecards.org/cgi-bin/carddisp.pl?gene=COL25A1
SNORD118	Small Nucleolar RNA, C/D Box 118	RNA Gene	22	GC17M012674	6.40617036819458	https://www.genecards.org/cgi-bin/carddisp.pl?gene=SNORD118
CERS6	Ceramide Synthase 6	Protein Coding	47	GC02P168455	6.40342950820923	https://www.genecards.org/cgi-bin/carddisp.pl?gene=CERS6
LPCAT1	Lysophosphatidylcholine Acyltransferase 1	Protein Coding	43	GC05M001456	6.40286207199097	https://www.genecards.org/cgi-bin/carddisp.pl?gene=LPCAT1
MIR146A	MicroRNA 146a	RNA Gene	25	GC05P160485	6.39654302597046	https://www.genecards.org/cgi-bin/carddisp.pl?gene=MIR146A
PEX11B	Peroxisomal Biogenesis Factor 11 Beta	Protein Coding	46	GC01M145911	6.38986206054688	https://www.genecards.org/cgi-bin/carddisp.pl?gene=PEX11B
LAMA2	Laminin Subunit Alpha 2	Protein Coding	51	GC06P128863	6.3864917755127	https://www.genecards.org/cgi-bin/carddisp.pl?gene=LAMA2
GJB2	Gap Junction Protein Beta 2	Protein Coding	52	GC13M020187	6.37789106369019	https://www.genecards.org/cgi-bin/carddisp.pl?gene=GJB2
PTDSS1	Phosphatidylserine Synthase 1	Protein Coding	51	GC08P096261	6.3716139793396	https://www.genecards.org/cgi-bin/carddisp.pl?gene=PTDSS1
AR	Androgen Receptor	Protein Coding	59	GC0XP067544	6.37130546569824	https://www.genecards.org/cgi-bin/carddisp.pl?gene=AR
TBK1	TANK Binding Kinase 1	Protein Coding	56	GC12P064451	6.37045669555664	https://www.genecards.org/cgi-bin/carddisp.pl?gene=TBK1
THORLNC	Testis Associated Oncogenic LncRNA	RNA Gene	16	GC02M118133	6.36911392211914	https://www.genecards.org/cgi-bin/carddisp.pl?gene=THORLNC
MIR17	MicroRNA 17	RNA Gene	22	GC13P091350	6.36126899719238	https://www.genecards.org/cgi-bin/carddisp.pl?gene=MIR17
DIS3	DIS3 Homolog, Exosome Endoribonuclease And 3'-5' Exoribonuclease	Protein Coding	49	GC13M072752	6.35805797576904	https://www.genecards.org/cgi-bin/carddisp.pl?gene=DIS3
TUBB	Tubulin Beta Class I	Protein Coding	57	GC06P100175	6.35768747329712	https://www.genecards.org/cgi-bin/carddisp.pl?gene=TUBB
PNPLA6	Patatin Like Phospholipase Domain Containing 6	Protein Coding	50	GC19P007534	6.35544157028198	https://www.genecards.org/cgi-bin/carddisp.pl?gene=PNPLA6
PLPP3	Phospholipid Phosphatase 3	Protein Coding	47	GC01M056495	6.35076808929443	https://www.genecards.org/cgi-bin/carddisp.pl?gene=PLPP3
CSTB	Cystatin B	Protein Coding	53	GC21M043772	6.34960079193115	https://www.genecards.org/cgi-bin/carddisp.pl?gene=CSTB
SMIM14	Small Integral Membrane Protein 14	Protein Coding	37	GC04M039546	6.34518718719482	https://www.genecards.org/cgi-bin/carddisp.pl?gene=SMIM14
TRPC1	Transient Receptor Potential Cation Channel Subfamily C Member 1	Protein Coding	48	GC03P142724	6.34499263763428	https://www.genecards.org/cgi-bin/carddisp.pl?gene=TRPC1
FGFR1	Fibroblast Growth Factor Receptor 1	Protein Coding	63	GC08M038400	6.33946132659912	https://www.genecards.org/cgi-bin/carddisp.pl?gene=FGFR1
GLRX	Glutaredoxin	Protein Coding	50	GC05M095752	6.3350043296814	https://www.genecards.org/cgi-bin/carddisp.pl?gene=GLRX
CHEK2	Checkpoint Kinase 2	Protein Coding	61	GC22M028687	6.33447456359863	https://www.genecards.org/cgi-bin/carddisp.pl?gene=CHEK2
MYH9	Myosin Heavy Chain 9	Protein Coding	55	GC22M036281	6.33356142044067	https://www.genecards.org/cgi-bin/carddisp.pl?gene=MYH9
SLC25A11	Solute Carrier Family 25 Member 11	Protein Coding	50	GC17M004937	6.33132743835449	https://www.genecards.org/cgi-bin/carddisp.pl?gene=SLC25A11
FLNB	Filamin B	Protein Coding	54	GC03P058008	6.32877540588379	https://www.genecards.org/cgi-bin/carddisp.pl?gene=FLNB
TSPO	Translocator Protein	Protein Coding	52	GC22P043151	6.32678461074829	https://www.genecards.org/cgi-bin/carddisp.pl?gene=TSPO
RASGRF2	Ras Protein Specific Guanine Nucleotide Releasing Factor 2	Protein Coding	46	GC05P080960	6.32628536224365	https://www.genecards.org/cgi-bin/carddisp.pl?gene=RASGRF2
CDKN1B	Cyclin Dependent Kinase Inhibitor 1B	Protein Coding	55	GC12P026558	6.32583045959473	https://www.genecards.org/cgi-bin/carddisp.pl?gene=CDKN1B
NRAS	NRAS Proto-Oncogene, GTPase	Protein Coding	57	GC01M114704	6.31858205795288	https://www.genecards.org/cgi-bin/carddisp.pl?gene=NRAS
STS	Steroid Sulfatase	Protein Coding	53	GC0XP007146	6.31565856933594	https://www.genecards.org/cgi-bin/carddisp.pl?gene=STS
GLO1	Glyoxalase I	Protein Coding	52	GC06M078102	6.30703544616699	https://www.genecards.org/cgi-bin/carddisp.pl?gene=GLO1
DBH	Dopamine Beta-Hydroxylase	Protein Coding	59	GC09P133636	6.306884765625	https://www.genecards.org/cgi-bin/carddisp.pl?gene=DBH
LDAF1	Lipid Droplet Assembly Factor 1	Protein Coding	38	GC16P021327	6.30542087554932	https://www.genecards.org/cgi-bin/carddisp.pl?gene=LDAF1
SERPINA3	Serpin Family A Member 3	Protein Coding	50	GC14P094612	6.3046350479126	https://www.genecards.org/cgi-bin/carddisp.pl?gene=SERPINA3
PSMA2	Proteasome 20S Subunit Alpha 2	Protein Coding	49	GC07M042916	6.30206489562988	https://www.genecards.org/cgi-bin/carddisp.pl?gene=PSMA2
H4C1	H4 Clustered Histone 1	Protein Coding	42	GC06P099959	6.30154514312744	https://www.genecards.org/cgi-bin/carddisp.pl?gene=H4C1
RNF121	Ring Finger Protein 121	Protein Coding	39	GC11P072656	6.29663228988647	https://www.genecards.org/cgi-bin/carddisp.pl?gene=RNF121
WDR83OS	WD Repeat Domain 83 Opposite Strand	Protein Coding	40	GC19M012668	6.2923583984375	https://www.genecards.org/cgi-bin/carddisp.pl?gene=WDR83OS
XXYLT1	Xyloside Xylosyltransferase 1	Protein Coding	42	GC03M195068	6.29071092605591	https://www.genecards.org/cgi-bin/carddisp.pl?gene=XXYLT1
CCNA2	Cyclin A2	Protein Coding	52	GC04M121816	6.28645515441895	https://www.genecards.org/cgi-bin/carddisp.pl?gene=CCNA2
TFEB	Transcription Factor EB	Protein Coding	48	GC06M078150	6.2787127494812	https://www.genecards.org/cgi-bin/carddisp.pl?gene=TFEB
FGF21	Fibroblast Growth Factor 21	Protein Coding	46	GC19P080003	6.26943635940552	https://www.genecards.org/cgi-bin/carddisp.pl?gene=FGF21
PLD3	Phospholipase D Family Member 3	Protein Coding	50	GC19P040348	6.26557731628418	https://www.genecards.org/cgi-bin/carddisp.pl?gene=PLD3
CDK4	Cyclin Dependent Kinase 4	Protein Coding	61	GC12M058633	6.2641429901123	https://www.genecards.org/cgi-bin/carddisp.pl?gene=CDK4
VCL	Vinculin	Protein Coding	54	GC10P073995	6.26278591156006	https://www.genecards.org/cgi-bin/carddisp.pl?gene=VCL
MIR155	MicroRNA 155	RNA Gene	23	GC21P025573	6.25876331329346	https://www.genecards.org/cgi-bin/carddisp.pl?gene=MIR155
IRS1	Insulin Receptor Substrate 1	Protein Coding	54	GC02M226731	6.25728225708008	https://www.genecards.org/cgi-bin/carddisp.pl?gene=IRS1
KL	Klotho	Protein Coding	55	GC13P033016	6.25718307495117	https://www.genecards.org/cgi-bin/carddisp.pl?gene=KL
GABRA1	Gamma-Aminobutyric Acid Type A Receptor Subunit Alpha1	Protein Coding	55	GC05P161847	6.25701808929443	https://www.genecards.org/cgi-bin/carddisp.pl?gene=GABRA1
RNF145	Ring Finger Protein 145	Protein Coding	42	GC05M159157	6.25582218170166	https://www.genecards.org/cgi-bin/carddisp.pl?gene=RNF145
PSMB2	Proteasome 20S Subunit Beta 2	Protein Coding	48	GC01M035599	6.25406169891357	https://www.genecards.org/cgi-bin/carddisp.pl?gene=PSMB2
MIR451A	MicroRNA 451a	RNA Gene	19	GC17M028861	6.25023126602173	https://www.genecards.org/cgi-bin/carddisp.pl?gene=MIR451A
CSDE1	Cold Shock Domain Containing E1	Protein Coding	46	GC01M114716	6.24977874755859	https://www.genecards.org/cgi-bin/carddisp.pl?gene=CSDE1
BIK	BCL2 Interacting Killer	Protein Coding	46	GC22P043110	6.24866199493408	https://www.genecards.org/cgi-bin/carddisp.pl?gene=BIK
MOV10	Mov10 RISC Complex RNA Helicase	Protein Coding	47	GC01P112673	6.24535751342773	https://www.genecards.org/cgi-bin/carddisp.pl?gene=MOV10
HSPB2	Heat Shock Protein Family B (Small) Member 2	Protein Coding	46	GC11P112112	6.23509454727173	https://www.genecards.org/cgi-bin/carddisp.pl?gene=HSPB2
KCNN4	Potassium Calcium-Activated Channel Subfamily N Member 4	Protein Coding	55	GC19M076687	6.23383808135986	https://www.genecards.org/cgi-bin/carddisp.pl?gene=KCNN4
MARCHF5	Membrane Associated Ring-CH-Type Finger 5	Protein Coding	43	GC10P096725	6.23334550857544	https://www.genecards.org/cgi-bin/carddisp.pl?gene=MARCHF5
PRKCG	Protein Kinase C Gamma	Protein Coding	58	GC19P053879	6.23305225372314	https://www.genecards.org/cgi-bin/carddisp.pl?gene=PRKCG
SEC22A	SEC22 Homolog A, Vesicle Trafficking Protein	Protein Coding	42	GC03P123201	6.23194408416748	https://www.genecards.org/cgi-bin/carddisp.pl?gene=SEC22A
TXNDC16	Thioredoxin Domain Containing 16	Protein Coding	40	GC14M052430	6.23136711120605	https://www.genecards.org/cgi-bin/carddisp.pl?gene=TXNDC16
CDK6	Cyclin Dependent Kinase 6	Protein Coding	59	GC07M092604	6.22268962860107	https://www.genecards.org/cgi-bin/carddisp.pl?gene=CDK6
RPS2	Ribosomal Protein S2	Protein Coding	48	GC16M009783	6.22196435928345	https://www.genecards.org/cgi-bin/carddisp.pl?gene=RPS2
STARD5	StAR Related Lipid Transfer Domain Containing 5	Protein Coding	44	GC15M081309	6.21863603591919	https://www.genecards.org/cgi-bin/carddisp.pl?gene=STARD5
PRKACA	Protein Kinase CAMP-Activated Catalytic Subunit Alpha	Protein Coding	59	GC19M015120	6.21674919128418	https://www.genecards.org/cgi-bin/carddisp.pl?gene=PRKACA
ALDH2	Aldehyde Dehydrogenase 2 Family Member	Protein Coding	57	GC12P111766	6.21364164352417	https://www.genecards.org/cgi-bin/carddisp.pl?gene=ALDH2
GPI	Glucose-6-Phosphate Isomerase	Protein Coding	55	GC19P034359	6.21320819854736	https://www.genecards.org/cgi-bin/carddisp.pl?gene=GPI
HNRNPK	Heterogeneous Nuclear Ribonucleoprotein K	Protein Coding	52	GC09M101539	6.20674896240234	https://www.genecards.org/cgi-bin/carddisp.pl?gene=HNRNPK
GFAP	Glial Fibrillary Acidic Protein	Protein Coding	55	GC17M057289	6.20250797271729	https://www.genecards.org/cgi-bin/carddisp.pl?gene=GFAP
F3	Coagulation Factor III, Tissue Factor	Protein Coding	52	GC01M094667	6.20165538787842	https://www.genecards.org/cgi-bin/carddisp.pl?gene=F3
SCN10A	Sodium Voltage-Gated Channel Alpha Subunit 10	Protein Coding	55	GC03M038713	6.20064973831177	https://www.genecards.org/cgi-bin/carddisp.pl?gene=SCN10A
C6orf120	Chromosome 6 Open Reading Frame 120	Protein Coding	38	GC06P169702	6.19954204559326	https://www.genecards.org/cgi-bin/carddisp.pl?gene=C6orf120
PAK2	P21 (RAC1) Activated Kinase 2	Protein Coding	55	GC03P196739	6.19578790664673	https://www.genecards.org/cgi-bin/carddisp.pl?gene=PAK2
SERPINA2	Serpin Family A Member 2 (Gene/Pseudogene)	Protein Coding	32	GC14M114144	6.19526720046997	https://www.genecards.org/cgi-bin/carddisp.pl?gene=SERPINA2
CAPN1	Calpain 1	Protein Coding	57	GC11P072171	6.19184017181396	https://www.genecards.org/cgi-bin/carddisp.pl?gene=CAPN1
FKBP9	FKBP Prolyl Isomerase 9	Protein Coding	43	GC07P032957	6.19126176834106	https://www.genecards.org/cgi-bin/carddisp.pl?gene=FKBP9
GSK3A	Glycogen Synthase Kinase 3 Alpha	Protein Coding	56	GC19M076639	6.19048976898193	https://www.genecards.org/cgi-bin/carddisp.pl?gene=GSK3A
AGO1	Argonaute RISC Component 1	Protein Coding	47	GC01P035869	6.18817090988159	https://www.genecards.org/cgi-bin/carddisp.pl?gene=AGO1
HLA-DRA	Major Histocompatibility Complex, Class II, DR Alpha	Protein Coding	52	GC06P032439	6.18759250640869	https://www.genecards.org/cgi-bin/carddisp.pl?gene=HLA-DRA
PRKAB1	Protein Kinase AMP-Activated Non-Catalytic Subunit Beta 1	Protein Coding	53	GC12P119632	6.18620252609253	https://www.genecards.org/cgi-bin/carddisp.pl?gene=PRKAB1
SLC25A4	Solute Carrier Family 25 Member 4	Protein Coding	56	GC04P185143	6.18522024154663	https://www.genecards.org/cgi-bin/carddisp.pl?gene=SLC25A4
TPR	Translocated Promoter Region, Nuclear Basket Protein	Protein Coding	49	GC01M186323	6.18432331085205	https://www.genecards.org/cgi-bin/carddisp.pl?gene=TPR
ATP2C2	ATPase Secretory Pathway Ca2+ Transporting 2	Protein Coding	48	GC16P084368	6.18421649932861	https://www.genecards.org/cgi-bin/carddisp.pl?gene=ATP2C2
TMCC2	Transmembrane And Coiled-Coil Domain Family 2	Protein Coding	42	GC01P205197	6.18066692352295	https://www.genecards.org/cgi-bin/carddisp.pl?gene=TMCC2
RAD23B	RAD23 Homolog B, Nucleotide Excision Repair Protein	Protein Coding	51	GC09P107283	6.17715406417847	https://www.genecards.org/cgi-bin/carddisp.pl?gene=RAD23B
VKORC1L1	Vitamin K Epoxide Reductase Complex Subunit 1 Like 1	Protein Coding	45	GC07P078178	6.17598247528076	https://www.genecards.org/cgi-bin/carddisp.pl?gene=VKORC1L1
UVRAG	UV Radiation Resistance Associated	Protein Coding	48	GC11P075815	6.16007471084595	https://www.genecards.org/cgi-bin/carddisp.pl?gene=UVRAG
SLC26A4	Solute Carrier Family 26 Member 4	Protein Coding	50	GC07P107660	6.15736055374146	https://www.genecards.org/cgi-bin/carddisp.pl?gene=SLC26A4
HNF4A	Hepatocyte Nuclear Factor 4 Alpha	Protein Coding	56	GC20P044355	6.15694427490234	https://www.genecards.org/cgi-bin/carddisp.pl?gene=HNF4A
RPS26	Ribosomal Protein S26	Protein Coding	50	GC12P056043	6.15477705001831	https://www.genecards.org/cgi-bin/carddisp.pl?gene=RPS26
SGF29	SAGA Complex Associated Factor 29	Protein Coding	42	GC16P044854	6.15448999404907	https://www.genecards.org/cgi-bin/carddisp.pl?gene=SGF29
BCL2A1	BCL2 Related Protein A1	Protein Coding	48	GC15M129861	6.15038585662842	https://www.genecards.org/cgi-bin/carddisp.pl?gene=BCL2A1
PTP4A1	Protein Tyrosine Phosphatase 4A1	Protein Coding	48	GC06P100605	6.14885187149048	https://www.genecards.org/cgi-bin/carddisp.pl?gene=PTP4A1
ARF4	ADP Ribosylation Factor 4	Protein Coding	48	GC03M057572	6.14822578430176	https://www.genecards.org/cgi-bin/carddisp.pl?gene=ARF4
SNAP25	Synaptosome Associated Protein 25	Protein Coding	56	GC20P010203	6.14674234390259	https://www.genecards.org/cgi-bin/carddisp.pl?gene=SNAP25
NCLN	Nicalin	Protein Coding	44	GC19P003185	6.14554405212402	https://www.genecards.org/cgi-bin/carddisp.pl?gene=NCLN
STK11	Serine/Threonine Kinase 11	Protein Coding	57	GC19P001177	6.14319753646851	https://www.genecards.org/cgi-bin/carddisp.pl?gene=STK11
RPS21	Ribosomal Protein S21	Protein Coding	44	GC20P062387	6.1430139541626	https://www.genecards.org/cgi-bin/carddisp.pl?gene=RPS21
ORMDL2	ORMDL Sphingolipid Biosynthesis Regulator 2	Protein Coding	42	GC12P055991	6.14291763305664	https://www.genecards.org/cgi-bin/carddisp.pl?gene=ORMDL2
BLZF1	Basic Leucine Zipper Nuclear Factor 1	Protein Coding	45	GC01P169367	6.14173364639282	https://www.genecards.org/cgi-bin/carddisp.pl?gene=BLZF1
NPHS1	NPHS1 Adhesion Molecule, Nephrin	Protein Coding	53	GC19M035825	6.13998031616211	https://www.genecards.org/cgi-bin/carddisp.pl?gene=NPHS1
SUMO1	Small Ubiquitin Like Modifier 1	Protein Coding	53	GC02M202206	6.1386833190918	https://www.genecards.org/cgi-bin/carddisp.pl?gene=SUMO1
TRIM32	Tripartite Motif Containing 32	Protein Coding	50	GC09P116687	6.13813161849976	https://www.genecards.org/cgi-bin/carddisp.pl?gene=TRIM32
LCLAT1	Lysocardiolipin Acyltransferase 1	Protein Coding	44	GC02P030447	6.13615703582764	https://www.genecards.org/cgi-bin/carddisp.pl?gene=LCLAT1
TLR7	Toll Like Receptor 7	Protein Coding	55	GC0XP012867	6.13446044921875	https://www.genecards.org/cgi-bin/carddisp.pl?gene=TLR7
HSPH1	Heat Shock Protein Family H (Hsp110) Member 1	Protein Coding	48	GC13M031134	6.13438034057617	https://www.genecards.org/cgi-bin/carddisp.pl?gene=HSPH1
PPIF	Peptidylprolyl Isomerase F	Protein Coding	51	GC10P096513	6.12741804122925	https://www.genecards.org/cgi-bin/carddisp.pl?gene=PPIF
HLA-DQA1	Major Histocompatibility Complex, Class II, DQ Alpha 1	Protein Coding	50	GC06P100233	6.1249532699585	https://www.genecards.org/cgi-bin/carddisp.pl?gene=HLA-DQA1
ERCC6	ERCC Excision Repair 6, Chromatin Remodeling Factor	Protein Coding	53	GC10M049454	6.12405395507813	https://www.genecards.org/cgi-bin/carddisp.pl?gene=ERCC6
SLC8A3	Solute Carrier Family 8 Member A3	Protein Coding	50	GC14M070044	6.12328958511353	https://www.genecards.org/cgi-bin/carddisp.pl?gene=SLC8A3
LRP2	LDL Receptor Related Protein 2	Protein Coding	55	GC02M169127	6.11622333526611	https://www.genecards.org/cgi-bin/carddisp.pl?gene=LRP2
MIR146B	MicroRNA 146b	RNA Gene	24	GC10P102436	6.11335515975952	https://www.genecards.org/cgi-bin/carddisp.pl?gene=MIR146B
MDH2	Malate Dehydrogenase 2	Protein Coding	55	GC07P076048	6.11281585693359	https://www.genecards.org/cgi-bin/carddisp.pl?gene=MDH2
RPS6KA3	Ribosomal Protein S6 Kinase A3	Protein Coding	59	GC0XM020149	6.11178398132324	https://www.genecards.org/cgi-bin/carddisp.pl?gene=RPS6KA3
FBN1	Fibrillin 1	Protein Coding	53	GC15M048408	6.10967874526978	https://www.genecards.org/cgi-bin/carddisp.pl?gene=FBN1
PPP2CB	Protein Phosphatase 2 Catalytic Subunit Beta	Protein Coding	52	GC08M030762	6.10880994796753	https://www.genecards.org/cgi-bin/carddisp.pl?gene=PPP2CB
LINC-ROR	Long Intergenic Non-Protein Coding RNA, Regulator Of Reprogramming	RNA Gene	19	GC18M057054	6.10857200622559	https://www.genecards.org/cgi-bin/carddisp.pl?gene=LINC-ROR
SKP2	S-Phase Kinase Associated Protein 2	Protein Coding	51	GC05P036151	6.10836315155029	https://www.genecards.org/cgi-bin/carddisp.pl?gene=SKP2
ULBP1	UL16 Binding Protein 1	Protein Coding	45	GC06P149963	6.10155057907104	https://www.genecards.org/cgi-bin/carddisp.pl?gene=ULBP1
FIS1	Fission, Mitochondrial 1	Protein Coding	45	GC07M101239	6.09895896911621	https://www.genecards.org/cgi-bin/carddisp.pl?gene=FIS1
NF1	Neurofibromin 1	Protein Coding	55	GC17P031094	6.0982928276062	https://www.genecards.org/cgi-bin/carddisp.pl?gene=NF1
PSMA5	Proteasome 20S Subunit Alpha 5	Protein Coding	49	GC01M109399	6.09757900238037	https://www.genecards.org/cgi-bin/carddisp.pl?gene=PSMA5
HULC	Hepatocellular Carcinoma Up-Regulated Long Non-Coding RNA	RNA Gene	24	GC06P008450	6.09084749221802	https://www.genecards.org/cgi-bin/carddisp.pl?gene=HULC
CYP2C9	Cytochrome P450 Family 2 Subfamily C Member 9	Protein Coding	53	GC10P094938	6.08645343780518	https://www.genecards.org/cgi-bin/carddisp.pl?gene=CYP2C9
SLC9A1	Solute Carrier Family 9 Member A1	Protein Coding	57	GC01M028966	6.0844783782959	https://www.genecards.org/cgi-bin/carddisp.pl?gene=SLC9A1
TAB2	TGF-Beta Activated Kinase 1 (MAP3K7) Binding Protein 2	Protein Coding	55	GC06P149218	6.08027935028076	https://www.genecards.org/cgi-bin/carddisp.pl?gene=TAB2
RPA2	Replication Protein A2	Protein Coding	50	GC01M029033	6.07518434524536	https://www.genecards.org/cgi-bin/carddisp.pl?gene=RPA2
CACNA1A	Calcium Voltage-Gated Channel Subunit Alpha1 A	Protein Coding	56	GC19M013206	6.07429933547974	https://www.genecards.org/cgi-bin/carddisp.pl?gene=CACNA1A
ARG1	Arginase 1	Protein Coding	56	GC06P131473	6.07265615463257	https://www.genecards.org/cgi-bin/carddisp.pl?gene=ARG1
M6PR	Mannose-6-Phosphate Receptor, Cation Dependent	Protein Coding	50	GC12M009039	6.06968069076538	https://www.genecards.org/cgi-bin/carddisp.pl?gene=M6PR
ACBD3	Acyl-CoA Binding Domain Containing 3	Protein Coding	46	GC01M226144	6.06579875946045	https://www.genecards.org/cgi-bin/carddisp.pl?gene=ACBD3
POMP	Proteasome Maturation Protein	Protein Coding	47	GC13P028659	6.06185674667358	https://www.genecards.org/cgi-bin/carddisp.pl?gene=POMP
BLTP1	Bridge-Like Lipid Transfer Protein Family Member 1	Protein Coding	40	GC04P122154	6.06062889099121	https://www.genecards.org/cgi-bin/carddisp.pl?gene=BLTP1
SLC37A1	Solute Carrier Family 37 Member 1	Protein Coding	46	GC21P042593	6.05678939819336	https://www.genecards.org/cgi-bin/carddisp.pl?gene=SLC37A1
P2RX7	Purinergic Receptor P2X 7	Protein Coding	54	GC12P127820	6.05572891235352	https://www.genecards.org/cgi-bin/carddisp.pl?gene=P2RX7
CBS	Cystathionine Beta-Synthase	Protein Coding	57	GC21M043053	6.05268287658691	https://www.genecards.org/cgi-bin/carddisp.pl?gene=CBS
HCCAT5	Hepatocellular Carcinoma Associated Transcript 5	RNA Gene	19	GC16P073092	6.05088043212891	https://www.genecards.org/cgi-bin/carddisp.pl?gene=HCCAT5
TMEM201	Transmembrane Protein 201	Protein Coding	40	GC01P009588	6.04781103134155	https://www.genecards.org/cgi-bin/carddisp.pl?gene=TMEM201
BIRC3	Baculoviral IAP Repeat Containing 3	Protein Coding	53	GC11P102317	6.04699230194092	https://www.genecards.org/cgi-bin/carddisp.pl?gene=BIRC3
CYP46A1	Cytochrome P450 Family 46 Subfamily A Member 1	Protein Coding	49	GC14P099684	6.04640626907349	https://www.genecards.org/cgi-bin/carddisp.pl?gene=CYP46A1
TUBB3	Tubulin Beta 3 Class III	Protein Coding	55	GC16P091899	6.04631328582764	https://www.genecards.org/cgi-bin/carddisp.pl?gene=TUBB3
CLEC4A	C-Type Lectin Domain Family 4 Member A	Protein Coding	46	GC12P026390	6.04545497894287	https://www.genecards.org/cgi-bin/carddisp.pl?gene=CLEC4A
FGF2	Fibroblast Growth Factor 2	Protein Coding	53	GC04P122826	6.04467487335205	https://www.genecards.org/cgi-bin/carddisp.pl?gene=FGF2
MIR221	MicroRNA 221	RNA Gene	23	GC0XM045746	6.03827905654907	https://www.genecards.org/cgi-bin/carddisp.pl?gene=MIR221
PSMD13	Proteasome 26S Subunit, Non-ATPase 13	Protein Coding	47	GC11P000236	6.03817367553711	https://www.genecards.org/cgi-bin/carddisp.pl?gene=PSMD13
OTOF	Otoferlin	Protein Coding	48	GC02M026471	6.03814458847046	https://www.genecards.org/cgi-bin/carddisp.pl?gene=OTOF
HNRNPUL2-BSCL2	HNRNPUL2-BSCL2 Readthrough (NMD Candidate)	RNA Gene	18	GC11M105964	6.03806924819946	https://www.genecards.org/cgi-bin/carddisp.pl?gene=HNRNPUL2-BSCL2
DDX6	DEAD-Box Helicase 6	Protein Coding	52	GC11M118748	6.03398752212524	https://www.genecards.org/cgi-bin/carddisp.pl?gene=DDX6
PLG	Plasminogen	Protein Coding	56	GC06P160702	6.03386497497559	https://www.genecards.org/cgi-bin/carddisp.pl?gene=PLG
RPS14	Ribosomal Protein S14	Protein Coding	49	GC05M150443	6.03069257736206	https://www.genecards.org/cgi-bin/carddisp.pl?gene=RPS14
OPRD1	Opioid Receptor Delta 1	Protein Coding	50	GC01P028812	6.03046178817749	https://www.genecards.org/cgi-bin/carddisp.pl?gene=OPRD1
STBD1	Starch Binding Domain 1	Protein Coding	41	GC04P076306	6.02868461608887	https://www.genecards.org/cgi-bin/carddisp.pl?gene=STBD1
GGT1	Gamma-Glutamyltransferase 1	Protein Coding	56	GC22P024583	6.02595520019531	https://www.genecards.org/cgi-bin/carddisp.pl?gene=GGT1
EIF2B3	Eukaryotic Translation Initiation Factor 2B Subunit Gamma	Protein Coding	48	GC01M044850	6.02438640594482	https://www.genecards.org/cgi-bin/carddisp.pl?gene=EIF2B3
EIF2S3	Eukaryotic Translation Initiation Factor 2 Subunit Gamma	Protein Coding	52	GC0XP024054	6.02302265167236	https://www.genecards.org/cgi-bin/carddisp.pl?gene=EIF2S3
PIGH	Phosphatidylinositol Glycan Anchor Biosynthesis Class H	Protein Coding	46	GC14M067581	6.02225112915039	https://www.genecards.org/cgi-bin/carddisp.pl?gene=PIGH
HMGCL	3-Hydroxy-3-Methylglutaryl-CoA Lyase	Protein Coding	52	GC01M023801	6.01768016815186	https://www.genecards.org/cgi-bin/carddisp.pl?gene=HMGCL
NFYC	Nuclear Transcription Factor Y Subunit Gamma	Protein Coding	48	GC01P040691	6.01745176315308	https://www.genecards.org/cgi-bin/carddisp.pl?gene=NFYC
C18orf32	Chromosome 18 Open Reading Frame 32	Protein Coding	40	GC18M049477	6.01419639587402	https://www.genecards.org/cgi-bin/carddisp.pl?gene=C18orf32
PSMC2	Proteasome 26S Subunit, ATPase 2	Protein Coding	47	GC07P103328	6.0125732421875	https://www.genecards.org/cgi-bin/carddisp.pl?gene=PSMC2
DUSP1	Dual Specificity Phosphatase 1	Protein Coding	52	GC05M172768	6.0065336227417	https://www.genecards.org/cgi-bin/carddisp.pl?gene=DUSP1
TRAPPC10	Trafficking Protein Particle Complex Subunit 10	Protein Coding	47	GC21P044012	6.0035719871521	https://www.genecards.org/cgi-bin/carddisp.pl?gene=TRAPPC10
HSPA14	Heat Shock Protein Family A (Hsp70) Member 14	Protein Coding	47	GC10P014860	5.99478721618652	https://www.genecards.org/cgi-bin/carddisp.pl?gene=HSPA14
TIMP1	TIMP Metallopeptidase Inhibitor 1	Protein Coding	52	GC0XP047831	5.99329376220703	https://www.genecards.org/cgi-bin/carddisp.pl?gene=TIMP1
NSG1	Neuronal Vesicle Trafficking Associated 1	Protein Coding	42	GC04P004350	5.99161195755005	https://www.genecards.org/cgi-bin/carddisp.pl?gene=NSG1
PSMB8	Proteasome 20S Subunit Beta 8	Protein Coding	56	GC06M032840	5.99143218994141	https://www.genecards.org/cgi-bin/carddisp.pl?gene=PSMB8
ENDOG	Endonuclease G	Protein Coding	50	GC09P128818	5.98926734924316	https://www.genecards.org/cgi-bin/carddisp.pl?gene=ENDOG
HEXA	Hexosaminidase Subunit Alpha	Protein Coding	53	GC15M072340	5.98836851119995	https://www.genecards.org/cgi-bin/carddisp.pl?gene=HEXA
CASC3	CASC3 Exon Junction Complex Subunit	Protein Coding	43	GC17P040140	5.98741626739502	https://www.genecards.org/cgi-bin/carddisp.pl?gene=CASC3
HACE1	HECT Domain And Ankyrin Repeat Containing E3 Ubiquitin Protein Ligase 1	Protein Coding	48	GC06M104728	5.98262500762939	https://www.genecards.org/cgi-bin/carddisp.pl?gene=HACE1
TRAM2	Translocation Associated Membrane Protein 2	Protein Coding	43	GC06M078290	5.98204278945923	https://www.genecards.org/cgi-bin/carddisp.pl?gene=TRAM2
NSDHL	NAD(P) Dependent Steroid Dehydrogenase-Like	Protein Coding	51	GC0XP152830	5.98047733306885	https://www.genecards.org/cgi-bin/carddisp.pl?gene=NSDHL
ABCB1	ATP Binding Cassette Subfamily B Member 1	Protein Coding	57	GC07M087504	5.98009967803955	https://www.genecards.org/cgi-bin/carddisp.pl?gene=ABCB1
NRBP1	Nuclear Receptor Binding Protein 1	Protein Coding	44	GC02P027427	5.97596549987793	https://www.genecards.org/cgi-bin/carddisp.pl?gene=NRBP1
STK39	Serine/Threonine Kinase 39	Protein Coding	50	GC02M167954	5.97589731216431	https://www.genecards.org/cgi-bin/carddisp.pl?gene=STK39
MIR494	MicroRNA 494	RNA Gene	19	GC14P111896	5.97560834884644	https://www.genecards.org/cgi-bin/carddisp.pl?gene=MIR494
PDE5A	Phosphodiesterase 5A	Protein Coding	52	GC04M119494	5.97221279144287	https://www.genecards.org/cgi-bin/carddisp.pl?gene=PDE5A
CEBPD	CCAAT Enhancer Binding Protein Delta	Protein Coding	47	GC08M047759	5.96838188171387	https://www.genecards.org/cgi-bin/carddisp.pl?gene=CEBPD
CTDNEP1	CTD Nuclear Envelope Phosphatase 1	Protein Coding	41	GC17M007243	5.96685123443604	https://www.genecards.org/cgi-bin/carddisp.pl?gene=CTDNEP1
TMEM147	Transmembrane Protein 147	Protein Coding	42	GC19P035545	5.96375274658203	https://www.genecards.org/cgi-bin/carddisp.pl?gene=TMEM147
LAMP1	Lysosomal Associated Membrane Protein 1	Protein Coding	50	GC13P113297	5.96130514144897	https://www.genecards.org/cgi-bin/carddisp.pl?gene=LAMP1
DCN	Decorin	Protein Coding	54	GC12M091140	5.96040725708008	https://www.genecards.org/cgi-bin/carddisp.pl?gene=DCN
DEGS1	Delta 4-Desaturase, Sphingolipid 1	Protein Coding	49	GC01P224175	5.95542526245117	https://www.genecards.org/cgi-bin/carddisp.pl?gene=DEGS1
PCSK1	Proprotein Convertase Subtilisin/Kexin Type 1	Protein Coding	56	GC05M096391	5.95506429672241	https://www.genecards.org/cgi-bin/carddisp.pl?gene=PCSK1
RIC3	RIC3 Acetylcholine Receptor Chaperone	Protein Coding	42	GC11M008092	5.95500659942627	https://www.genecards.org/cgi-bin/carddisp.pl?gene=RIC3
DRD1	Dopamine Receptor D1	Protein Coding	51	GC05M175440	5.95221424102783	https://www.genecards.org/cgi-bin/carddisp.pl?gene=DRD1
SLC2A4	Solute Carrier Family 2 Member 4	Protein Coding	52	GC17P012390	5.94336032867432	https://www.genecards.org/cgi-bin/carddisp.pl?gene=SLC2A4
SLC35A2	Solute Carrier Family 35 Member A2	Protein Coding	48	GC0XM048903	5.9402027130127	https://www.genecards.org/cgi-bin/carddisp.pl?gene=SLC35A2
NFE2L3	NFE2 Like BZIP Transcription Factor 3	Protein Coding	44	GC07P026152	5.93570852279663	https://www.genecards.org/cgi-bin/carddisp.pl?gene=NFE2L3
JUP	Junction Plakoglobin	Protein Coding	55	GC17M041754	5.92802906036377	https://www.genecards.org/cgi-bin/carddisp.pl?gene=JUP
FITM2	Fat Storage Inducing Transmembrane Protein 2	Protein Coding	42	GC20M044302	5.92693376541138	https://www.genecards.org/cgi-bin/carddisp.pl?gene=FITM2
PSMB6	Proteasome 20S Subunit Beta 6	Protein Coding	48	GC17P004796	5.92643308639526	https://www.genecards.org/cgi-bin/carddisp.pl?gene=PSMB6
TRPM8	Transient Receptor Potential Cation Channel Subfamily M Member 8	Protein Coding	52	GC02P233917	5.92613554000854	https://www.genecards.org/cgi-bin/carddisp.pl?gene=TRPM8
CALCA	Calcitonin Related Polypeptide Alpha	Protein Coding	50	GC11M014966	5.92090320587158	https://www.genecards.org/cgi-bin/carddisp.pl?gene=CALCA
CSNK2A2	Casein Kinase 2 Alpha 2	Protein Coding	53	GC16M058157	5.92078399658203	https://www.genecards.org/cgi-bin/carddisp.pl?gene=CSNK2A2
MIR29A	MicroRNA 29a	RNA Gene	24	GC07M130876	5.91934013366699	https://www.genecards.org/cgi-bin/carddisp.pl?gene=MIR29A
TJP1	Tight Junction Protein 1	Protein Coding	51	GC15M029699	5.91931629180908	https://www.genecards.org/cgi-bin/carddisp.pl?gene=TJP1
AGPAT2	1-Acylglycerol-3-Phosphate O-Acyltransferase 2	Protein Coding	52	GC09M136673	5.91927194595337	https://www.genecards.org/cgi-bin/carddisp.pl?gene=AGPAT2
MIR124-1	MicroRNA 124-1	RNA Gene	22	GC08M009903	5.91683721542358	https://www.genecards.org/cgi-bin/carddisp.pl?gene=MIR124-1
THBD	Thrombomodulin	Protein Coding	53	GC20M023026	5.91267490386963	https://www.genecards.org/cgi-bin/carddisp.pl?gene=THBD
TRU-TCA1-1	TRNA-SeC (Anticodon TCA) 1-1	RNA Gene	11	GC19M045478	5.91143894195557	https://www.genecards.org/cgi-bin/carddisp.pl?gene=TRU-TCA1-1
GRIN2A	Glutamate Ionotropic Receptor NMDA Type Subunit 2A	Protein Coding	59	GC16M009753	5.91098403930664	https://www.genecards.org/cgi-bin/carddisp.pl?gene=GRIN2A
REN	Renin	Protein Coding	55	GC01M204154	5.90244293212891	https://www.genecards.org/cgi-bin/carddisp.pl?gene=REN
HSPBP1	HSPA (Hsp70) Binding Protein 1	Protein Coding	41	GC19M055262	5.90096855163574	https://www.genecards.org/cgi-bin/carddisp.pl?gene=HSPBP1
SEC22C	SEC22 Homolog C, Vesicle Trafficking Protein	Protein Coding	38	GC03M042547	5.90092468261719	https://www.genecards.org/cgi-bin/carddisp.pl?gene=SEC22C
MGAT5	Alpha-1,6-Mannosylglycoprotein 6-Beta-N-Acetylglucosaminyltransferase	Protein Coding	49	GC02P134119	5.89903831481934	https://www.genecards.org/cgi-bin/carddisp.pl?gene=MGAT5
CCK	Cholecystokinin	Protein Coding	48	GC03M042274	5.8953104019165	https://www.genecards.org/cgi-bin/carddisp.pl?gene=CCK
DLG1	Discs Large MAGUK Scaffold Protein 1	Protein Coding	50	GC03M197042	5.8938775062561	https://www.genecards.org/cgi-bin/carddisp.pl?gene=DLG1
IL33	Interleukin 33	Protein Coding	46	GC09P008027	5.89255428314209	https://www.genecards.org/cgi-bin/carddisp.pl?gene=IL33
PSMA6	Proteasome 20S Subunit Alpha 6	Protein Coding	52	GC14P035278	5.89122009277344	https://www.genecards.org/cgi-bin/carddisp.pl?gene=PSMA6
ANXA1	Annexin A1	Protein Coding	54	GC09P073151	5.88783073425293	https://www.genecards.org/cgi-bin/carddisp.pl?gene=ANXA1
NIBAN1	Niban Apoptosis Regulator 1	Protein Coding	45	GC01M184791	5.88213157653809	https://www.genecards.org/cgi-bin/carddisp.pl?gene=NIBAN1
MIRLET7B	MicroRNA Let-7b	RNA Gene	23	GC22P050273	5.8814754486084	https://www.genecards.org/cgi-bin/carddisp.pl?gene=MIRLET7B
TESPA1	Thymocyte Expressed, Positive Selection Associated 1	Protein Coding	42	GC12M055220	5.87839508056641	https://www.genecards.org/cgi-bin/carddisp.pl?gene=TESPA1
LGI4	Leucine Rich Repeat LGI Family Member 4	Protein Coding	48	GC19M035124	5.8744683265686	https://www.genecards.org/cgi-bin/carddisp.pl?gene=LGI4
OPRM1	Opioid Receptor Mu 1	Protein Coding	55	GC06P154158	5.86976194381714	https://www.genecards.org/cgi-bin/carddisp.pl?gene=OPRM1
KCNIP4	Potassium Voltage-Gated Channel Interacting Protein 4	Protein Coding	46	GC04M020728	5.86952781677246	https://www.genecards.org/cgi-bin/carddisp.pl?gene=KCNIP4
GLRX3	Glutaredoxin 3	Protein Coding	46	GC10P130136	5.86668586730957	https://www.genecards.org/cgi-bin/carddisp.pl?gene=GLRX3
CTH	Cystathionine Gamma-Lyase	Protein Coding	57	GC01P070411	5.86550045013428	https://www.genecards.org/cgi-bin/carddisp.pl?gene=CTH
RPL34	Ribosomal Protein L34	Protein Coding	47	GC04P108620	5.86411762237549	https://www.genecards.org/cgi-bin/carddisp.pl?gene=RPL34
DGAT2	Diacylglycerol O-Acyltransferase 2	Protein Coding	50	GC11P075759	5.8634819984436	https://www.genecards.org/cgi-bin/carddisp.pl?gene=DGAT2
HMGA1	High Mobility Group AT-Hook 1	Protein Coding	53	GC06P100306	5.86127614974976	https://www.genecards.org/cgi-bin/carddisp.pl?gene=HMGA1
ATP7B	ATPase Copper Transporting Beta	Protein Coding	54	GC13M051930	5.8576979637146	https://www.genecards.org/cgi-bin/carddisp.pl?gene=ATP7B
CTTN	Cortactin	Protein Coding	50	GC11P070398	5.85599422454834	https://www.genecards.org/cgi-bin/carddisp.pl?gene=CTTN
NOD2	Nucleotide Binding Oligomerization Domain Containing 2	Protein Coding	55	GC16P050693	5.85599327087402	https://www.genecards.org/cgi-bin/carddisp.pl?gene=NOD2
SESN1	Sestrin 1	Protein Coding	47	GC06M108986	5.85427951812744	https://www.genecards.org/cgi-bin/carddisp.pl?gene=SESN1
CHP1	Calcineurin Like EF-Hand Protein 1	Protein Coding	46	GC15P041230	5.8525915145874	https://www.genecards.org/cgi-bin/carddisp.pl?gene=CHP1
TMEM199	Transmembrane Protein 199	Protein Coding	42	GC17P071213	5.85201787948608	https://www.genecards.org/cgi-bin/carddisp.pl?gene=TMEM199
DSG2	Desmoglein 2	Protein Coding	52	GC18P031498	5.85136318206787	https://www.genecards.org/cgi-bin/carddisp.pl?gene=DSG2
COL13A1	Collagen Type XIII Alpha 1 Chain	Protein Coding	48	GC10P069801	5.84998750686646	https://www.genecards.org/cgi-bin/carddisp.pl?gene=COL13A1
SRP19	Signal Recognition Particle 19	Protein Coding	46	GC05P112862	5.84868717193604	https://www.genecards.org/cgi-bin/carddisp.pl?gene=SRP19
H4C16	H4 Histone 16	Protein Coding	42	GC12M024266	5.84746265411377	https://www.genecards.org/cgi-bin/carddisp.pl?gene=H4C16
NAPA	NSF Attachment Protein Alpha	Protein Coding	44	GC19M076817	5.84593439102173	https://www.genecards.org/cgi-bin/carddisp.pl?gene=NAPA
HNRNPH1	Heterogeneous Nuclear Ribonucleoprotein H1	Protein Coding	48	GC05M179614	5.84442138671875	https://www.genecards.org/cgi-bin/carddisp.pl?gene=HNRNPH1
AIMP1	Aminoacyl TRNA Synthetase Complex Interacting Multifunctional Protein 1	Protein Coding	53	GC04P106315	5.83864212036133	https://www.genecards.org/cgi-bin/carddisp.pl?gene=AIMP1
RXRA	Retinoid X Receptor Alpha	Protein Coding	56	GC09P134317	5.83505344390869	https://www.genecards.org/cgi-bin/carddisp.pl?gene=RXRA
MIR214	MicroRNA 214	RNA Gene	25	GC01M172234	5.83399772644043	https://www.genecards.org/cgi-bin/carddisp.pl?gene=MIR214
STX1A	Syntaxin 1A	Protein Coding	55	GC07M074047	5.83343029022217	https://www.genecards.org/cgi-bin/carddisp.pl?gene=STX1A
SLC25A5	Solute Carrier Family 25 Member 5	Protein Coding	51	GC0XP119468	5.82517528533936	https://www.genecards.org/cgi-bin/carddisp.pl?gene=SLC25A5
CYP2A6	Cytochrome P450 Family 2 Subfamily A Member 6	Protein Coding	53	GC19M040843	5.82426309585571	https://www.genecards.org/cgi-bin/carddisp.pl?gene=CYP2A6
BMP6	Bone Morphogenetic Protein 6	Protein Coding	52	GC06P007726	5.82372760772705	https://www.genecards.org/cgi-bin/carddisp.pl?gene=BMP6
NEU1	Neuraminidase 1	Protein Coding	52	GC06M031857	5.8225998878479	https://www.genecards.org/cgi-bin/carddisp.pl?gene=NEU1
LRIT3	Leucine Rich Repeat, Ig-Like And Transmembrane Domains 3	Protein Coding	46	GC04P109848	5.82214450836182	https://www.genecards.org/cgi-bin/carddisp.pl?gene=LRIT3
DUOXA1	Dual Oxidase Maturation Factor 1	Protein Coding	43	GC15M045119	5.82057809829712	https://www.genecards.org/cgi-bin/carddisp.pl?gene=DUOXA1
MYO9A	Myosin IXA	Protein Coding	46	GC15M071822	5.81493759155273	https://www.genecards.org/cgi-bin/carddisp.pl?gene=MYO9A
HTR3A	5-Hydroxytryptamine Receptor 3A	Protein Coding	53	GC11P113975	5.81031084060669	https://www.genecards.org/cgi-bin/carddisp.pl?gene=HTR3A
CGAS	Cyclic GMP-AMP Synthase	Protein Coding	42	GC06M078494	5.80289602279663	https://www.genecards.org/cgi-bin/carddisp.pl?gene=CGAS
HNRNPA2B1	Heterogeneous Nuclear Ribonucleoprotein A2/B1	Protein Coding	52	GC07M026174	5.79979991912842	https://www.genecards.org/cgi-bin/carddisp.pl?gene=HNRNPA2B1
COL1A2	Collagen Type I Alpha 2 Chain	Protein Coding	54	GC07P094394	5.79874801635742	https://www.genecards.org/cgi-bin/carddisp.pl?gene=COL1A2
ACSL4	Acyl-CoA Synthetase Long Chain Family Member 4	Protein Coding	52	GC0XM109624	5.7946081161499	https://www.genecards.org/cgi-bin/carddisp.pl?gene=ACSL4
NDUFS8	NADH:Ubiquinone Oxidoreductase Core Subunit S8	Protein Coding	51	GC11P068030	5.79382801055908	https://www.genecards.org/cgi-bin/carddisp.pl?gene=NDUFS8
TMEM67	Transmembrane Protein 67	Protein Coding	47	GC08P093754	5.79082822799683	https://www.genecards.org/cgi-bin/carddisp.pl?gene=TMEM67
RPL21	Ribosomal Protein L21	Protein Coding	51	GC13P027251	5.78975009918213	https://www.genecards.org/cgi-bin/carddisp.pl?gene=RPL21
ANKLE2	Ankyrin Repeat And LEM Domain Containing 2	Protein Coding	47	GC12M132725	5.78661441802979	https://www.genecards.org/cgi-bin/carddisp.pl?gene=ANKLE2
NAT8	N-Acetyltransferase 8 (Putative)	Protein Coding	44	GC02M073640	5.78465366363525	https://www.genecards.org/cgi-bin/carddisp.pl?gene=NAT8
ITGA2B	Integrin Subunit Alpha 2b	Protein Coding	59	GC17M057266	5.78437376022339	https://www.genecards.org/cgi-bin/carddisp.pl?gene=ITGA2B
ARCN1	Archain 1	Protein Coding	49	GC11P118572	5.78151226043701	https://www.genecards.org/cgi-bin/carddisp.pl?gene=ARCN1
LSG1	Large 60S Subunit Nuclear Export GTPase 1	Protein Coding	43	GC03M194640	5.78090000152588	https://www.genecards.org/cgi-bin/carddisp.pl?gene=LSG1
HSF2	Heat Shock Transcription Factor 2	Protein Coding	50	GC06P122399	5.78006029129028	https://www.genecards.org/cgi-bin/carddisp.pl?gene=HSF2
KCNA2	Potassium Voltage-Gated Channel Subfamily A Member 2	Protein Coding	53	GC01M110519	5.78004455566406	https://www.genecards.org/cgi-bin/carddisp.pl?gene=KCNA2
TBC1D20	TBC1 Domain Family Member 20	Protein Coding	45	GC20M000423	5.77904367446899	https://www.genecards.org/cgi-bin/carddisp.pl?gene=TBC1D20
CHKA	Choline Kinase Alpha	Protein Coding	51	GC11M068052	5.77867889404297	https://www.genecards.org/cgi-bin/carddisp.pl?gene=CHKA
ASS1	Argininosuccinate Synthase 1	Protein Coding	56	GC09P130444	5.77840948104858	https://www.genecards.org/cgi-bin/carddisp.pl?gene=ASS1
HTRA1	HtrA Serine Peptidase 1	Protein Coding	52	GC10P122461	5.77670860290527	https://www.genecards.org/cgi-bin/carddisp.pl?gene=HTRA1
SPAG5	Sperm Associated Antigen 5	Protein Coding	45	GC17M028577	5.77482604980469	https://www.genecards.org/cgi-bin/carddisp.pl?gene=SPAG5
DES	Desmin	Protein Coding	55	GC02P219418	5.76989793777466	https://www.genecards.org/cgi-bin/carddisp.pl?gene=DES
SMAD3	SMAD Family Member 3	Protein Coding	60	GC15P067063	5.76555442810059	https://www.genecards.org/cgi-bin/carddisp.pl?gene=SMAD3
FKBP8	FKBP Prolyl Isomerase 8	Protein Coding	49	GC19M018503	5.76088237762451	https://www.genecards.org/cgi-bin/carddisp.pl?gene=FKBP8
RAB9B	RAB9B, Member RAS Oncogene Family	Protein Coding	42	GC0XM103783	5.75773334503174	https://www.genecards.org/cgi-bin/carddisp.pl?gene=RAB9B
PKMYT1	Protein Kinase, Membrane Associated Tyrosine/Threonine 1	Protein Coding	49	GC16M009896	5.75567054748535	https://www.genecards.org/cgi-bin/carddisp.pl?gene=PKMYT1
CHGA	Chromogranin A	Protein Coding	50	GC14P092956	5.75378608703613	https://www.genecards.org/cgi-bin/carddisp.pl?gene=CHGA
C1QBP	Complement C1q Binding Protein	Protein Coding	51	GC17M005432	5.75368976593018	https://www.genecards.org/cgi-bin/carddisp.pl?gene=C1QBP
TM6SF2	Transmembrane 6 Superfamily Member 2	Protein Coding	36	GC19M019264	5.75239753723145	https://www.genecards.org/cgi-bin/carddisp.pl?gene=TM6SF2
AGO2	Argonaute RISC Catalytic Component 2	Protein Coding	50	GC08M140522	5.75021076202393	https://www.genecards.org/cgi-bin/carddisp.pl?gene=AGO2
PRRC2C	Proline Rich Coiled-Coil 2C	Protein Coding	41	GC01P171486	5.74834632873535	https://www.genecards.org/cgi-bin/carddisp.pl?gene=PRRC2C
STEEP1	STING1 ER Exit Protein 1	Protein Coding	39	GC0XM119540	5.74139308929443	https://www.genecards.org/cgi-bin/carddisp.pl?gene=STEEP1
ENPP1	Ectonucleotide Pyrophosphatase/Phosphodiesterase 1	Protein Coding	57	GC06P131808	5.73869132995605	https://www.genecards.org/cgi-bin/carddisp.pl?gene=ENPP1
SDF4	Stromal Cell Derived Factor 4	Protein Coding	45	GC01M001216	5.73714590072632	https://www.genecards.org/cgi-bin/carddisp.pl?gene=SDF4
DHX36	DEAH-Box Helicase 36	Protein Coding	47	GC03M154272	5.73350811004639	https://www.genecards.org/cgi-bin/carddisp.pl?gene=DHX36
FGF1	Fibroblast Growth Factor 1	Protein Coding	55	GC05M142555	5.73256301879883	https://www.genecards.org/cgi-bin/carddisp.pl?gene=FGF1
SLC3A2	Solute Carrier Family 3 Member 2	Protein Coding	50	GC11P062856	5.73164892196655	https://www.genecards.org/cgi-bin/carddisp.pl?gene=SLC3A2
PON3	Paraoxonase 3	Protein Coding	51	GC07M095359	5.73003149032593	https://www.genecards.org/cgi-bin/carddisp.pl?gene=PON3
LIN28A	Lin-28 Homolog A	Protein Coding	47	GC01P026410	5.72531414031982	https://www.genecards.org/cgi-bin/carddisp.pl?gene=LIN28A
SSB	Small RNA Binding Exonuclease Protection Factor La	Protein Coding	48	GC02P169791	5.71414947509766	https://www.genecards.org/cgi-bin/carddisp.pl?gene=SSB
NUCB2	Nucleobindin 2	Protein Coding	48	GC11P017543	5.7123761177063	https://www.genecards.org/cgi-bin/carddisp.pl?gene=NUCB2
TOP1	DNA Topoisomerase I	Protein Coding	55	GC20P041028	5.70961856842041	https://www.genecards.org/cgi-bin/carddisp.pl?gene=TOP1
ATP11C	ATPase Phospholipid Transporting 11C	Protein Coding	45	GC0XM139726	5.7081298828125	https://www.genecards.org/cgi-bin/carddisp.pl?gene=ATP11C
SMPD2	Sphingomyelin Phosphodiesterase 2	Protein Coding	48	GC06P109440	5.70235538482666	https://www.genecards.org/cgi-bin/carddisp.pl?gene=SMPD2
LNPEP	Leucyl And Cystinyl Aminopeptidase	Protein Coding	53	GC05P096935	5.70203924179077	https://www.genecards.org/cgi-bin/carddisp.pl?gene=LNPEP
PPT1	Palmitoyl-Protein Thioesterase 1	Protein Coding	53	GC01M040121	5.70182275772095	https://www.genecards.org/cgi-bin/carddisp.pl?gene=PPT1
PMP22	Peripheral Myelin Protein 22	Protein Coding	50	GC17M015229	5.69762420654297	https://www.genecards.org/cgi-bin/carddisp.pl?gene=PMP22
USP10	Ubiquitin Specific Peptidase 10	Protein Coding	51	GC16P084702	5.69691848754883	https://www.genecards.org/cgi-bin/carddisp.pl?gene=USP10
CDKN2B-AS1	CDKN2B Antisense RNA 1	RNA Gene	26	GC09P021994	5.69253730773926	https://www.genecards.org/cgi-bin/carddisp.pl?gene=CDKN2B-AS1
IKBKB	Inhibitor Of Nuclear Factor Kappa B Kinase Subunit Beta	Protein Coding	61	GC08P042271	5.69081687927246	https://www.genecards.org/cgi-bin/carddisp.pl?gene=IKBKB
NTRK2	Neurotrophic Receptor Tyrosine Kinase 2	Protein Coding	61	GC09P084668	5.68697118759155	https://www.genecards.org/cgi-bin/carddisp.pl?gene=NTRK2
CHUK	Component Of Inhibitor Of Nuclear Factor Kappa B Kinase Complex	Protein Coding	58	GC10M100230	5.68322610855103	https://www.genecards.org/cgi-bin/carddisp.pl?gene=CHUK
PLP2	Proteolipid Protein 2	Protein Coding	44	GC0XP049171	5.68200492858887	https://www.genecards.org/cgi-bin/carddisp.pl?gene=PLP2
DNAJA2	DnaJ Heat Shock Protein Family (Hsp40) Member A2	Protein Coding	46	GC16M046955	5.67458820343018	https://www.genecards.org/cgi-bin/carddisp.pl?gene=DNAJA2
MYRF	Myelin Regulatory Factor	Protein Coding	45	GC11P061753	5.67390727996826	https://www.genecards.org/cgi-bin/carddisp.pl?gene=MYRF
COPG2	COPI Coat Complex Subunit Gamma 2	Protein Coding	43	GC07M130506	5.67095947265625	https://www.genecards.org/cgi-bin/carddisp.pl?gene=COPG2
ILF3	Interleukin Enhancer Binding Factor 3	Protein Coding	45	GC19P010993	5.66956949234009	https://www.genecards.org/cgi-bin/carddisp.pl?gene=ILF3
RB1	RB Transcriptional Corepressor 1	Protein Coding	55	GC13P048303	5.6618595123291	https://www.genecards.org/cgi-bin/carddisp.pl?gene=RB1
EXOSC9	Exosome Component 9	Protein Coding	50	GC04P121801	5.66016244888306	https://www.genecards.org/cgi-bin/carddisp.pl?gene=EXOSC9
PROS1	Protein S	Protein Coding	55	GC03M093873	5.65165424346924	https://www.genecards.org/cgi-bin/carddisp.pl?gene=PROS1
MME	Membrane Metalloendopeptidase	Protein Coding	57	GC03P155024	5.6488094329834	https://www.genecards.org/cgi-bin/carddisp.pl?gene=MME
TRB	T Cell Receptor Beta Locus	Protein Coding	24	GC07P152056	5.64741897583008	https://www.genecards.org/cgi-bin/carddisp.pl?gene=TRB
ULK1	Unc-51 Like Autophagy Activating Kinase 1	Protein Coding	52	GC12P131894	5.64573383331299	https://www.genecards.org/cgi-bin/carddisp.pl?gene=ULK1
INS-IGF2	INS-IGF2 Readthrough	Protein Coding	32	GC11M007354	5.64064264297485	https://www.genecards.org/cgi-bin/carddisp.pl?gene=INS-IGF2
PLEC	Plectin	Protein Coding	50	GC08M145891	5.63796615600586	https://www.genecards.org/cgi-bin/carddisp.pl?gene=PLEC
HSP90AA2P	Heat Shock Protein 90 Alpha Family Class A Member 2, Pseudogene	Pseudogene	26	GC11M027888	5.63487720489502	https://www.genecards.org/cgi-bin/carddisp.pl?gene=HSP90AA2P
ATG4B	Autophagy Related 4B Cysteine Peptidase	Protein Coding	48	GC02P241637	5.63471746444702	https://www.genecards.org/cgi-bin/carddisp.pl?gene=ATG4B
NME1	NME/NM23 Nucleoside Diphosphate Kinase 1	Protein Coding	52	GC17P072302	5.63357257843018	https://www.genecards.org/cgi-bin/carddisp.pl?gene=NME1
LRRC8D	Leucine Rich Repeat Containing 8 VRAC Subunit D	Protein Coding	44	GC01P089821	5.6308012008667	https://www.genecards.org/cgi-bin/carddisp.pl?gene=LRRC8D
XRCC6	X-Ray Repair Cross Complementing 6	Protein Coding	52	GC22P050124	5.63021850585938	https://www.genecards.org/cgi-bin/carddisp.pl?gene=XRCC6
FKBP7	FKBP Prolyl Isomerase 7	Protein Coding	44	GC02M178463	5.62990188598633	https://www.genecards.org/cgi-bin/carddisp.pl?gene=FKBP7
CLTC	Clathrin Heavy Chain	Protein Coding	53	GC17P059619	5.62683391571045	https://www.genecards.org/cgi-bin/carddisp.pl?gene=CLTC
YWHAH	Tyrosine 3-Monooxygenase/Tryptophan 5-Monooxygenase Activation Protein Eta	Protein Coding	53	GC22P031944	5.62539529800415	https://www.genecards.org/cgi-bin/carddisp.pl?gene=YWHAH
HBB	Hemoglobin Subunit Beta	Protein Coding	52	GC11M007496	5.62413740158081	https://www.genecards.org/cgi-bin/carddisp.pl?gene=HBB
SELE	Selectin E	Protein Coding	50	GC01M169722	5.62373685836792	https://www.genecards.org/cgi-bin/carddisp.pl?gene=SELE
SPP1	Secreted Phosphoprotein 1	Protein Coding	53	GC04P087975	5.62271308898926	https://www.genecards.org/cgi-bin/carddisp.pl?gene=SPP1
CHRM3	Cholinergic Receptor Muscarinic 3	Protein Coding	55	GC01P239386	5.61916780471802	https://www.genecards.org/cgi-bin/carddisp.pl?gene=CHRM3
TP73	Tumor Protein P73	Protein Coding	52	GC01P003652	5.61867332458496	https://www.genecards.org/cgi-bin/carddisp.pl?gene=TP73
HTR2C	5-Hydroxytryptamine Receptor 2C	Protein Coding	52	GC0XP114584	5.61350774765015	https://www.genecards.org/cgi-bin/carddisp.pl?gene=HTR2C
PSMD10	Proteasome 26S Subunit, Non-ATPase 10	Protein Coding	47	GC0XM108084	5.61055994033813	https://www.genecards.org/cgi-bin/carddisp.pl?gene=PSMD10
TMEM100	Transmembrane Protein 100	Protein Coding	42	GC17M055719	5.60272455215454	https://www.genecards.org/cgi-bin/carddisp.pl?gene=TMEM100
RPSA	Ribosomal Protein SA	Protein Coding	53	GC03P039406	5.60258436203003	https://www.genecards.org/cgi-bin/carddisp.pl?gene=RPSA
AMBP	Alpha-1-Microglobulin/Bikunin Precursor	Protein Coding	51	GC09M114060	5.60248184204102	https://www.genecards.org/cgi-bin/carddisp.pl?gene=AMBP
CAST	Calpastatin	Protein Coding	51	GC05P096525	5.60206985473633	https://www.genecards.org/cgi-bin/carddisp.pl?gene=CAST
COX5A	Cytochrome C Oxidase Subunit 5A	Protein Coding	50	GC15M074919	5.6004695892334	https://www.genecards.org/cgi-bin/carddisp.pl?gene=COX5A
ENO1	Enolase 1	Protein Coding	54	GC01M008861	5.59826469421387	https://www.genecards.org/cgi-bin/carddisp.pl?gene=ENO1
AHSA1	Activator Of HSP90 ATPase Activity 1	Protein Coding	47	GC14P077457	5.59776401519775	https://www.genecards.org/cgi-bin/carddisp.pl?gene=AHSA1
NUDT1	Nudix Hydrolase 1	Protein Coding	48	GC07P002242	5.59226322174072	https://www.genecards.org/cgi-bin/carddisp.pl?gene=NUDT1
FH	Fumarate Hydratase	Protein Coding	53	GC01M241499	5.59149122238159	https://www.genecards.org/cgi-bin/carddisp.pl?gene=FH
PSMB9	Proteasome 20S Subunit Beta 9	Protein Coding	53	GC06P100236	5.59096956253052	https://www.genecards.org/cgi-bin/carddisp.pl?gene=PSMB9
KLRK1	Killer Cell Lectin Like Receptor K1	Protein Coding	48	GC12M024097	5.59076595306396	https://www.genecards.org/cgi-bin/carddisp.pl?gene=KLRK1
YTHDF3	YTH N6-Methyladenosine RNA Binding Protein F3	Protein Coding	43	GC08P063168	5.59032392501831	https://www.genecards.org/cgi-bin/carddisp.pl?gene=YTHDF3
DIPK1C	Divergent Protein Kinase Domain 1C	Protein Coding	35	GC18M074435	5.59025907516479	https://www.genecards.org/cgi-bin/carddisp.pl?gene=DIPK1C
GPX4	Glutathione Peroxidase 4	Protein Coding	53	GC19P001103	5.58532762527466	https://www.genecards.org/cgi-bin/carddisp.pl?gene=GPX4
RUNX2	RUNX Family Transcription Factor 2	Protein Coding	53	GC06P100418	5.58370542526245	https://www.genecards.org/cgi-bin/carddisp.pl?gene=RUNX2
CYB561D2	Cytochrome B561 Family Member D2	Protein Coding	40	GC03P050350	5.58044672012329	https://www.genecards.org/cgi-bin/carddisp.pl?gene=CYB561D2
LRP1	LDL Receptor Related Protein 1	Protein Coding	53	GC12P057128	5.57598304748535	https://www.genecards.org/cgi-bin/carddisp.pl?gene=LRP1
PPP1R1A	Protein Phosphatase 1 Regulatory Inhibitor Subunit 1A	Protein Coding	48	GC12M055217	5.57575035095215	https://www.genecards.org/cgi-bin/carddisp.pl?gene=PPP1R1A
VPS13A	Vacuolar Protein Sorting 13 Homolog A	Protein Coding	49	GC09P077177	5.57380199432373	https://www.genecards.org/cgi-bin/carddisp.pl?gene=VPS13A
RBBP4	RB Binding Protein 4, Chromatin Remodeling Factor	Protein Coding	51	GC01P032651	5.57351875305176	https://www.genecards.org/cgi-bin/carddisp.pl?gene=RBBP4
MIR93	MicroRNA 93	RNA Gene	24	GC07M103702	5.57246875762939	https://www.genecards.org/cgi-bin/carddisp.pl?gene=MIR93
RPL23	Ribosomal Protein L23	Protein Coding	47	GC17M038847	5.57208061218262	https://www.genecards.org/cgi-bin/carddisp.pl?gene=RPL23
GNPTAB	N-Acetylglucosamine-1-Phosphate Transferase Subunits Alpha And Beta	Protein Coding	50	GC12M101745	5.5714259147644	https://www.genecards.org/cgi-bin/carddisp.pl?gene=GNPTAB
VDR	Vitamin D Receptor	Protein Coding	57	GC12M047841	5.56471824645996	https://www.genecards.org/cgi-bin/carddisp.pl?gene=VDR
PRMT1	Protein Arginine Methyltransferase 1	Protein Coding	56	GC19P049675	5.56069946289063	https://www.genecards.org/cgi-bin/carddisp.pl?gene=PRMT1
HNRNPL	Heterogeneous Nuclear Ribonucleoprotein L	Protein Coding	47	GC19M038836	5.55982112884521	https://www.genecards.org/cgi-bin/carddisp.pl?gene=HNRNPL
EIF2B4	Eukaryotic Translation Initiation Factor 2B Subunit Delta	Protein Coding	51	GC02M027364	5.55863952636719	https://www.genecards.org/cgi-bin/carddisp.pl?gene=EIF2B4
ACHE	Acetylcholinesterase (Cartwright Blood Group)	Protein Coding	52	GC07M100889	5.55642938613892	https://www.genecards.org/cgi-bin/carddisp.pl?gene=ACHE
PEF1	Penta-EF-Hand Domain Containing 1	Protein Coding	42	GC01M031630	5.55401134490967	https://www.genecards.org/cgi-bin/carddisp.pl?gene=PEF1
PSMB4	Proteasome 20S Subunit Beta 4	Protein Coding	52	GC01P151399	5.55251598358154	https://www.genecards.org/cgi-bin/carddisp.pl?gene=PSMB4
MIR122	MicroRNA 122	RNA Gene	25	GC18P058451	5.5520133972168	https://www.genecards.org/cgi-bin/carddisp.pl?gene=MIR122
RPL3	Ribosomal Protein L3	Protein Coding	49	GC22M065962	5.54964637756348	https://www.genecards.org/cgi-bin/carddisp.pl?gene=RPL3
HAMP	Hepcidin Antimicrobial Peptide	Protein Coding	50	GC19P079539	5.5478835105896	https://www.genecards.org/cgi-bin/carddisp.pl?gene=HAMP
PLAU	Plasminogen Activator, Urokinase	Protein Coding	59	GC10P073909	5.53491401672363	https://www.genecards.org/cgi-bin/carddisp.pl?gene=PLAU
TRPC3	Transient Receptor Potential Cation Channel Subfamily C Member 3	Protein Coding	54	GC04M121879	5.532883644104	https://www.genecards.org/cgi-bin/carddisp.pl?gene=TRPC3
CCDC115	Coiled-Coil Domain Containing 115	Protein Coding	44	GC02M135223	5.53165817260742	https://www.genecards.org/cgi-bin/carddisp.pl?gene=CCDC115
DLST	Dihydrolipoamide S-Succinyltransferase	Protein Coding	53	GC14P074881	5.52751922607422	https://www.genecards.org/cgi-bin/carddisp.pl?gene=DLST
YWHAG	Tyrosine 3-Monooxygenase/Tryptophan 5-Monooxygenase Activation Protein Gamma	Protein Coding	55	GC07M077731	5.52566862106323	https://www.genecards.org/cgi-bin/carddisp.pl?gene=YWHAG
PAK1	P21 (RAC1) Activated Kinase 1	Protein Coding	57	GC11M106562	5.52551031112671	https://www.genecards.org/cgi-bin/carddisp.pl?gene=PAK1
PLA2G7	Phospholipase A2 Group VII	Protein Coding	56	GC06M046704	5.5211009979248	https://www.genecards.org/cgi-bin/carddisp.pl?gene=PLA2G7
CEBPG	CCAAT Enhancer Binding Protein Gamma	Protein Coding	43	GC19P033373	5.52086019515991	https://www.genecards.org/cgi-bin/carddisp.pl?gene=CEBPG
UBAP2L	Ubiquitin Associated Protein 2 Like	Protein Coding	45	GC01P154219	5.52081680297852	https://www.genecards.org/cgi-bin/carddisp.pl?gene=UBAP2L
PDCD6IP	Programmed Cell Death 6 Interacting Protein	Protein Coding	50	GC03P033798	5.52045965194702	https://www.genecards.org/cgi-bin/carddisp.pl?gene=PDCD6IP
CAMK2A	Calcium/Calmodulin Dependent Protein Kinase II Alpha	Protein Coding	59	GC05M150219	5.51923894882202	https://www.genecards.org/cgi-bin/carddisp.pl?gene=CAMK2A
RPS3A	Ribosomal Protein S3A	Protein Coding	47	GC04P151099	5.51659536361694	https://www.genecards.org/cgi-bin/carddisp.pl?gene=RPS3A
TRAPPC9	Trafficking Protein Particle Complex Subunit 9	Protein Coding	46	GC08M139728	5.51564598083496	https://www.genecards.org/cgi-bin/carddisp.pl?gene=TRAPPC9
S100A8	S100 Calcium Binding Protein A8	Protein Coding	48	GC01M154258	5.50892448425293	https://www.genecards.org/cgi-bin/carddisp.pl?gene=S100A8
NONO	Non-POU Domain Containing Octamer Binding	Protein Coding	52	GC0XP071255	5.50644111633301	https://www.genecards.org/cgi-bin/carddisp.pl?gene=NONO
ELANE	Elastase, Neutrophil Expressed	Protein Coding	58	GC19P005129	5.50551271438599	https://www.genecards.org/cgi-bin/carddisp.pl?gene=ELANE
EPHA3	EPH Receptor A3	Protein Coding	53	GC03P089077	5.50181865692139	https://www.genecards.org/cgi-bin/carddisp.pl?gene=EPHA3
SDCBP	Syndecan Binding Protein	Protein Coding	47	GC08P058539	5.50032711029053	https://www.genecards.org/cgi-bin/carddisp.pl?gene=SDCBP
H3-3A	H3.3 Histone A	Protein Coding	48	GC01P226062	5.49890947341919	https://www.genecards.org/cgi-bin/carddisp.pl?gene=H3-3A
CST3	Cystatin C	Protein Coding	51	GC20M023742	5.49711894989014	https://www.genecards.org/cgi-bin/carddisp.pl?gene=CST3
PSMD14	Proteasome 26S Subunit, Non-ATPase 14	Protein Coding	51	GC02P161308	5.49402523040771	https://www.genecards.org/cgi-bin/carddisp.pl?gene=PSMD14
JUNB	JunB Proto-Oncogene, AP-1 Transcription Factor Subunit	Protein Coding	48	GC19P012791	5.49234008789063	https://www.genecards.org/cgi-bin/carddisp.pl?gene=JUNB
MIR215	MicroRNA 215	RNA Gene	22	GC01M220117	5.49213743209839	https://www.genecards.org/cgi-bin/carddisp.pl?gene=MIR215
MYH10	Myosin Heavy Chain 10	Protein Coding	52	GC17M008474	5.48269271850586	https://www.genecards.org/cgi-bin/carddisp.pl?gene=MYH10
CSE1L	Chromosome Segregation 1 Like	Protein Coding	47	GC20P049046	5.48062181472778	https://www.genecards.org/cgi-bin/carddisp.pl?gene=CSE1L
PPM1A	Protein Phosphatase, Mg2+/Mn2+ Dependent 1A	Protein Coding	52	GC14P060245	5.48045301437378	https://www.genecards.org/cgi-bin/carddisp.pl?gene=PPM1A
MINPP1	Multiple Inositol-Polyphosphate Phosphatase 1	Protein Coding	53	GC10P087504	5.47781944274902	https://www.genecards.org/cgi-bin/carddisp.pl?gene=MINPP1
DIO2	Iodothyronine Deiodinase 2	Protein Coding	47	GC14M080197	5.47714900970459	https://www.genecards.org/cgi-bin/carddisp.pl?gene=DIO2
PPP1R9B	Protein Phosphatase 1 Regulatory Subunit 9B	Protein Coding	48	GC17M050133	5.47671031951904	https://www.genecards.org/cgi-bin/carddisp.pl?gene=PPP1R9B
SCARB2	Scavenger Receptor Class B Member 2	Protein Coding	53	GC04M076158	5.47605276107788	https://www.genecards.org/cgi-bin/carddisp.pl?gene=SCARB2
SIK2	Salt Inducible Kinase 2	Protein Coding	52	GC11P112081	5.47402143478394	https://www.genecards.org/cgi-bin/carddisp.pl?gene=SIK2
ARNT	Aryl Hydrocarbon Receptor Nuclear Translocator	Protein Coding	51	GC01M150809	5.47226047515869	https://www.genecards.org/cgi-bin/carddisp.pl?gene=ARNT
CXCR4	C-X-C Motif Chemokine Receptor 4	Protein Coding	59	GC02M136114	5.47100925445557	https://www.genecards.org/cgi-bin/carddisp.pl?gene=CXCR4
SERINC1	Serine Incorporator 1	Protein Coding	47	GC06M122443	5.4697470664978	https://www.genecards.org/cgi-bin/carddisp.pl?gene=SERINC1
KRTCAP2	Keratinocyte Associated Protein 2	Protein Coding	39	GC01M155483	5.46891832351685	https://www.genecards.org/cgi-bin/carddisp.pl?gene=KRTCAP2
LIMCH1	LIM And Calponin Homology Domains 1	Protein Coding	43	GC04P041362	5.46786451339722	https://www.genecards.org/cgi-bin/carddisp.pl?gene=LIMCH1
PTPN3	Protein Tyrosine Phosphatase Non-Receptor Type 3	Protein Coding	51	GC09M109375	5.46768283843994	https://www.genecards.org/cgi-bin/carddisp.pl?gene=PTPN3
ALG10	ALG10 Alpha-1,2-Glucosyltransferase	Protein Coding	43	GC12P034022	5.46541786193848	https://www.genecards.org/cgi-bin/carddisp.pl?gene=ALG10
RPS6KA1	Ribosomal Protein S6 Kinase A1	Protein Coding	57	GC01P026540	5.45851421356201	https://www.genecards.org/cgi-bin/carddisp.pl?gene=RPS6KA1
LAMP2	Lysosomal Associated Membrane Protein 2	Protein Coding	51	GC0XM120426	5.45814514160156	https://www.genecards.org/cgi-bin/carddisp.pl?gene=LAMP2
IKBIP	IKBKB Interacting Protein	Protein Coding	42	GC12M098613	5.45772552490234	https://www.genecards.org/cgi-bin/carddisp.pl?gene=IKBIP
PSMB7	Proteasome 20S Subunit Beta 7	Protein Coding	50	GC09M124353	5.45591926574707	https://www.genecards.org/cgi-bin/carddisp.pl?gene=PSMB7
PARN	Poly(A)-Specific Ribonuclease	Protein Coding	52	GC16M014435	5.45467472076416	https://www.genecards.org/cgi-bin/carddisp.pl?gene=PARN
ANTXR2	ANTXR Cell Adhesion Molecule 2	Protein Coding	52	GC04M079901	5.45430278778076	https://www.genecards.org/cgi-bin/carddisp.pl?gene=ANTXR2
ACO1	Aconitase 1	Protein Coding	51	GC09P032374	5.44894695281982	https://www.genecards.org/cgi-bin/carddisp.pl?gene=ACO1
ACE2	Angiotensin Converting Enzyme 2	Protein Coding	56	GC0XM015494	5.44311094284058	https://www.genecards.org/cgi-bin/carddisp.pl?gene=ACE2
ANKS4B	Ankyrin Repeat And Sterile Alpha Motif Domain Containing 4B	Protein Coding	40	GC16P021259	5.44068431854248	https://www.genecards.org/cgi-bin/carddisp.pl?gene=ANKS4B
NFAT5	Nuclear Factor Of Activated T Cells 5	Protein Coding	48	GC16P069565	5.44042015075684	https://www.genecards.org/cgi-bin/carddisp.pl?gene=NFAT5
ABCB6	ATP Binding Cassette Subfamily B Member 6 (Langereis Blood Group)	Protein Coding	52	GC02M219209	5.43836545944214	https://www.genecards.org/cgi-bin/carddisp.pl?gene=ABCB6
TMEM109	Transmembrane Protein 109	Protein Coding	38	GC11P060914	5.43603897094727	https://www.genecards.org/cgi-bin/carddisp.pl?gene=TMEM109
KCNB1	Potassium Voltage-Gated Channel Subfamily B Member 1	Protein Coding	55	GC20M049293	5.43598318099976	https://www.genecards.org/cgi-bin/carddisp.pl?gene=KCNB1
TPO	Thyroid Peroxidase	Protein Coding	55	GC02P001374	5.43546962738037	https://www.genecards.org/cgi-bin/carddisp.pl?gene=TPO
ALG6	ALG6 Alpha-1,3-Glucosyltransferase	Protein Coding	47	GC01P063367	5.43508815765381	https://www.genecards.org/cgi-bin/carddisp.pl?gene=ALG6
ENG	Endoglin	Protein Coding	55	GC09M127815	5.43134546279907	https://www.genecards.org/cgi-bin/carddisp.pl?gene=ENG
PVALB	Parvalbumin	Protein Coding	47	GC22M036800	5.43102359771729	https://www.genecards.org/cgi-bin/carddisp.pl?gene=PVALB
YIPF4	Yip1 Domain Family Member 4	Protein Coding	39	GC02P032661	5.43053483963013	https://www.genecards.org/cgi-bin/carddisp.pl?gene=YIPF4
HBG2	Hemoglobin Subunit Gamma 2	Protein Coding	48	GC11M007502	5.43026447296143	https://www.genecards.org/cgi-bin/carddisp.pl?gene=HBG2
KCNIP3	Potassium Voltage-Gated Channel Interacting Protein 3	Protein Coding	45	GC02P095919	5.42889070510864	https://www.genecards.org/cgi-bin/carddisp.pl?gene=KCNIP3
B3GLCT	Beta 3-Glucosyltransferase	Protein Coding	46	GC13P031200	5.42659711837769	https://www.genecards.org/cgi-bin/carddisp.pl?gene=B3GLCT
OGT	O-Linked N-Acetylglucosamine (GlcNAc) Transferase	Protein Coding	52	GC0XP071536	5.42550420761108	https://www.genecards.org/cgi-bin/carddisp.pl?gene=OGT
EEF1G	Eukaryotic Translation Elongation Factor 1 Gamma	Protein Coding	46	GC11M105944	5.42481565475464	https://www.genecards.org/cgi-bin/carddisp.pl?gene=EEF1G
RPL7	Ribosomal Protein L7	Protein Coding	48	GC08M073290	5.42089176177979	https://www.genecards.org/cgi-bin/carddisp.pl?gene=RPL7
FGFR4	Fibroblast Growth Factor Receptor 4	Protein Coding	59	GC05P177086	5.4182448387146	https://www.genecards.org/cgi-bin/carddisp.pl?gene=FGFR4
PIGL	Phosphatidylinositol Glycan Anchor Biosynthesis Class L	Protein Coding	47	GC17P016217	5.41115283966064	https://www.genecards.org/cgi-bin/carddisp.pl?gene=PIGL
CERS4	Ceramide Synthase 4	Protein Coding	48	GC19P008206	5.40491771697998	https://www.genecards.org/cgi-bin/carddisp.pl?gene=CERS4
ARFGAP2	ADP Ribosylation Factor GTPase Activating Protein 2	Protein Coding	43	GC11M105728	5.39904022216797	https://www.genecards.org/cgi-bin/carddisp.pl?gene=ARFGAP2
RPS5	Ribosomal Protein S5	Protein Coding	47	GC19P058386	5.39603614807129	https://www.genecards.org/cgi-bin/carddisp.pl?gene=RPS5
TERC	Telomerase RNA Component	RNA Gene	31	GC03M169765	5.39330387115479	https://www.genecards.org/cgi-bin/carddisp.pl?gene=TERC
MAP2K2	Mitogen-Activated Protein Kinase Kinase 2	Protein Coding	61	GC19M004090	5.39328002929688	https://www.genecards.org/cgi-bin/carddisp.pl?gene=MAP2K2
XRCC5	X-Ray Repair Cross Complementing 5	Protein Coding	51	GC02P216107	5.39291334152222	https://www.genecards.org/cgi-bin/carddisp.pl?gene=XRCC5
AGRN	Agrin	Protein Coding	51	GC01P001020	5.39247703552246	https://www.genecards.org/cgi-bin/carddisp.pl?gene=AGRN
PHB2	Prohibitin 2	Protein Coding	49	GC12M006965	5.38976287841797	https://www.genecards.org/cgi-bin/carddisp.pl?gene=PHB2
TSC2	TSC Complex Subunit 2	Protein Coding	56	GC16P019875	5.38890266418457	https://www.genecards.org/cgi-bin/carddisp.pl?gene=TSC2
HNRNPM	Heterogeneous Nuclear Ribonucleoprotein M	Protein Coding	47	GC19P008444	5.38829517364502	https://www.genecards.org/cgi-bin/carddisp.pl?gene=HNRNPM
TIMELESS	Timeless Circadian Regulator	Protein Coding	46	GC12M056416	5.38807249069214	https://www.genecards.org/cgi-bin/carddisp.pl?gene=TIMELESS
MAGEA3	MAGE Family Member A3	Protein Coding	43	GC0XP152698	5.38638114929199	https://www.genecards.org/cgi-bin/carddisp.pl?gene=MAGEA3
RPS8	Ribosomal Protein S8	Protein Coding	45	GC01P044775	5.38533973693848	https://www.genecards.org/cgi-bin/carddisp.pl?gene=RPS8
GDI2	GDP Dissociation Inhibitor 2	Protein Coding	46	GC10M005765	5.38502550125122	https://www.genecards.org/cgi-bin/carddisp.pl?gene=GDI2
PFKFB3	6-Phosphofructo-2-Kinase/Fructose-2,6-Biphosphatase 3	Protein Coding	52	GC10P006144	5.37918853759766	https://www.genecards.org/cgi-bin/carddisp.pl?gene=PFKFB3
ATRIP	ATR Interacting Protein	Protein Coding	49	GC03P050890	5.37828302383423	https://www.genecards.org/cgi-bin/carddisp.pl?gene=ATRIP
SND1	Staphylococcal Nuclease And Tudor Domain Containing 1	Protein Coding	48	GC07P127652	5.37707090377808	https://www.genecards.org/cgi-bin/carddisp.pl?gene=SND1
RPS7	Ribosomal Protein S7	Protein Coding	48	GC02P003575	5.37592029571533	https://www.genecards.org/cgi-bin/carddisp.pl?gene=RPS7
TCP1	T-Complex 1	Protein Coding	50	GC06M159778	5.37546873092651	https://www.genecards.org/cgi-bin/carddisp.pl?gene=TCP1
DHRS7	Dehydrogenase/Reductase 7	Protein Coding	42	GC14M060144	5.37299966812134	https://www.genecards.org/cgi-bin/carddisp.pl?gene=DHRS7
SDF2	Stromal Cell Derived Factor 2	Protein Coding	44	GC17M056463	5.37197542190552	https://www.genecards.org/cgi-bin/carddisp.pl?gene=SDF2
LYN	LYN Proto-Oncogene, Src Family Tyrosine Kinase	Protein Coding	55	GC08P055879	5.36710834503174	https://www.genecards.org/cgi-bin/carddisp.pl?gene=LYN
PTK2B	Protein Tyrosine Kinase 2 Beta	Protein Coding	56	GC08P027311	5.36629581451416	https://www.genecards.org/cgi-bin/carddisp.pl?gene=PTK2B
NPC2	NPC Intracellular Cholesterol Transporter 2	Protein Coding	50	GC14M074476	5.36476898193359	https://www.genecards.org/cgi-bin/carddisp.pl?gene=NPC2
TGFA	Transforming Growth Factor Alpha	Protein Coding	53	GC02M070447	5.35938549041748	https://www.genecards.org/cgi-bin/carddisp.pl?gene=TGFA
IL1R1	Interleukin 1 Receptor Type 1	Protein Coding	53	GC02P102136	5.35501480102539	https://www.genecards.org/cgi-bin/carddisp.pl?gene=IL1R1
SLC6A1	Solute Carrier Family 6 Member 1	Protein Coding	54	GC03P014329	5.35480499267578	https://www.genecards.org/cgi-bin/carddisp.pl?gene=SLC6A1
SOCS3	Suppressor Of Cytokine Signaling 3	Protein Coding	50	GC17M078356	5.34620952606201	https://www.genecards.org/cgi-bin/carddisp.pl?gene=SOCS3
ROCK2	Rho Associated Coiled-Coil Containing Protein Kinase 2	Protein Coding	53	GC02M011353	5.34545040130615	https://www.genecards.org/cgi-bin/carddisp.pl?gene=ROCK2
IL12B	Interleukin 12B	Protein Coding	52	GC05M159314	5.33102226257324	https://www.genecards.org/cgi-bin/carddisp.pl?gene=IL12B
ITGB3	Integrin Subunit Beta 3	Protein Coding	59	GC17P072168	5.33009958267212	https://www.genecards.org/cgi-bin/carddisp.pl?gene=ITGB3
UPF1	UPF1 RNA Helicase And ATPase	Protein Coding	47	GC19P018831	5.32564163208008	https://www.genecards.org/cgi-bin/carddisp.pl?gene=UPF1
ATP8B1	ATPase Phospholipid Transporting 8B1	Protein Coding	48	GC18M057646	5.32368326187134	https://www.genecards.org/cgi-bin/carddisp.pl?gene=ATP8B1
ZDHHC16	Zinc Finger DHHC-Type Palmitoyltransferase 16	Protein Coding	42	GC10P097446	5.32214879989624	https://www.genecards.org/cgi-bin/carddisp.pl?gene=ZDHHC16
PIGM	Phosphatidylinositol Glycan Anchor Biosynthesis Class M	Protein Coding	46	GC01M160027	5.31630039215088	https://www.genecards.org/cgi-bin/carddisp.pl?gene=PIGM
PLIN2	Perilipin 2	Protein Coding	48	GC09M019210	5.3131217956543	https://www.genecards.org/cgi-bin/carddisp.pl?gene=PLIN2
BACH1	BTB Domain And CNC Homolog 1	Protein Coding	48	GC21P029194	5.30812168121338	https://www.genecards.org/cgi-bin/carddisp.pl?gene=BACH1
HLA-DPB1	Major Histocompatibility Complex, Class II, DP Beta 1	Protein Coding	52	GC06P100240	5.30763530731201	https://www.genecards.org/cgi-bin/carddisp.pl?gene=HLA-DPB1
CNBP	CCHC-Type Zinc Finger Nucleic Acid Binding Protein	Protein Coding	50	GC03M129167	5.30733633041382	https://www.genecards.org/cgi-bin/carddisp.pl?gene=CNBP
TMEM38B	Transmembrane Protein 38B	Protein Coding	50	GC09P105694	5.30603075027466	https://www.genecards.org/cgi-bin/carddisp.pl?gene=TMEM38B
LRPPRC	Leucine Rich Pentatricopeptide Repeat Containing	Protein Coding	49	GC02M043886	5.30529117584229	https://www.genecards.org/cgi-bin/carddisp.pl?gene=LRPPRC
PPP1R8	Protein Phosphatase 1 Regulatory Subunit 8	Protein Coding	46	GC01P027830	5.30497312545776	https://www.genecards.org/cgi-bin/carddisp.pl?gene=PPP1R8
ARF1	ADP Ribosylation Factor 1	Protein Coding	52	GC01P228082	5.3033390045166	https://www.genecards.org/cgi-bin/carddisp.pl?gene=ARF1
FABP4	Fatty Acid Binding Protein 4	Protein Coding	50	GC08M081478	5.30265331268311	https://www.genecards.org/cgi-bin/carddisp.pl?gene=FABP4
CNEP1R1	CTD Nuclear Envelope Phosphatase 1 Regulatory Subunit 1	Protein Coding	38	GC16P050024	5.29850339889526	https://www.genecards.org/cgi-bin/carddisp.pl?gene=CNEP1R1
ATP1A2	ATPase Na+/K+ Transporting Subunit Alpha 2	Protein Coding	55	GC01P160115	5.29832315444946	https://www.genecards.org/cgi-bin/carddisp.pl?gene=ATP1A2
EXTL2	Exostosin Like Glycosyltransferase 2	Protein Coding	45	GC01M100872	5.2980375289917	https://www.genecards.org/cgi-bin/carddisp.pl?gene=EXTL2
RPL7A	Ribosomal Protein L7a	Protein Coding	48	GC09P133348	5.29615211486816	https://www.genecards.org/cgi-bin/carddisp.pl?gene=RPL7A
ELOB	Elongin B	Protein Coding	45	GC16M009866	5.29577159881592	https://www.genecards.org/cgi-bin/carddisp.pl?gene=ELOB
FLNA	Filamin A	Protein Coding	55	GC0XM154348	5.29493522644043	https://www.genecards.org/cgi-bin/carddisp.pl?gene=FLNA
TUBA1A	Tubulin Alpha 1a	Protein Coding	56	GC12M049184	5.29334831237793	https://www.genecards.org/cgi-bin/carddisp.pl?gene=TUBA1A
ACTC1	Actin Alpha Cardiac Muscle 1	Protein Coding	51	GC15M034790	5.29247856140137	https://www.genecards.org/cgi-bin/carddisp.pl?gene=ACTC1
ALG10B	ALG10 Alpha-1,2-Glucosyltransferase B	Protein Coding	42	GC12P038316	5.29162740707397	https://www.genecards.org/cgi-bin/carddisp.pl?gene=ALG10B
SLC1A3	Solute Carrier Family 1 Member 3	Protein Coding	56	GC05P036658	5.29064655303955	https://www.genecards.org/cgi-bin/carddisp.pl?gene=SLC1A3
HDAC2	Histone Deacetylase 2	Protein Coding	59	GC06M113933	5.29026794433594	https://www.genecards.org/cgi-bin/carddisp.pl?gene=HDAC2
GYS1	Glycogen Synthase 1	Protein Coding	56	GC19M076871	5.2865252494812	https://www.genecards.org/cgi-bin/carddisp.pl?gene=GYS1
RIPK1	Receptor Interacting Serine/Threonine Kinase 1	Protein Coding	56	GC06P003449	5.28627109527588	https://www.genecards.org/cgi-bin/carddisp.pl?gene=RIPK1
IL4	Interleukin 4	Protein Coding	53	GC05P132673	5.2839822769165	https://www.genecards.org/cgi-bin/carddisp.pl?gene=IL4
SCG5	Secretogranin V	Protein Coding	44	GC15P032641	5.28351736068726	https://www.genecards.org/cgi-bin/carddisp.pl?gene=SCG5
PPP1R2	Protein Phosphatase 1 Regulatory Inhibitor Subunit 2	Protein Coding	46	GC03M195515	5.28174591064453	https://www.genecards.org/cgi-bin/carddisp.pl?gene=PPP1R2
TPT1	Tumor Protein, Translationally-Controlled 1	Protein Coding	54	GC13M045333	5.28158664703369	https://www.genecards.org/cgi-bin/carddisp.pl?gene=TPT1
P4HA1	Prolyl 4-Hydroxylase Subunit Alpha 1	Protein Coding	49	GC10M073007	5.27848434448242	https://www.genecards.org/cgi-bin/carddisp.pl?gene=P4HA1
PPP2R1A	Protein Phosphatase 2 Scaffold Subunit Aalpha	Protein Coding	55	GC19P080179	5.27728843688965	https://www.genecards.org/cgi-bin/carddisp.pl?gene=PPP2R1A
MIR27A	MicroRNA 27a	RNA Gene	26	GC19M015111	5.27118921279907	https://www.genecards.org/cgi-bin/carddisp.pl?gene=MIR27A
ATG4D	Autophagy Related 4D Cysteine Peptidase	Protein Coding	44	GC19P010543	5.26690626144409	https://www.genecards.org/cgi-bin/carddisp.pl?gene=ATG4D
STAU2	Staufen Double-Stranded RNA Binding Protein 2	Protein Coding	43	GC08M073421	5.26410436630249	https://www.genecards.org/cgi-bin/carddisp.pl?gene=STAU2
SERPING1	Serpin Family G Member 1	Protein Coding	54	GC11P057597	5.26271390914917	https://www.genecards.org/cgi-bin/carddisp.pl?gene=SERPING1
RPL15	Ribosomal Protein L15	Protein Coding	51	GC03P023916	5.2613353729248	https://www.genecards.org/cgi-bin/carddisp.pl?gene=RPL15
MIRLET7C	MicroRNA Let-7c	RNA Gene	25	GC21P016559	5.25998020172119	https://www.genecards.org/cgi-bin/carddisp.pl?gene=MIRLET7C
EEF1B2	Eukaryotic Translation Elongation Factor 1 Beta 2	Protein Coding	48	GC02P206159	5.2595329284668	https://www.genecards.org/cgi-bin/carddisp.pl?gene=EEF1B2
TSC1	TSC Complex Subunit 1	Protein Coding	54	GC09M132891	5.25883483886719	https://www.genecards.org/cgi-bin/carddisp.pl?gene=TSC1
MMP1	Matrix Metallopeptidase 1	Protein Coding	57	GC11M106849	5.25623559951782	https://www.genecards.org/cgi-bin/carddisp.pl?gene=MMP1
CD1D	CD1d Molecule	Protein Coding	50	GC01P158178	5.25367307662964	https://www.genecards.org/cgi-bin/carddisp.pl?gene=CD1D
RPL36A-HNRNPH2	RPL36A-HNRNPH2 Readthrough	Protein Coding	19	GC0XP101390	5.24858713150024	https://www.genecards.org/cgi-bin/carddisp.pl?gene=RPL36A-HNRNPH2
NPPA	Natriuretic Peptide A	Protein Coding	52	GC01M011846	5.24261093139648	https://www.genecards.org/cgi-bin/carddisp.pl?gene=NPPA
LOXL2	Lysyl Oxidase Like 2	Protein Coding	53	GC08M023296	5.23978137969971	https://www.genecards.org/cgi-bin/carddisp.pl?gene=LOXL2
LIMA1	LIM Domain And Actin Binding 1	Protein Coding	47	GC12M050175	5.23943948745728	https://www.genecards.org/cgi-bin/carddisp.pl?gene=LIMA1
HNRNPU	Heterogeneous Nuclear Ribonucleoprotein U	Protein Coding	50	GC01M244844	5.23870849609375	https://www.genecards.org/cgi-bin/carddisp.pl?gene=HNRNPU
PENK	Proenkephalin	Protein Coding	46	GC08M056436	5.2384204864502	https://www.genecards.org/cgi-bin/carddisp.pl?gene=PENK
UBE2I	Ubiquitin Conjugating Enzyme E2 I	Protein Coding	55	GC16P019824	5.23497152328491	https://www.genecards.org/cgi-bin/carddisp.pl?gene=UBE2I
DDX39B	DExD-Box Helicase 39B	Protein Coding	48	GC06M031530	5.23401641845703	https://www.genecards.org/cgi-bin/carddisp.pl?gene=DDX39B
TOP2A	DNA Topoisomerase II Alpha	Protein Coding	57	GC17M040388	5.23326683044434	https://www.genecards.org/cgi-bin/carddisp.pl?gene=TOP2A
TMEM63C	Transmembrane Protein 63C	Protein Coding	43	GC14P077116	5.23266506195068	https://www.genecards.org/cgi-bin/carddisp.pl?gene=TMEM63C
MSRB2	Methionine Sulfoxide Reductase B2	Protein Coding	46	GC10P023095	5.23103523254395	https://www.genecards.org/cgi-bin/carddisp.pl?gene=MSRB2
TUBB4B	Tubulin Beta 4B Class IVb	Protein Coding	52	GC09P137241	5.22963762283325	https://www.genecards.org/cgi-bin/carddisp.pl?gene=TUBB4B
MLANA	Melan-A	Protein Coding	47	GC09P008018	5.2252345085144	https://www.genecards.org/cgi-bin/carddisp.pl?gene=MLANA
KSR1	Kinase Suppressor Of Ras 1	Protein Coding	48	GC17P027456	5.22462463378906	https://www.genecards.org/cgi-bin/carddisp.pl?gene=KSR1
DAOA-AS1	DAOA Antisense RNA 1	RNA Gene	22	GC13M105459	5.2245078086853	https://www.genecards.org/cgi-bin/carddisp.pl?gene=DAOA-AS1
MPZ	Myelin Protein Zero	Protein Coding	52	GC01M161304	5.22196865081787	https://www.genecards.org/cgi-bin/carddisp.pl?gene=MPZ
BAG2	BAG Cochaperone 2	Protein Coding	47	GC06P057172	5.22155809402466	https://www.genecards.org/cgi-bin/carddisp.pl?gene=BAG2
PIN1	Peptidylprolyl Cis/Trans Isomerase, NIMA-Interacting 1	Protein Coding	54	GC19P009835	5.21930408477783	https://www.genecards.org/cgi-bin/carddisp.pl?gene=PIN1
ARSB	Arylsulfatase B	Protein Coding	54	GC05M078777	5.21627187728882	https://www.genecards.org/cgi-bin/carddisp.pl?gene=ARSB
SLC12A2	Solute Carrier Family 12 Member 2	Protein Coding	56	GC05P128083	5.20880222320557	https://www.genecards.org/cgi-bin/carddisp.pl?gene=SLC12A2
CERS2	Ceramide Synthase 2	Protein Coding	49	GC01M150960	5.20749092102051	https://www.genecards.org/cgi-bin/carddisp.pl?gene=CERS2
AHR	Aryl Hydrocarbon Receptor	Protein Coding	54	GC07P016916	5.20679950714111	https://www.genecards.org/cgi-bin/carddisp.pl?gene=AHR
HSPA4L	Heat Shock Protein Family A (Hsp70) Member 4 Like	Protein Coding	44	GC04P127781	5.20403671264648	https://www.genecards.org/cgi-bin/carddisp.pl?gene=HSPA4L
ABCG2	ATP Binding Cassette Subfamily G Member 2 (Junior Blood Group)	Protein Coding	56	GC04M088090	5.19507360458374	https://www.genecards.org/cgi-bin/carddisp.pl?gene=ABCG2
CXCL1	C-X-C Motif Chemokine Ligand 1	Protein Coding	50	GC04P073869	5.19403839111328	https://www.genecards.org/cgi-bin/carddisp.pl?gene=CXCL1
HIKESHI	Heat Shock Protein Nuclear Import Factor Hikeshi	Protein Coding	43	GC11P086303	5.1937837600708	https://www.genecards.org/cgi-bin/carddisp.pl?gene=HIKESHI
TIPIN	TIMELESS Interacting Protein	Protein Coding	44	GC15M066336	5.19235706329346	https://www.genecards.org/cgi-bin/carddisp.pl?gene=TIPIN
TRR-TCT2-1	TRNA-Arg (Anticodon TCT) 2-1	RNA Gene	11	GC17P012440	5.19118928909302	https://www.genecards.org/cgi-bin/carddisp.pl?gene=TRR-TCT2-1
ACTN1	Actinin Alpha 1	Protein Coding	56	GC14M068874	5.19079685211182	https://www.genecards.org/cgi-bin/carddisp.pl?gene=ACTN1
EIF5B	Eukaryotic Translation Initiation Factor 5B	Protein Coding	46	GC02P099320	5.18877506256104	https://www.genecards.org/cgi-bin/carddisp.pl?gene=EIF5B
SYK	Spleen Associated Tyrosine Kinase	Protein Coding	56	GC09P094000	5.18225383758545	https://www.genecards.org/cgi-bin/carddisp.pl?gene=SYK
PSIP1	PC4 And SRSF1 Interacting Protein 1	Protein Coding	46	GC09M015464	5.18147945404053	https://www.genecards.org/cgi-bin/carddisp.pl?gene=PSIP1
NFKBIA	NFKB Inhibitor Alpha	Protein Coding	57	GC14M035401	5.18047857284546	https://www.genecards.org/cgi-bin/carddisp.pl?gene=NFKBIA
RPS29	Ribosomal Protein S29	Protein Coding	49	GC14M049570	5.1803879737854	https://www.genecards.org/cgi-bin/carddisp.pl?gene=RPS29
TOR1AIP1	Torsin 1A Interacting Protein 1	Protein Coding	47	GC01P179882	5.17971801757813	https://www.genecards.org/cgi-bin/carddisp.pl?gene=TOR1AIP1
RPL19	Ribosomal Protein L19	Protein Coding	48	GC17P039200	5.17921876907349	https://www.genecards.org/cgi-bin/carddisp.pl?gene=RPL19
SST	Somatostatin	Protein Coding	47	GC03M187668	5.17530727386475	https://www.genecards.org/cgi-bin/carddisp.pl?gene=SST
ADRB1	Adrenoceptor Beta 1	Protein Coding	54	GC10P114044	5.17435789108276	https://www.genecards.org/cgi-bin/carddisp.pl?gene=ADRB1
REEP2	Receptor Accessory Protein 2	Protein Coding	47	GC05P138439	5.17382287979126	https://www.genecards.org/cgi-bin/carddisp.pl?gene=REEP2
ATP6AP2	ATPase H+ Transporting Accessory Protein 2	Protein Coding	52	GC0XP040584	5.17255210876465	https://www.genecards.org/cgi-bin/carddisp.pl?gene=ATP6AP2
CDC37	Cell Division Cycle 37, HSP90 Cochaperone	Protein Coding	50	GC19M010391	5.16683197021484	https://www.genecards.org/cgi-bin/carddisp.pl?gene=CDC37
SELENOP	Selenoprotein P	Protein Coding	43	GC05M042800	5.16395664215088	https://www.genecards.org/cgi-bin/carddisp.pl?gene=SELENOP
MACO1	Macoilin 1	Protein Coding	42	GC01P025430	5.16125345230103	https://www.genecards.org/cgi-bin/carddisp.pl?gene=MACO1
MCTP1	Multiple C2 And Transmembrane Domain Containing 1	Protein Coding	43	GC05M094703	5.15724658966064	https://www.genecards.org/cgi-bin/carddisp.pl?gene=MCTP1
ILDR2	Immunoglobulin Like Domain Containing Receptor 2	Protein Coding	43	GC01M166905	5.15724563598633	https://www.genecards.org/cgi-bin/carddisp.pl?gene=ILDR2
MAN1A2	Mannosidase Alpha Class 1A Member 2	Protein Coding	50	GC01P117367	5.15579605102539	https://www.genecards.org/cgi-bin/carddisp.pl?gene=MAN1A2
RPL13	Ribosomal Protein L13	Protein Coding	50	GC16P091883	5.15574169158936	https://www.genecards.org/cgi-bin/carddisp.pl?gene=RPL13
CAV2	Caveolin 2	Protein Coding	50	GC07P116287	5.15282106399536	https://www.genecards.org/cgi-bin/carddisp.pl?gene=CAV2
MMP14	Matrix Metallopeptidase 14	Protein Coding	57	GC14P037356	5.1522364616394	https://www.genecards.org/cgi-bin/carddisp.pl?gene=MMP14
PUM3	Pumilio RNA Binding Family Member 3	Protein Coding	43	GC09M002721	5.15161800384521	https://www.genecards.org/cgi-bin/carddisp.pl?gene=PUM3
SARS2	Seryl-TRNA Synthetase 2, Mitochondrial	Protein Coding	52	GC19M076555	5.15079307556152	https://www.genecards.org/cgi-bin/carddisp.pl?gene=SARS2
CCT3	Chaperonin Containing TCP1 Subunit 3	Protein Coding	48	GC01M156308	5.14754676818848	https://www.genecards.org/cgi-bin/carddisp.pl?gene=CCT3
RN7SL1	RNA Component Of Signal Recognition Particle 7SL1	RNA Gene	21	GC14P049546	5.14647388458252	https://www.genecards.org/cgi-bin/carddisp.pl?gene=RN7SL1
MIR141	MicroRNA 141	RNA Gene	24	GC12P026366	5.14500331878662	https://www.genecards.org/cgi-bin/carddisp.pl?gene=MIR141
H2BC3	H2B Clustered Histone 3	Protein Coding	41	GC06M026078	5.14328193664551	https://www.genecards.org/cgi-bin/carddisp.pl?gene=H2BC3
AVPR2	Arginine Vasopressin Receptor 2	Protein Coding	53	GC0XP153902	5.14048957824707	https://www.genecards.org/cgi-bin/carddisp.pl?gene=AVPR2
RAN	RAN, Member RAS Oncogene Family	Protein Coding	50	GC12P130871	5.14016723632813	https://www.genecards.org/cgi-bin/carddisp.pl?gene=RAN
CERCAM	Cerebral Endothelial Cell Adhesion Molecule	Protein Coding	41	GC09P128411	5.1337513923645	https://www.genecards.org/cgi-bin/carddisp.pl?gene=CERCAM
EGLN1	Egl-9 Family Hypoxia Inducible Factor 1	Protein Coding	56	GC01M231363	5.13104629516602	https://www.genecards.org/cgi-bin/carddisp.pl?gene=EGLN1
APOH	Apolipoprotein H	Protein Coding	51	GC17M066212	5.13039207458496	https://www.genecards.org/cgi-bin/carddisp.pl?gene=APOH
RMDN3	Regulator Of Microtubule Dynamics 3	Protein Coding	42	GC15M040735	5.12952375411987	https://www.genecards.org/cgi-bin/carddisp.pl?gene=RMDN3
DYRK1A	Dual Specificity Tyrosine Phosphorylation Regulated Kinase 1A	Protein Coding	57	GC21P037365	5.12625074386597	https://www.genecards.org/cgi-bin/carddisp.pl?gene=DYRK1A
TMEM97	Transmembrane Protein 97	Protein Coding	43	GC17P028319	5.11929750442505	https://www.genecards.org/cgi-bin/carddisp.pl?gene=TMEM97
KCNQ1-AS1	KCNQ1 Antisense RNA 1	RNA Gene	20	GC11M007382	5.11828708648682	https://www.genecards.org/cgi-bin/carddisp.pl?gene=KCNQ1-AS1
EIF3B	Eukaryotic Translation Initiation Factor 3 Subunit B	Protein Coding	45	GC07P002354	5.11804676055908	https://www.genecards.org/cgi-bin/carddisp.pl?gene=EIF3B
TLR8	Toll Like Receptor 8	Protein Coding	56	GC0XP012924	5.11765909194946	https://www.genecards.org/cgi-bin/carddisp.pl?gene=TLR8
SLC25A13	Solute Carrier Family 25 Member 13	Protein Coding	53	GC07M096120	5.11539077758789	https://www.genecards.org/cgi-bin/carddisp.pl?gene=SLC25A13
TMEM161A	Transmembrane Protein 161A	Protein Coding	43	GC19M019120	5.11319637298584	https://www.genecards.org/cgi-bin/carddisp.pl?gene=TMEM161A
CORO1C	Coronin 1C	Protein Coding	46	GC12M108645	5.1086106300354	https://www.genecards.org/cgi-bin/carddisp.pl?gene=CORO1C
NDUFA4	NDUFA4 Mitochondrial Complex Associated	Protein Coding	50	GC07M010938	5.10795974731445	https://www.genecards.org/cgi-bin/carddisp.pl?gene=NDUFA4
DCTN1	Dynactin Subunit 1	Protein Coding	53	GC02M074361	5.10601472854614	https://www.genecards.org/cgi-bin/carddisp.pl?gene=DCTN1
RIGI	RNA Sensor RIG-I	Protein Coding	54	GC09M032474	5.10482311248779	https://www.genecards.org/cgi-bin/carddisp.pl?gene=RIGI
MGST2	Microsomal Glutathione S-Transferase 2	Protein Coding	48	GC04P139665	5.10227394104004	https://www.genecards.org/cgi-bin/carddisp.pl?gene=MGST2
EXOSC3	Exosome Component 3	Protein Coding	50	GC09M037772	5.10105895996094	https://www.genecards.org/cgi-bin/carddisp.pl?gene=EXOSC3
ITCH	Itchy E3 Ubiquitin Protein Ligase	Protein Coding	54	GC20P034363	5.10087013244629	https://www.genecards.org/cgi-bin/carddisp.pl?gene=ITCH
CSNK1D	Casein Kinase 1 Delta	Protein Coding	55	GC17M082239	5.09812879562378	https://www.genecards.org/cgi-bin/carddisp.pl?gene=CSNK1D
BCL10	BCL10 Immune Signaling Adaptor	Protein Coding	51	GC01M085265	5.09800720214844	https://www.genecards.org/cgi-bin/carddisp.pl?gene=BCL10
CCN1	Cellular Communication Network Factor 1	Protein Coding	47	GC01P085581	5.0978307723999	https://www.genecards.org/cgi-bin/carddisp.pl?gene=CCN1
RPL24	Ribosomal Protein L24	Protein Coding	46	GC03M101681	5.0966157913208	https://www.genecards.org/cgi-bin/carddisp.pl?gene=RPL24
HLA-DRB5	Major Histocompatibility Complex, Class II, DR Beta 5	Protein Coding	46	GC06M077943	5.09159088134766	https://www.genecards.org/cgi-bin/carddisp.pl?gene=HLA-DRB5
TOR3A	Torsin Family 3 Member A	Protein Coding	43	GC01P179081	5.08904981613159	https://www.genecards.org/cgi-bin/carddisp.pl?gene=TOR3A
GRB2	Growth Factor Receptor Bound Protein 2	Protein Coding	53	GC17M075318	5.08761644363403	https://www.genecards.org/cgi-bin/carddisp.pl?gene=GRB2
CLCN4	Chloride Voltage-Gated Channel 4	Protein Coding	48	GC0XP010156	5.0873327255249	https://www.genecards.org/cgi-bin/carddisp.pl?gene=CLCN4
DLEU1	Deleted In Lymphocytic Leukemia 1	RNA Gene	33	GC13P050229	5.07850551605225	https://www.genecards.org/cgi-bin/carddisp.pl?gene=DLEU1
CYGB	Cytoglobin	Protein Coding	45	GC17M076527	5.07649946212769	https://www.genecards.org/cgi-bin/carddisp.pl?gene=CYGB
H2AC4	H2A Clustered Histone 4	Protein Coding	40	GC06M026068	5.07594013214111	https://www.genecards.org/cgi-bin/carddisp.pl?gene=H2AC4
SNHG16	Small Nucleolar RNA Host Gene 16	RNA Gene	22	GC17P076544	5.06735801696777	https://www.genecards.org/cgi-bin/carddisp.pl?gene=SNHG16
ATP5F1A	ATP Synthase F1 Subunit Alpha	Protein Coding	52	GC18M046081	5.06557464599609	https://www.genecards.org/cgi-bin/carddisp.pl?gene=ATP5F1A
USP9X	Ubiquitin Specific Peptidase 9 X-Linked	Protein Coding	55	GC0XP041085	5.06534767150879	https://www.genecards.org/cgi-bin/carddisp.pl?gene=USP9X
NUS1	NUS1 Dehydrodolichyl Diphosphate Synthase Subunit	Protein Coding	46	GC06P117675	5.06436061859131	https://www.genecards.org/cgi-bin/carddisp.pl?gene=NUS1
TUFM	Tu Translation Elongation Factor, Mitochondrial	Protein Coding	52	GC16M039905	5.06387138366699	https://www.genecards.org/cgi-bin/carddisp.pl?gene=TUFM
DCD	Dermcidin	Protein Coding	43	GC12M054644	5.06317377090454	https://www.genecards.org/cgi-bin/carddisp.pl?gene=DCD
LOC107303340	3p25 Von Hippel-Lindau Tumor Suppressor, E3 Ubiquitin Protein Ligase Alu-Mediated Recombination Region	Functional Element	4	GC03P014321	5.06310224533081	https://www.genecards.org/cgi-bin/carddisp.pl?gene=LOC107303340
CCR5	C-C Motif Chemokine Receptor 5	Protein Coding	53	GC03P050771	5.05836629867554	https://www.genecards.org/cgi-bin/carddisp.pl?gene=CCR5
TP63	Tumor Protein P63	Protein Coding	53	GC03P189598	5.05785036087036	https://www.genecards.org/cgi-bin/carddisp.pl?gene=TP63
CRTAP	Cartilage Associated Protein	Protein Coding	50	GC03P033113	5.05453062057495	https://www.genecards.org/cgi-bin/carddisp.pl?gene=CRTAP
CLPTM1	CLPTM1 Regulator Of GABA Type A Receptor Forward Trafficking	Protein Coding	45	GC19P044954	5.05339908599854	https://www.genecards.org/cgi-bin/carddisp.pl?gene=CLPTM1
FDFT1	Farnesyl-Diphosphate Farnesyltransferase 1	Protein Coding	52	GC08P011795	5.05282020568848	https://www.genecards.org/cgi-bin/carddisp.pl?gene=FDFT1
KCTD17	Potassium Channel Tetramerization Domain Containing 17	Protein Coding	47	GC22P037051	5.05240345001221	https://www.genecards.org/cgi-bin/carddisp.pl?gene=KCTD17
RPS27	Ribosomal Protein S27	Protein Coding	50	GC01P154023	5.05097484588623	https://www.genecards.org/cgi-bin/carddisp.pl?gene=RPS27
FSCN1	Fascin Actin-Bundling Protein 1	Protein Coding	51	GC07P005592	5.04907035827637	https://www.genecards.org/cgi-bin/carddisp.pl?gene=FSCN1
PABPC4	Poly(A) Binding Protein Cytoplasmic 4	Protein Coding	48	GC01M039560	5.047119140625	https://www.genecards.org/cgi-bin/carddisp.pl?gene=PABPC4
GSN	Gelsolin	Protein Coding	56	GC09P121201	5.04608535766602	https://www.genecards.org/cgi-bin/carddisp.pl?gene=GSN
TUBA4A	Tubulin Alpha 4a	Protein Coding	54	GC02M219249	5.04597234725952	https://www.genecards.org/cgi-bin/carddisp.pl?gene=TUBA4A
ATP1B1	ATPase Na+/K+ Transporting Subunit Beta 1	Protein Coding	55	GC01P169105	5.04170179367065	https://www.genecards.org/cgi-bin/carddisp.pl?gene=ATP1B1
ALK	ALK Receptor Tyrosine Kinase	Protein Coding	58	GC02M029190	5.03977584838867	https://www.genecards.org/cgi-bin/carddisp.pl?gene=ALK
ULBP2	UL16 Binding Protein 2	Protein Coding	46	GC06P149941	5.0394458770752	https://www.genecards.org/cgi-bin/carddisp.pl?gene=ULBP2
HDAC3	Histone Deacetylase 3	Protein Coding	57	GC05M141620	5.03656482696533	https://www.genecards.org/cgi-bin/carddisp.pl?gene=HDAC3
CS	Citrate Synthase	Protein Coding	52	GC12M056271	5.0317907333374	https://www.genecards.org/cgi-bin/carddisp.pl?gene=CS
ELOC	Elongin C	Protein Coding	48	GC08M073939	5.03042984008789	https://www.genecards.org/cgi-bin/carddisp.pl?gene=ELOC
PREP	Prolyl Endopeptidase	Protein Coding	49	GC06M105277	5.02976083755493	https://www.genecards.org/cgi-bin/carddisp.pl?gene=PREP
CCT8	Chaperonin Containing TCP1 Subunit 8	Protein Coding	47	GC21M029055	5.02919960021973	https://www.genecards.org/cgi-bin/carddisp.pl?gene=CCT8
RPL27A	Ribosomal Protein L27a	Protein Coding	46	GC11P008682	5.02577495574951	https://www.genecards.org/cgi-bin/carddisp.pl?gene=RPL27A
MAGT1	Magnesium Transporter 1	Protein Coding	49	GC0XM078093	5.02575254440308	https://www.genecards.org/cgi-bin/carddisp.pl?gene=MAGT1
CYP2C8	Cytochrome P450 Family 2 Subfamily C Member 8	Protein Coding	53	GC10M095038	5.02517795562744	https://www.genecards.org/cgi-bin/carddisp.pl?gene=CYP2C8
[truncated: 8,530 more rows]
