# Supplementary material for: Endoplasmic reticulum stress-related gene expression causes the progression of dilated cardiomyopathy by inducing apoptosis
Source: Front Genet. 2024 Apr 18;15:1366087. doi: 10.3389/fgene.2024.1366087 (PMC11063246; doi:10.3389/fgene.2024.1366087)
Supplement: Supplementary file 5 [file DataSheet2.CSV]

ONTOLOGY	ID	Description	GeneRatio	BgRatio	pvalue	p.adjust	qvalue	geneID	Count
BP	GO:0014888	striated muscle adaptation	2/8	55/18903	0.000230145564783537	0.0349248353332767	0.0158975068373379	MYH6/MYOC	2
BP	GO:1903037	regulation of leukocyte cell-cell adhesion	3/8	377/18903	0.000409090551963545	0.0349248353332767	0.0158975068373379	TESPA1/MIR146A/HLA-DQA1	3
BP	GO:0009615	response to virus	3/8	409/18903	0.000519335304176831	0.0349248353332767	0.0158975068373379	MX1/MIR146A/TLR7	3
BP	GO:0007159	leukocyte cell-cell adhesion	3/8	414/18903	0.00053812300403777	0.0349248353332767	0.0158975068373379	TESPA1/MIR146A/HLA-DQA1	3
BP	GO:0032642	regulation of chemokine production	2/8	98/18903	0.000729940760946096	0.0349248353332767	0.0158975068373379	MIR146A/TLR7	2
BP	GO:0032602	chemokine production	2/8	99/18903	0.000744833226138394	0.0349248353332767	0.0158975068373379	MIR146A/TLR7	2
BP	GO:0014897	striated muscle hypertrophy	2/8	102/18903	0.000790393220230837	0.0349248353332767	0.0158975068373379	MYH6/MYOC	2
BP	GO:0032677	regulation of interleukin-8 production	2/8	103/18903	0.00080587376560074	0.0349248353332767	0.0158975068373379	MIR146A/TLR7	2
BP	GO:0014896	muscle hypertrophy	2/8	104/18903	0.000821501091986453	0.0349248353332767	0.0158975068373379	MYH6/MYOC	2
BP	GO:0032637	interleukin-8 production	2/8	104/18903	0.000821501091986453	0.0349248353332767	0.0158975068373379	MIR146A/TLR7	2
BP	GO:0045785	positive regulation of cell adhesion	3/8	484/18903	0.000848716465527336	0.0349248353332767	0.0158975068373379	TESPA1/MYOC/HLA-DQA1	3
BP	GO:0022407	regulation of cell-cell adhesion	3/8	490/18903	0.00087967752599692	0.0349248353332767	0.0158975068373379	TESPA1/MIR146A/HLA-DQA1	3
BP	GO:1901222	regulation of NIK/NF-kappaB signaling	2/8	111/18903	0.000934994225048355	0.0349248353332767	0.0158975068373379	MIR146A/TLR7	2
BP	GO:0001938	positive regulation of endothelial cell proliferation	2/8	115/18903	0.00100306193376919	0.0349248353332767	0.0158975068373379	THBS4/MIR146A	2
BP	GO:0098586	cellular response to virus	2/8	116/18903	0.00102044319160326	0.0349248353332767	0.0158975068373379	MIR146A/TLR7	2
BP	GO:0043500	muscle adaptation	2/8	122/18903	0.00112778379679085	0.0349248353332767	0.0158975068373379	MYH6/MYOC	2
BP	GO:0002224	toll-like receptor signaling pathway	2/8	123/18903	0.00114618185456699	0.0349248353332767	0.0158975068373379	MIR146A/TLR7	2
BP	GO:0038061	NIK/NF-kappaB signaling	2/8	142/18903	0.00152316384338403	0.0429783012664928	0.0195633803773509	MIR146A/TLR7	2
BP	GO:0016525	negative regulation of angiogenesis	2/8	149/18903	0.00167510686145022	0.0429783012664928	0.0195633803773509	THBS4/MIR146A	2
BP	GO:2000181	negative regulation of blood vessel morphogenesis	2/8	151/18903	0.00171980239404007	0.0429783012664928	0.0195633803773509	THBS4/MIR146A	2
BP	GO:1901343	negative regulation of vasculature development	2/8	152/18903	0.00174236356485781	0.0429783012664928	0.0195633803773509	THBS4/MIR146A	2
CC	GO:0032009	early phagosome	1/8	12/19869	0.00482229399485434	0.0478884280577794	0.0224039429510079	TLR7	1
CC	GO:0005859	muscle myosin complex	1/8	15/19869	0.00602468336256901	0.0478884280577794	0.0224039429510079	MYH6	1
CC	GO:0008180	COP9 signalosome	1/8	16/19869	0.00642519724053292	0.0478884280577794	0.0224039429510079	TESPA1	1
CC	GO:0033268	node of Ranvier	1/8	16/19869	0.00642519724053292	0.0478884280577794	0.0224039429510079	MYOC	1
CC	GO:0042613	MHC class II protein complex	1/8	17/19869	0.00682556990068894	0.0478884280577794	0.0224039429510079	HLA-DQA1	1
CC	GO:0030139	endocytic vesicle	2/8	343/19869	0.00776722075714701	0.0478884280577794	0.0224039429510079	TLR7/HLA-DQA1	2
CC	GO:0036020	endolysosome membrane	1/8	20/19869	0.00802584100106585	0.0478884280577794	0.0224039429510079	TLR7	1
CC	GO:0032982	myosin filament	1/8	24/19869	0.00962422800701679	0.0478884280577794	0.0224039429510079	MYH6	1
CC	GO:0042611	MHC protein complex	1/8	25/19869	0.0100234724603272	0.0478884280577794	0.0224039429510079	HLA-DQA1	1
CC	GO:0016460	myosin II complex	1/8	26/19869	0.0104225760795732	0.0478884280577794	0.0224039429510079	MYH6	1
CC	GO:0005765	lysosomal membrane	2/8	418/19869	0.0113676087322213	0.0478884280577794	0.0224039429510079	TLR7/HLA-DQA1	2
CC	GO:0098852	lytic vacuole membrane	2/8	418/19869	0.0113676087322213	0.0478884280577794	0.0224039429510079	TLR7/HLA-DQA1	2
CC	GO:0036019	endolysosome	1/8	29/19869	0.0116190423587162	0.0478884280577794	0.0224039429510079	TLR7	1
CC	GO:0071556	integral component of lumenal side of endoplasmic reticulum membrane	1/8	29/19869	0.0116190423587162	0.0478884280577794	0.0224039429510079	HLA-DQA1	1
CC	GO:0098553	lumenal side of endoplasmic reticulum membrane	1/8	29/19869	0.0116190423587162	0.0478884280577794	0.0224039429510079	HLA-DQA1	1
CC	GO:0062023	collagen-containing extracellular matrix	2/8	433/19869	0.0121621404591186	0.0478884280577794	0.0224039429510079	MYOC/THBS4	2
CC	GO:0005774	vacuolar membrane	2/8	461/19869	0.0137099382378354	0.0490286234997797	0.0229373677191952	TLR7/HLA-DQA1	2
CC	GO:0098576	lumenal side of membrane	1/8	35/19869	0.0140081781427942	0.0490286234997797	0.0229373677191952	HLA-DQA1	1
