# Supplementary material for: Endoplasmic reticulum stress-related gene expression causes the progression of dilated cardiomyopathy by inducing apoptosis
Source: Front Genet. 2024 Apr 18;15:1366087. doi: 10.3389/fgene.2024.1366087 (PMC11063246; doi:10.3389/fgene.2024.1366087)
Supplement: Supplementary file 6 [file Table1.XLS]

ID	Description	setSize	enrichmentScore	NES	pvalue	p.adjust	qvalue	rank	leading_edge	core_enrichment
KEGG_RIBOSOME	KEGG_RIBOSOME	KEGG_RIBOSOME	86	0.59696567109913	2.95254722507783	2.67855834599789e-15	4.76783385587624e-13	3.4398328232815e-13	5637	tags=92%, list=36%, signal=59%	6165/6231/6203/2197/6205/6141/25873/6158/6188/6209/6132/6122/6223/6181/6235/6232/6157/23521/6143/140801/11224/6135/6222/6227/4736/6137/6134/6176/6142/51121/6146/6169/6191/6167/6224/6160/6164/6123/6159/6233/6234/7311/6168/6202/6193/6147/6133/6217/6161/9349/6156/6138/6130/6194/6171/6152/6144/6136/6170/6187/6230/6155/6125/6154/6206/6128/9045/6210/6129/6189/6229/6124/6228/6166/6192/6207/6201/3921/510…
KEGG_GRAFT_VERSUS_HOST_DISEASE	KEGG_GRAFT_VERSUS_HOST_DISEASE	KEGG_GRAFT_VERSUS_HOST_DISEASE	29	0.756742359361678	2.97151756665175	6.13952168856014e-11	4.77934051163484e-09	3.44813449094885e-09	1627	tags=66%, list=10%, signal=59%	5551/3002/3115/3109/3133/3134/3113/3106/3108/3123/3122/3111/3105/3117/3824/7124/3107/3119/3112
KEGG_TYPE_I_DIABETES_MELLITUS	KEGG_TYPE_I_DIABETES_MELLITUS	KEGG_TYPE_I_DIABETES_MELLITUS	33	0.723298665106606	2.95021703318181	8.05506827803624e-11	4.77934051163484e-09	3.44813449094885e-09	2617	tags=70%, list=17%, signal=58%	5551/3002/3115/3109/3133/3134/3113/5799/3106/3108/3123/3122/3111/3105/3117/7124/1363/3107/3119/3112/3135/4049/3592
KEGG_ANTIGEN_PROCESSING_AND_PRESENTATION	KEGG_ANTIGEN_PROCESSING_AND_PRESENTATION	KEGG_ANTIGEN_PROCESSING_AND_PRESENTATION	58	0.57702350485	2.63386858057583	4.83372513564836e-10	2.15100768536352e-08	1.55188017512921e-08	2567	tags=55%, list=16%, signal=46%	972/3115/3109/3133/3134/3113/3106/3108/3123/5641/3122/3111/3105/3117/6892/3824/4802/926/3107/6890/3119/925/3112/5720/920/8625/3305/3135/3303/4049/3306/3821
KEGG_CELL_ADHESION_MOLECULES_CAMS	KEGG_CELL_ADHESION_MOLECULES_CAMS	KEGG_CELL_ADHESION_MOLECULES_CAMS	107	0.475407976288452	2.4907609327091	6.24156700090987e-10	2.22199785232391e-08	1.60309720865474e-08	2405	tags=37%, list=15%, signal=32%	3695/3115/3683/3109/54413/3133/3134/3113/9379/3106/58494/923/3108/914/3123/23308/9672/3122/3111/7122/83700/3105/3117/6402/6693/926/6403/3107/3119/925/933/3112/920/1493/947/3135/3383/6382/958/90952
KEGG_ALLOGRAFT_REJECTION	KEGG_ALLOGRAFT_REJECTION	KEGG_ALLOGRAFT_REJECTION	29	0.711458807134647	2.79370160424611	5.45806351174015e-09	1.61922550848291e-07	1.1682171025128e-07	2819	tags=76%, list=18%, signal=62%	5551/3002/3115/3109/3133/3134/3113/3106/3108/3123/3122/3111/3105/3117/7124/3107/3119/3112/3135/958/3592/959
KEGG_AUTOIMMUNE_THYROID_DISEASE	KEGG_AUTOIMMUNE_THYROID_DISEASE	KEGG_AUTOIMMUNE_THYROID_DISEASE	30	0.670680768525801	2.6848830635085	1.20755173624399e-07	3.07063155787757e-06	2.21535807250777e-06	2371	tags=67%, list=15%, signal=57%	5551/3002/3115/3109/3133/3134/3113/3106/3108/3123/3122/3111/3105/3117/3107/3119/3112/1493/3135/958
KEGG_CYTOKINE_CYTOKINE_RECEPTOR_INTERACTION	KEGG_CYTOKINE_CYTOKINE_RECEPTOR_INTERACTION	KEGG_CYTOKINE_CYTOKINE_RECEPTOR_INTERACTION	177	0.356810368995488	2.00526712437095	6.43345921591222e-07	1.43144467554047e-05	1.03273950571223e-05	2617	tags=33%, list=17%, signal=28%	6376/6352/3627/1489/4050/1524/3560/3561/6373/1436/2324/269/6351/7424/8764/8718/9547/7293/6355/8742/6348/6387/1236/6367/51561/4283/58191/8794/7124/943/939/7423/3590/2323/6366/3815/7852/6369/50615/3577/3460/5473/7042/8743/8200/51330/6357/7043/9966/7040/7133/958/10673/3579/4049/3588/10663/27190/3592
KEGG_INSULIN_SIGNALING_PATHWAY	KEGG_INSULIN_SIGNALING_PATHWAY	KEGG_INSULIN_SIGNALING_PATHWAY	125	-0.409573366068615	-2.09957439650569	8.11353423035229e-07	1.60467677000301e-05	1.15772067380465e-05	3956	tags=46%, list=25%, signal=35%	23533/5140/3667/5105/5571/5500/9470/5613/8660/867/10891/31/3551/673/5290/2932/5565/5295/5257/10580/2998/2308/4893/10000/5770/23433/51422/1977/5506/79660/5509/2885/5562/2475/801/8503/5894/1399/3099/5594/3845/5601/1398/122809/6655/5584/5170/6654/6009/6198/5256/32/2002/5604/5576/868/5291/5501
KEGG_INTESTINAL_IMMUNE_NETWORK_FOR_IGA_PRODUCTION	KEGG_INTESTINAL_IMMUNE_NETWORK_FOR_IGA_PRODUCTION	KEGG_INTESTINAL_IMMUNE_NETWORK_FOR_IGA_PRODUCTION	34	0.596837160912449	2.46007397537343	2.12141410663219e-06	3.7761171098053e-05	2.72434232641187e-05	2372	tags=50%, list=15%, signal=43%	3695/3115/3109/3113/3108/3123/23308/3122/3111/3117/6387/7852/3119/3112/7040/958/10673
KEGG_OOCYTE_MEIOSIS	KEGG_OOCYTE_MEIOSIS	KEGG_OOCYTE_MEIOSIS	99	-0.411661569206864	-2.02408124692973	8.2723243087336e-06	0.000133861247904962	9.65764177670335e-05	3564	tags=41%, list=23%, signal=32%	27330/5534/8697/5500/7534/5241/5613/23291/9126/5530/5532/3709/817/7529/26271/109/9748/245711/9134/8945/8454/1017/5529/5528/115/6197/801/11261/5594/8243/64682/6790/5527/996/5604/5525/5516/6196/7532/5533/5501
KEGG_ASTHMA	KEGG_ASTHMA	KEGG_ASTHMA	20	0.675349217501986	2.37004635068284	1.33802908090795e-05	0.000183207058770474	0.00013217777155528	2819	tags=75%, list=18%, signal=62%	3115/3109/3113/2205/3108/3123/3122/3111/3117/7124/3119/3112/958/2206/959
KEGG_SYSTEMIC_LUPUS_ERYTHEMATOSUS	KEGG_SYSTEMIC_LUPUS_ERYTHEMATOSUS	KEGG_SYSTEMIC_LUPUS_ERYTHEMATOSUS	49	0.494134492778617	2.19114448506667	1.3137736964471e-05	0.000183207058770474	0.00013217777155528	3509	tags=43%, list=22%, signal=33%	3115/3109/3113/1511/3108/3123/6737/3122/2215/3111/3117/7124/3119/3112/2213/958/959/81/733/717/3127
KEGG_VIRAL_MYOCARDITIS	KEGG_VIRAL_MYOCARDITIS	KEGG_VIRAL_MYOCARDITIS	63	0.450485778496037	2.06299172947883	1.93942440896275e-05	0.00024658396056812	0.000177902088641695	3612	tags=56%, list=23%, signal=43%	5551/3115/3683/3109/3133/3134/3113/3106/3108/3123/3122/3111/3105/3117/2534/595/3107/3119/4628/6442/3112/842/5880/4629/71/3135/3383/958/5881/959/60/3127/6445/4627/57644
KEGG_PRIMARY_IMMUNODEFICIENCY	KEGG_PRIMARY_IMMUNODEFICIENCY	KEGG_PRIMARY_IMMUNODEFICIENCY	28	0.591923122484274	2.29864169308692	3.01862907599802e-05	0.000358210650351765	0.000258437015629304	4231	tags=64%, list=27%, signal=47%	3932/915/916/7535/3561/926/6890/29760/925/920/8625/958/959/7374/3718/6891/4261/29851
KEGG_PARKINSONS_DISEASE	KEGG_PARKINSONS_DISEASE	KEGG_PARKINSONS_DISEASE	90	0.378055345738746	1.88665533446252	8.14910222840059e-05	0.000906587622909566	0.000654072678858468	6402	tags=71%, list=41%, signal=43%	7318/9246/9627/84701/6622/7314/56901/7345/6571/842/4723/4713/4705/1351/27429/27089/1339/4696/4728/1329/374291/4695/1346/29796/4702/4710/1327/1337/11315/4722/10975/4717/4726/9167/7317/1537/1340/4704/4716/292/4694/7384/4724/4731/1347/4708/4707/1345/4714/1350/6389/4715/4697/4706/7386/118424/4720/7381/4700/4725/9377/1349/7388/7419
KEGG_UBIQUITIN_MEDIATED_PROTEOLYSIS	KEGG_UBIQUITIN_MEDIATED_PROTEOLYSIS	KEGG_UBIQUITIN_MEDIATED_PROTEOLYSIS	127	-0.353638279402893	-1.82331276744384	0.000107312684326694	0.00112362693000891	0.000810659287173787	3658	tags=40%, list=23%, signal=31%	22954/55958/55294/8925/4734/7319/10477/23291/867/89910/10075/23327/7322/57448/9039/8451/8450/7428/7334/10054/7326/8945/8065/8454/1161/8924/330/51465/10277/8453/64682/331/7324/8916/9354/9690/8554/996/9320/7327/51366/4193/8452/83737/329/3093/7337/7323/868/11059/4591
KEGG_ERBB_SIGNALING_PATHWAY	KEGG_ERBB_SIGNALING_PATHWAY	KEGG_ERBB_SIGNALING_PATHWAY	81	-0.404012414173507	-1.91323302835902	0.000141149226860114	0.00139580902117224	0.00100702957175052	3233	tags=42%, list=20%, signal=34%	867/2066/7039/673/5290/2932/817/27/1956/5295/1026/4690/4893/10000/1950/2885/2069/2475/8503/5894/1399/5594/3845/5601/1398/6416/6655/6654/6198/5062/2002/5604/868/5291
KEGG_RENAL_CELL_CARCINOMA	KEGG_RENAL_CELL_CARCINOMA	KEGG_RENAL_CELL_CARCINOMA	65	-0.4116759512539	-1.87863819255558	0.000524006742372382	0.0046636600071142	0.0033646748720753	3191	tags=46%, list=20%, signal=37%	7039/673/5908/5290/5295/7428/2033/4893/5781/405/10000/4233/2885/2034/8503/8453/5894/1399/3091/5594/3845/1398/6655/6654/5062/6513/5906/5604/54583/5291
KEGG_JAK_STAT_SIGNALING_PATHWAY	KEGG_JAK_STAT_SIGNALING_PATHWAY	KEGG_JAK_STAT_SIGNALING_PATHWAY	103	-0.35061755239526	-1.73498228354745	0.000523902984297105	0.0046636600071142	0.0033646748720753	2788	tags=32%, list=18%, signal=27%	5290/5292/53832/85480/8027/5295/30837/163702/2033/5781/10000/3601/10254/3977/2885/8503/9655/3597/7173/598/3570/122809/3586/6655/3572/3459/8554/6654/9180/6774/868/5291/3716
KEGG_HEMATOPOIETIC_CELL_LINEAGE	KEGG_HEMATOPOIETIC_CELL_LINEAGE	KEGG_HEMATOPOIETIC_CELL_LINEAGE	64	0.394950122915047	1.81257925591235	0.000668793366287262	0.0054111463272333	0.00390396127689215	1491	tags=34%, list=9%, signal=31%	915/916/911/914/3123/2208/1436/3122/921/917/924/7124/926/3590/2323/4311/3815/913/925/2811/933/931
KEGG_NATURAL_KILLER_CELL_MEDIATED_CYTOTOXICITY	KEGG_NATURAL_KILLER_CELL_MEDIATED_CYTOTOXICITY	KEGG_NATURAL_KILLER_CELL_MEDIATED_CYTOTOXICITY	98	0.329197887798654	1.68837939378101	0.000653922539091487	0.0054111463272333	0.00390396127689215	2699	tags=37%, list=17%, signal=31%	5551/3002/3683/3133/919/3932/3106/7535/51744/2215/962/3105/2534/5595/117157/3824/8794/7124/4068/3107/10870/5336/4772/3460/353091/8743/5880/5777/7305/3135/3383/5293/3821/5881/25759/5058
KEGG_CHRONIC_MYELOID_LEUKEMIA	KEGG_CHRONIC_MYELOID_LEUKEMIA	KEGG_CHRONIC_MYELOID_LEUKEMIA	71	-0.396873604272094	-1.83747698181352	0.000700261804414231	0.00541941744285796	0.00390992861045932	3011	tags=41%, list=19%, signal=33%	867/3551/673/5290/5295/1026/1488/4893/5781/10000/5925/1871/2885/8503/4089/5894/1399/5594/3845/598/1398/6655/6654/4193/5604/7048/868/1147/5291
KEGG_OXIDATIVE_PHOSPHORYLATION	KEGG_OXIDATIVE_PHOSPHORYLATION	KEGG_OXIDATIVE_PHOSPHORYLATION	92	0.343958160703494	1.73556486307238	0.00081531316889623	0.00604690600264704	0.00436264064058509	6373	tags=68%, list=40%, signal=41%	84701/64077/56901/534/4723/4713/4705/1351/27089/155066/10312/126328/1339/9114/4696/4728/1329/374291/537/4695/1346/525/29796/4702/4710/1327/1337/4722/10975/4717/4726/9167/1537/1340/4704/4716/9296/4694/7384/4724/4731/1347/4708/4707/1345/533/4714/1350/6389/4715/1355/4697/4706/7386/51606/4720/10063/7381/4700/4725/9377/1349/7388
KEGG_PROSTATE_CANCER	KEGG_PROSTATE_CANCER	KEGG_PROSTATE_CANCER	84	-0.37507356986958	-1.77638945358586	0.000904008509505169	0.0064365405876768	0.00464374897514234	3191	tags=39%, list=20%, signal=32%	7039/3551/673/5290/4824/2932/1956/5295/1026/9134/1385/2308/2033/4893/10000/1017/5925/1871/1950/2885/2475/8503/5894/5594/3845/5728/6655/5170/6654/4193/5604/1147/5291
KEGG_ENDOMETRIAL_CANCER	KEGG_ENDOMETRIAL_CANCER	KEGG_ENDOMETRIAL_CANCER	50	-0.424351078958767	-1.83539409851925	0.00141829949049697	0.00970989651186386	0.00700536590447896	2986	tags=48%, list=19%, signal=39%	673/5290/2932/1956/5295/4893/1495/324/10000/1950/2885/2309/8503/5894/5594/3845/5728/6655/5170/6654/8313/2002/5604/5291
KEGG_BASAL_TRANSCRIPTION_FACTORS	KEGG_BASAL_TRANSCRIPTION_FACTORS	KEGG_BASAL_TRANSCRIPTION_FACTORS	32	-0.479168466532873	-1.82970345512193	0.00239285623874768	0.0156121105976767	0.0112636161615409	4887	tags=56%, list=31%, signal=39%	6908/6884/2967/6872/6882/2966/27097/11037/2957/2969/6874/6877/9519/6880/9569/6873/2965/6875
KEGG_NEUROTROPHIN_SIGNALING_PATHWAY	KEGG_NEUROTROPHIN_SIGNALING_PATHWAY	KEGG_NEUROTROPHIN_SIGNALING_PATHWAY	118	-0.325219715901976	-1.65806076292323	0.00245583762210645	0.0156121105976767	0.0112636161615409	3011	tags=35%, list=19%, signal=28%	3551/673/5908/5290/2932/817/7529/10818/5295/4893/5781/10019/11108/5663/6272/10000/8767/51135/2885/2309/6197/801/8503/5894/1399/4217/5594/9252/3845/5601/1398/1432/6655/5170/11213/6654/5906/5604/6196/7532/5291
KEGG_NEUROACTIVE_LIGAND_RECEPTOR_INTERACTION	KEGG_NEUROACTIVE_LIGAND_RECEPTOR_INTERACTION	KEGG_NEUROACTIVE_LIGAND_RECEPTOR_INTERACTION	150	0.279788004941609	1.54927986808475	0.00265507913431173	0.0162966926174996	0.0117575192154639	2076	tags=22%, list=13%, signal=19%	187/3001/1511/2563/2905/10888/1136/53637/2847/5025/186/10316/5023/136/2900/53829/3356/9170/9127/150/6915/5739/2894/3973/554/4987/8698/3269/146/2151/2890/3357/2912
KEGG_GLIOMA	KEGG_GLIOMA	KEGG_GLIOMA	61	-0.378720413550356	-1.69569290084311	0.00501907751501411	0.0291052565228647	0.0209984701111147	3191	tags=41%, list=20%, signal=33%	7039/673/5290/817/1956/5295/1026/4893/10000/5925/1871/1950/2885/2475/801/8503/5894/5594/3845/5728/6655/6654/4193/5604/5291
KEGG_PATHWAYS_IN_CANCER	KEGG_PATHWAYS_IN_CANCER	KEGG_PATHWAYS_IN_CANCER	291	-0.248231072832993	-1.41905614037116	0.00506889298993712	0.0291052565228647	0.0209984701111147	2816	tags=27%, list=18%, signal=23%	3915/5290/4824/3908/2932/5899/1956/5295/7428/2250/1026/6789/10928/9134/1282/1488/2308/2033/2322/4893/10342/7976/405/1495/324/8031/5727/5915/10000/1017/54205/5925/7484/1871/330/4233/1950/637/3685/5468/2885/2034/2475/8503/8453/3688/4089/5894/1399/2252/4286/3091/2255/5594/3845/598/331/5601/1398/5728/6655/8030/5337/7474/7855/8554/6654/4193/8313/6513/329/7704/5604/6774/7048/868/1147/54583/5291/3716
KEGG_LEISHMANIA_INFECTION	KEGG_LEISHMANIA_INFECTION	KEGG_LEISHMANIA_INFECTION	66	0.351290480453371	1.63689715264792	0.00559108357068826	0.0311004023619534	0.022437901171841	2065	tags=33%, list=13%, signal=29%	3115/3109/3113/3108/3123/653361/3122/2215/3111/3117/5595/7124/3119/3725/3460/3112/7042/7043/5600/5777/7040/10454
KEGG_BASAL_CELL_CARCINOMA	KEGG_BASAL_CELL_CARCINOMA	KEGG_BASAL_CELL_CARCINOMA	44	0.390502231700634	1.68667799002966	0.00757537233427915	0.0408610992576269	0.029479917855887	2140	tags=34%, list=14%, signal=30%	6608/7480/652/2736/2735/8643/7483/83439/2535/1856/8321/51176/8324/7481/64399
KEGG_MELANOMA	KEGG_MELANOMA	KEGG_MELANOMA	60	-0.360853628285898	-1.61568944474738	0.00800191280067161	0.0416615437341442	0.0300574118010976	3398	tags=42%, list=22%, signal=33%	2247/2256/673/5290/1956/5295/2250/1026/4893/10000/5925/1871/4233/1950/8503/5894/2252/4286/2255/5594/3845/5728/4193/5604/5291
KEGG_PROGESTERONE_MEDIATED_OOCYTE_MATURATION	KEGG_PROGESTERONE_MEDIATED_OOCYTE_MATURATION	KEGG_PROGESTERONE_MEDIATED_OOCYTE_MATURATION	78	-0.33281823083313	-1.55806794842051	0.00819187657693847	0.0416615437341442	0.0300574118010976	4699	tags=41%, list=30%, signal=29%	2773/5139/3320/5599/51433/27330/23533/5140/8697/5241/5613/2770/673/5290/109/5295/245711/10000/1017/115/6197/8503/5894/5594/3845/64682/5601/1432/996/5604/6196/5291
KEGG_NON_SMALL_CELL_LUNG_CANCER	KEGG_NON_SMALL_CELL_LUNG_CANCER	KEGG_NON_SMALL_CELL_LUNG_CANCER	52	-0.37507280421763	-1.62842868831527	0.0088216046427101	0.0425126222333873	0.0306714365019116	3191	tags=44%, list=20%, signal=35%	7039/673/5290/1956/5295/6789/4893/5915/10000/5925/1871/1950/2885/2309/8503/5894/5594/3845/6655/5170/6654/5604/5291
KEGG_ACUTE_MYELOID_LEUKEMIA	KEGG_ACUTE_MYELOID_LEUKEMIA	KEGG_ACUTE_MYELOID_LEUKEMIA	55	-0.369629775438598	-1.61681638299953	0.00883689338559174	0.0425126222333873	0.0306714365019116	3011	tags=40%, list=19%, signal=32%	3551/673/5290/5292/5295/2322/4893/10000/2885/2475/8503/5894/5594/3845/6655/6654/6198/7704/5604/6774/1147/5291
KEGG_MTOR_SIGNALING_PATHWAY	KEGG_MTOR_SIGNALING_PATHWAY	KEGG_MTOR_SIGNALING_PATHWAY	48	-0.385019655146139	-1.64441401547433	0.0100984187689671	0.0460902189968243	0.0332525530314167	1714	tags=31%, list=11%, signal=28%	10000/1977/81617/5562/6197/2475/8503/3091/5594/5170/6009/6198/51719/6196/5291
KEGG_MAPK_SIGNALING_PATHWAY	KEGG_MAPK_SIGNALING_PATHWAY	KEGG_MAPK_SIGNALING_PATHWAY	230	-0.246454631845181	-1.37934107575196	0.0098741748095636	0.0460902189968243	0.0332525530314167	3398	tags=30%, list=22%, signal=24%	2247/5613/2768/1845/2256/4216/775/84867/5530/9693/5532/51701/3551/673/1386/5908/22808/8491/1956/5924/2250/8649/5608/6789/10746/57551/51347/4893/55799/55970/10000/8550/5320/6788/777/783/2005/1950/2885/6197/1326/11261/5894/1399/2252/4217/2255/5594/3554/9252/3845/5601/1398/1432/6416/6655/6654/5494/5062/7850/5906/5495/2002/23118/5604/7048/6196/1147/81579/5533
KEGG_SPHINGOLIPID_METABOLISM	KEGG_SPHINGOLIPID_METABOLISM	KEGG_SPHINGOLIPID_METABOLISM	28	-0.441910149671681	-1.62819401399939	0.0113243497813204	0.050393356526876	0.0363571229821341	3506	tags=64%, list=22%, signal=50%	55627/2717/8879/7357/340485/64781/2581/427/81537/10825/10558/259230/56624/166929/55331/9331/8560/130367
KEGG_CYSTEINE_AND_METHIONINE_METABOLISM	KEGG_CYSTEINE_AND_METHIONINE_METABOLISM	KEGG_CYSTEINE_AND_METHIONINE_METABOLISM	28	-0.426393492713437	-1.57102373177015	0.0171703075690711	0.0745442621291378	0.0537811944397091	3873	tags=57%, list=25%, signal=43%	4548/58478/51074/1786/27430/191/23382/1787/4507/3939/635/875/4144/1491/10768/262
KEGG_ADHERENS_JUNCTION	KEGG_ADHERENS_JUNCTION	KEGG_ADHERENS_JUNCTION	66	-0.336234168321053	-1.527867589755	0.0194642434185696	0.0824913173453665	0.0595147292497618	5025	tags=55%, list=32%, signal=37%	10163/1387/4088/117178/7082/998/8826/1500/10458/4087/6885/2241/29119/9855/5797/5795/51701/4008/1956/10580/7525/2033/5787/1495/5770/4233/8976/1457/4089/5594/10810/8936/7414/7048/56288/52
KEGG_PANCREATIC_CANCER	KEGG_PANCREATIC_CANCER	KEGG_PANCREATIC_CANCER	68	-0.321211731129459	-1.47142528281403	0.0217131379859138	0.0898822921277361	0.0648470706066458	3191	tags=38%, list=20%, signal=31%	7039/3551/673/5290/5899/1956/5295/10928/10000/5925/1871/1950/8503/4089/5894/5594/3845/598/5601/5337/5604/6774/7048/1147/5291/3716
KEGG_APOPTOSIS	KEGG_APOPTOSIS	KEGG_APOPTOSIS	79	-0.309916950193534	-1.4547434479941	0.0228457868568291	0.0924215922844451	0.066679090826152	1714	tags=61%, list=11%, signal=54%	596/7132/5567/5573/5577/5294/317/1676/4615/836/3656/355/8793/8517/824/3556/8737/8797/840/472/23052/23533/5534/5613/5530/5532/3551/5290/5295/8795/10000/54205/9941/330/637/51135/8503/11261/3554/598/331/8837/11213/329/5576/1147/5291/5533
KEGG_RENIN_ANGIOTENSIN_SYSTEM	KEGG_RENIN_ANGIOTENSIN_SYSTEM	KEGG_RENIN_ANGIOTENSIN_SYSTEM	15	0.499175868275862	1.61885694173252	0.023386570614154	0.092506879318209	0.0667406225713867	2008	tags=53%, list=13%, signal=47%	1511/1636/1215/186/1359/4311/5476/183
KEGG_TYPE_II_DIABETES_MELLITUS	KEGG_TYPE_II_DIABETES_MELLITUS	KEGG_TYPE_II_DIABETES_MELLITUS	41	-0.36458959781048	-1.49636434332028	0.027965631440229	0.108214834703495	0.0780733875448041	4415	tags=49%, list=28%, signal=35%	5599/5580/23533/3667/3767/774/8660/775/3551/5290/5295/777/2475/8503/3099/5594/5601/122809/5581/5291
KEGG_ALDOSTERONE_REGULATED_SODIUM_REABSORPTION	KEGG_ALDOSTERONE_REGULATED_SODIUM_REABSORPTION	KEGG_ALDOSTERONE_REGULATED_SODIUM_REABSORPTION	35	-0.381251717600212	-1.49498322812479	0.0289229572686227	0.108567308032264	0.0783276852746077	3956	tags=49%, list=25%, signal=36%	23533/3667/3758/8660/23327/5290/483/5295/6446/477/8503/5594/3845/5170/476/5291/481
KEGG_LONG_TERM_POTENTIATION	KEGG_LONG_TERM_POTENTIATION	KEGG_LONG_TERM_POTENTIATION	60	-0.333781490484582	-1.49447639916958	0.0293176769224457	0.108567308032264	0.0783276852746077	3564	tags=40%, list=23%, signal=31%	27330/5534/5500/5613/775/5530/5532/673/5908/3709/817/2033/4893/6197/801/11261/5894/5594/3845/5906/5604/6196/5533/5501
KEGG_ECM_RECEPTOR_INTERACTION	KEGG_ECM_RECEPTOR_INTERACTION	KEGG_ECM_RECEPTOR_INTERACTION	75	0.287967860250328	1.38375845659328	0.029886506143713	0.108567308032264	0.0783276852746077	2694	tags=29%, list=17%, signal=24%	3695/7059/375790/1278/9672/3910/1277/1302/1311/1289/7060/22798/7148/2811/1292/7058/7448/6382/1291/63923/1281/3913
KEGG_FC_EPSILON_RI_SIGNALING_PATHWAY	KEGG_FC_EPSILON_RI_SIGNALING_PATHWAY	KEGG_FC_EPSILON_RI_SIGNALING_PATHWAY	65	-0.323004507541248	-1.47399575415166	0.0325544074354878	0.115893690470336	0.0836134254132528	2788	tags=32%, list=18%, signal=27%	5290/5295/5608/4893/10000/5320/2885/8503/5894/5594/3845/5601/1432/6416/6655/5170/6654/5604/5581/81579/5291
KEGG_FOCAL_ADHESION	KEGG_FOCAL_ADHESION	KEGG_FOCAL_ADHESION	186	-0.239006414375867	-1.31481217145885	0.0405616224648986	0.141568015661803	0.102136593203666	3190	tags=28%, list=20%, signal=23%	1293/3918/858/673/3690/5908/3915/5290/3908/2932/1956/5295/857/1282/2909/9475/3680/6093/8515/10000/91807/330/4233/2321/3678/1950/3685/2885/22801/3791/8503/7057/3688/5894/1399/5594/331/5601/1398/5728/6655/394/5170/6654/5062/5906/329/2002/5604/7414/5291/55742/5501
KEGG_SELENOAMINO_ACID_METABOLISM	KEGG_SELENOAMINO_ACID_METABOLISM	KEGG_SELENOAMINO_ACID_METABOLISM	22	-0.434155648001813	-1.48821790543265	0.0446428571428571	0.147257222858597	0.106241166107326	4972	tags=64%, list=31%, signal=44%	2687/55798/131965/60487/27430/191/23382/22928/875/4144/92935/9060/1491/10768
KEGG_NOTCH_SIGNALING_PATHWAY	KEGG_NOTCH_SIGNALING_PATHWAY	KEGG_NOTCH_SIGNALING_PATHWAY	44	0.335546982604153	1.44931235786935	0.0435214832474552	0.147257222858597	0.106241166107326	5004	tags=55%, list=32%, signal=37%	196403/4854/3955/23220/1856/54567/5986/2648/51107/4242/1840/4851/113878/1487/388585/28514/3280/9253/5664/55851/3714/55534/9612/9541
KEGG_GNRH_SIGNALING_PATHWAY	KEGG_GNRH_SIGNALING_PATHWAY	KEGG_GNRH_SIGNALING_PATHWAY	83	-0.295717471281939	-1.40205271815183	0.0446735395189003	0.147257222858597	0.106241166107326	3364	tags=33%, list=21%, signal=26%	5613/4216/775/2185/3709/817/1956/109/5608/10746/4893/5320/2885/115/801/5894/5594/3845/5601/1432/6416/6655/5337/6654/2002/5604/81579
KEGG_VEGF_SIGNALING_PATHWAY	KEGG_VEGF_SIGNALING_PATHWAY	KEGG_VEGF_SIGNALING_PATHWAY	64	-0.312314410572847	-1.42186774867861	0.0496166282450959	0.157709996921912	0.113782493344017	4023	tags=39%, list=25%, signal=29%	7422/23533/5534/5747/84647/4775/5530/5532/5290/5295/4893/10725/10000/5320/3791/8503/11261/5894/5594/3845/1432/5604/81579/5291/5533
KEGG_CELL_CYCLE	KEGG_CELL_CYCLE	KEGG_CELL_CYCLE	119	-0.262708415887478	-1.34099884280166	0.0494037478705281	0.157709996921912	0.113782493344017	5285	tags=45%, list=33%, signal=30%	1021/8317/898/25/4609/4998/246184/1387/701/4088/8555/1022/4087/7272/1875/9700/472/51433/8318/902/23594/10926/8697/8556/7534/1111/9126/7029/9184/4999/545/2932/7529/5933/1026/10735/9134/2033/8454/10274/5591/1017/5925/1871/5885/5000/4089/5934/7027/8243/64682/996/4193/7532
KEGG_RNA_DEGRADATION	KEGG_RNA_DEGRADATION	KEGG_RNA_DEGRADATION	49	-0.326375854888874	-1.40260651149422	0.0536332179930796	0.167486189522249	0.120835689661232	4150	tags=39%, list=26%, signal=29%	23644/3313/246175/10200/1656/64895/4850/57472/54464/29883/4848/219988/22894/55802/87178/23019/9337/22803/10914
KEGG_ENDOCYTOSIS	KEGG_ENDOCYTOSIS	KEGG_ENDOCYTOSIS	173	-0.238425531963048	-1.2910923853242	0.0551948051948052	0.169390953873713	0.12220991349848	3247	tags=29%, list=21%, signal=24%	23527/867/2066/50807/116987/23327/23362/60682/1956/8027/51652/57132/9135/10617/25978/154/1785/9815/51028/51534/5869/4233/10254/5867/2321/1950/26286/10059/84612/2060/200576/3791/22841/1213/8766/5868/137492/7037/5584/22905/5337/10015/4193/8395/83737/51100/9101/868/56288/11059/10193
KEGG_RIBOFLAVIN_METABOLISM	KEGG_RIBOFLAVIN_METABOLISM	KEGG_RIBOFLAVIN_METABOLISM	13	-0.502679125995601	-1.49601023316919	0.0564663023679417	0.170355963076163	0.122906135394985	2318	tags=46%, list=15%, signal=39%	9108/9107/8898/8776/55312/52
KEGG_ADIPOCYTOKINE_SIGNALING_PATHWAY	KEGG_ADIPOCYTOKINE_SIGNALING_PATHWAY	KEGG_ADIPOCYTOKINE_SIGNALING_PATHWAY	62	-0.306552934374324	-1.37552083948093	0.0594227504244482	0.173397534025439	0.125100527209365	2031	tags=42%, list=13%, signal=37%	3667/5105/5571/2182/8660/10891/3551/5565/51703/5781/10000/2181/51422/1374/51094/5562/2475/79602/948/5601/5465/32/6513/2180/6774/1147
KEGG_REGULATION_OF_ACTIN_CYTOSKELETON	KEGG_REGULATION_OF_ACTIN_CYTOSKELETON	KEGG_REGULATION_OF_ACTIN_CYTOSKELETON	190	-0.232150132821927	-1.27938184365264	0.0590979782270607	0.173397534025439	0.125100527209365	3956	tags=32%, list=25%, signal=24%	23533/9459/8394/5305/5747/1729/8874/5500/2247/2768/3655/2256/1073/3071/673/3690/22808/5290/1956/5295/23365/2250/7430/2909/4893/9475/324/3680/55970/6093/8515/91807/8976/3678/1950/3685/10672/22801/1730/200576/85464/8503/3688/5894/1399/2252/2255/5594/3845/1398/6655/5962/6654/5062/8395/8936/10787/5604/7414/5291/5501
KEGG_TERPENOID_BACKBONE_BIOSYNTHESIS	KEGG_TERPENOID_BACKBONE_BIOSYNTHESIS	KEGG_TERPENOID_BACKBONE_BIOSYNTHESIS	15	-0.466871320493168	-1.44849912189495	0.0671506352087114	0.192787307534688	0.139089600941643	2952	tags=47%, list=19%, signal=38%	3157/57107/3156/3422/3158/9453/23590
KEGG_CYTOSOLIC_DNA_SENSING_PATHWAY	KEGG_CYTOSOLIC_DNA_SENSING_PATHWAY	KEGG_CYTOSOLIC_DNA_SENSING_PATHWAY	38	0.333435555057087	1.40185119340992	0.0685579196217494	0.193703328455102	0.139750479429464	1422	tags=21%, list=9%, signal=19%	6352/834/81030/3627/6351/3665/3661/11277
