# Supplementary material for: Endoplasmic reticulum stress-related gene expression causes the progression of dilated cardiomyopathy by inducing apoptosis
Source: Front Genet. 2024 Apr 18;15:1366087. doi: 10.3389/fgene.2024.1366087 (PMC11063246; doi:10.3389/fgene.2024.1366087)
Supplement: Supplementary file 7 [file Table2.XLS]

ID	Description	setSize	enrichmentScore	NES	pvalue	p.adjust	qvalue	rank	leading_edge	core_enrichment
KEGG_TYPE_I_DIABETES_MELLITUS	KEGG_TYPE_I_DIABETES_MELLITUS	KEGG_TYPE_I_DIABETES_MELLITUS	33	-0.676603062815681	-2.27262558362994	1.11327397745649e-06	0.000198162767987255	0.000157030224188599	3747	tags=73%, list=24%, signal=56%	3553/3106/940/3133/3134/3112/3119/3118/4049/7124/3123/3592/5799/2571/3108/3117/3115/3122/3113/3109/5551/3111/3002/1363
KEGG_GRAFT_VERSUS_HOST_DISEASE	KEGG_GRAFT_VERSUS_HOST_DISEASE	KEGG_GRAFT_VERSUS_HOST_DISEASE	29	-0.678108030727248	-2.20935793295225	2.7757922764728e-06	0.00024704551260608	0.000195766402656503	3747	tags=72%, list=24%, signal=55%	3553/3106/940/3133/3134/3112/3119/3118/7124/3123/3821/3108/3117/3115/3122/3113/3109/5551/3111/3002/3824
KEGG_CELL_ADHESION_MOLECULES_CAMS	KEGG_CELL_ADHESION_MOLECULES_CAMS	KEGG_CELL_ADHESION_MOLECULES_CAMS	107	-0.462556445209131	-1.96453768530778	5.82418242103914e-06	0.000345568156981655	0.000273838752427805	3775	tags=49%, list=24%, signal=37%	214/10666/6382/3676/1272/9378/3106/5792/940/3133/9369/23308/3134/7412/4756/3112/3119/3118/1000/933/9672/3123/23114/8516/23705/926/1462/29851/6403/3108/925/9076/959/1493/6402/3117/3115/3122/26047/923/9379/3113/6383/3109/6693/3111/914/3695/58494/54413/83700/3683
KEGG_GALACTOSE_METABOLISM	KEGG_GALACTOSE_METABOLISM	KEGG_GALACTOSE_METABOLISM	22	0.687533783865769	2.1880496810181	1.9982621598271e-05	0.000889226661123061	0.00070465034057061	3327	tags=59%, list=21%, signal=47%	3101/2717/3098/2584/5236/2683/2585/3099/7360/55276/2582/231/2645
KEGG_INSULIN_SIGNALING_PATHWAY	KEGG_INSULIN_SIGNALING_PATHWAY	KEGG_INSULIN_SIGNALING_PATHWAY	125	0.404023080377656	1.83827082980078	3.29865056759195e-05	0.00117431960206273	0.000930566686436466	4159	tags=47%, list=26%, signal=35%	5256/5501/32/1978/2002/3101/5604/23533/9322/8503/5106/5291/3098/9470/5837/2872/2889/6009/868/5576/2194/5894/2885/9021/2203/6720/10211/51763/5261/51422/3099/2319/801/6199/369/6517/5836/5170/5601/6464/2475/3845/3551/5613/5571/5605/2645/5566/3991/6655/5770/5590/1399/572/5499/79660/207/10603/6654
KEGG_ALLOGRAFT_REJECTION	KEGG_ALLOGRAFT_REJECTION	KEGG_ALLOGRAFT_REJECTION	29	-0.63479107377666	-2.06822605110815	4.23897641786314e-05	0.00125756300396607	0.000996531298234493	3486	tags=69%, list=22%, signal=54%	3106/940/3133/3134/3112/3119/3118/7124/3123/3592/3108/959/3117/3115/3122/3113/3109/5551/3111/3002
KEGG_PROTEASOME	KEGG_PROTEASOME	KEGG_PROTEASOME	41	0.57827541195231	2.14152937765949	5.84661202255227e-05	0.00148670991430615	0.00117811430228873	3313	tags=51%, list=21%, signal=41%	10197/23198/5684/5714/5701/5708/5713/5718/10213/5707/5705/5693/5709/9861/5688/5702/5687/5694/5717/5691/51371
KEGG_VEGF_SIGNALING_PATHWAY	KEGG_VEGF_SIGNALING_PATHWAY	KEGG_VEGF_SIGNALING_PATHWAY	64	0.46336192237671	1.84922498912886	0.000453322591827921	0.0100864276681713	0.00799279306643967	2772	tags=33%, list=18%, signal=27%	5533/5320/11261/5322/81579/5604/9261/23533/8503/5291/6714/84647/5894/3791/7867/4776/4846/56848/5879/5603/3845
KEGG_ASTHMA	KEGG_ASTHMA	KEGG_ASTHMA	20	-0.650607923971111	-1.93676590289436	0.000603139423812396	0.0119287574931785	0.00945271143752761	2731	tags=75%, list=17%, signal=62%	3112/3119/3118/7124/3123/3108/959/2206/3117/3115/3122/3113/3109/3111/2205
KEGG_NEUROACTIVE_LIGAND_RECEPTOR_INTERACTION	KEGG_NEUROACTIVE_LIGAND_RECEPTOR_INTERACTION	KEGG_NEUROACTIVE_LIGAND_RECEPTOR_INTERACTION	150	-0.359092332551971	-1.59507840518968	0.000894626283163934	0.015924347840318	0.0126189391519965	2291	tags=37%, list=15%, signal=32%	6751/6869/3360/1145/2690/5027/9170/116443/2918/2555/2892/150/5021/2560/2147/4886/10316/3269/9127/1134/10800/2912/2563/4889/27334/2743/5737/3357/5023/2149/2911/2890/136/59340/2908/2557/2568/2151/2905/3953/2894/53637/10888/53829/1909/2900/2847/2564/2846/1511/3356/187/3973/1136/3001/186
KEGG_AUTOIMMUNE_THYROID_DISEASE	KEGG_AUTOIMMUNE_THYROID_DISEASE	KEGG_AUTOIMMUNE_THYROID_DISEASE	30	-0.560402835581315	-1.84031391841682	0.0013468481367013	0.0170822142212628	0.0135364678039575	3486	tags=63%, list=22%, signal=49%	3106/940/3133/3134/3112/3119/3118/3123/3108/959/1493/3117/3115/3122/3113/3109/5551/3111/3002
KEGG_BASAL_CELL_CARCINOMA	KEGG_BASAL_CELL_CARCINOMA	KEGG_BASAL_CELL_CARCINOMA	44	-0.508006218113967	-1.84008306162332	0.00118618087410933	0.0170822142212628	0.0135364678039575	1063	tags=27%, list=7%, signal=26%	8643/2737/7480/652/2735/6608/2736/51176/64399/8324/7483/8321
KEGG_GLYCOLYSIS_GLUCONEOGENESIS	KEGG_GLYCOLYSIS_GLUCONEOGENESIS	KEGG_GLYCOLYSIS_GLUCONEOGENESIS	47	0.471331298186625	1.8004882834616	0.00144936218285762	0.0170822142212628	0.0135364678039575	4165	tags=53%, list=26%, signal=39%	3939/3101/669/125/2023/5160/5106/3098/5236/5315/55902/2203/1737/3099/230/130589/5230/55276/2645/7167/5224/226/2597/229/126
KEGG_COMPLEMENT_AND_COAGULATION_CASCADES	KEGG_COMPLEMENT_AND_COAGULATION_CASCADES	KEGG_COMPLEMENT_AND_COAGULATION_CASCADES	51	0.460214450968722	1.7941493774521	0.00134302250741317	0.0170822142212628	0.0135364678039575	2626	tags=41%, list=17%, signal=34%	3827/966/5345/5104/2157/5054/2162/2153/7035/713/7450/714/718/719/721/1378/715/1604/728/720/3053
KEGG_PATHOGENIC_ESCHERICHIA_COLI_INFECTION	KEGG_PATHOGENIC_ESCHERICHIA_COLI_INFECTION	KEGG_PATHOGENIC_ESCHERICHIA_COLI_INFECTION	52	0.458593670414454	1.79257272581487	0.00128576762200312	0.0170822142212628	0.0135364678039575	2882	tags=38%, list=18%, signal=32%	112714/113457/7278/7430/10382/3059/84790/79861/10383/2017/3875/7099/8440/10376/25/7280/10095/929/387/203068
KEGG_GLYCEROPHOSPHOLIPID_METABOLISM	KEGG_GLYCEROPHOSPHOLIPID_METABOLISM	KEGG_GLYCEROPHOSPHOLIPID_METABOLISM	62	0.427828478537209	1.72295227761396	0.00153547993000115	0.0170822142212628	0.0135364678039575	3353	tags=32%, list=21%, signal=26%	10162/9791/56994/56894/55224/5320/150763/5322/81579/23171/8443/84647/2819/5337/1606/10400/10434/254531/81490/11313
KEGG_ANTIGEN_PROCESSING_AND_PRESENTATION	KEGG_ANTIGEN_PROCESSING_AND_PRESENTATION	KEGG_ANTIGEN_PROCESSING_AND_PRESENTATION	58	-0.464677821957042	-1.76296682033808	0.00238407680617003	0.0249626865587215	0.0197811945527421	3193	tags=45%, list=20%, signal=36%	5993/3133/3134/3112/3119/3118/4049/4802/3326/3308/3123/3305/4261/926/3821/3108/925/3306/972/3117/3115/3122/3113/3109/3111/3824
KEGG_PRIMARY_IMMUNODEFICIENCY	KEGG_PRIMARY_IMMUNODEFICIENCY	KEGG_PRIMARY_IMMUNODEFICIENCY	28	-0.561744806258102	-1.80973556965901	0.00271361581548448	0.0268346452864577	0.0212645917704632	1796	tags=43%, list=11%, signal=38%	4261/926/29760/29851/925/7374/3561/959/7535/3932/915/916
KEGG_SPHINGOLIPID_METABOLISM	KEGG_SPHINGOLIPID_METABOLISM	KEGG_SPHINGOLIPID_METABOLISM	28	0.543614446834327	1.86301148537092	0.00290166666656316	0.0271840350867496	0.0215414589096655	3742	tags=46%, list=24%, signal=35%	130367/8560/2717/64781/55627/6610/6609/56848/4758/9331/56624/8877/55331
KEGG_INTESTINAL_IMMUNE_NETWORK_FOR_IGA_PRODUCTION	KEGG_INTESTINAL_IMMUNE_NETWORK_FOR_IGA_PRODUCTION	KEGG_INTESTINAL_IMMUNE_NETWORK_FOR_IGA_PRODUCTION	34	-0.510442097705447	-1.72948275157151	0.00357082178254718	0.0317803138646699	0.0251836904663854	3816	tags=65%, list=24%, signal=49%	3600/3676/56477/940/23308/3112/3119/3118/3123/7852/29851/6387/3108/959/3117/3115/3122/10673/3113/3109/3111/3695
KEGG_GAP_JUNCTION	KEGG_GAP_JUNCTION	KEGG_GAP_JUNCTION	77	0.377641651078468	1.574114805349	0.00448512027274034	0.0380167337403705	0.0301256198770529	3562	tags=40%, list=23%, signal=31%	112714/113457/7278/10382/109/84790/5604/79861/10383/115/6714/3710/5159/5894/2885/153/10376/2767/7280/3845/5155/5331/203068/1453/5613/1950/5598/5605/5566/84617/6655
KEGG_APOPTOSIS	KEGG_APOPTOSIS	KEGG_APOPTOSIS	79	0.386827046822758	1.62148475307685	0.00506658974472796	0.0409933170255262	0.0324843553011266	2936	tags=33%, list=19%, signal=27%	598/637/5533/11261/7132/3654/4803/23533/8517/8503/5291/823/3554/330/2021/5576/1147/11213/4615/8795/8772/329/51135/8837/3551/5613
KEGG_GNRH_SIGNALING_PATHWAY	KEGG_GNRH_SIGNALING_PATHWAY	KEGG_GNRH_SIGNALING_PATHWAY	83	0.364172527474634	1.54696772559246	0.00663250945273715	0.0513298557646614	0.0406753440122095	3566	tags=39%, list=23%, signal=30%	5320/2002/109/5322/81579/5604/2185/5580/468/115/5608/6714/84647/3710/5894/2885/2767/801/5337/5603/5601/3845/5331/5613/4323/5598/5605/5566/5609/1432/6655/5606
KEGG_MAPK_SIGNALING_PATHWAY	KEGG_MAPK_SIGNALING_PATHWAY	KEGG_MAPK_SIGNALING_PATHWAY	230	0.273218962404259	1.35129402507936	0.00735178174183181	0.0545257145852526	0.0432078400616431	3566	tags=33%, list=23%, signal=26%	7850/5533/9064/5320/6196/777/2002/55799/11261/5322/7132/81579/5604/4803/4616/783/9261/7048/84867/8912/1849/8517/468/2768/93589/2252/5608/1326/2872/3554/2264/2255/2250/84647/5159/5536/5894/22808/2885/23118/1147/5924/10235/7867/4776/8550/4609/774/5906/51295/8986/5879/929/5603/5601/3845/6195/3551/5155/3164/9344/5613/6722/1950/11072/9252/5598/23162/5605/5566/115727/5609/994/1432/9020/6655/5606
KEGG_RENIN_ANGIOTENSIN_SYSTEM	KEGG_RENIN_ANGIOTENSIN_SYSTEM	KEGG_RENIN_ANGIOTENSIN_SYSTEM	15	-0.624180772805262	-1.72249185146124	0.00771682434254286	0.0549437893189052	0.043539135237926	463	tags=40%, list=3%, signal=39%	1359/1511/1636/4311/1215/186
KEGG_GLUTATHIONE_METABOLISM	KEGG_GLUTATHIONE_METABOLISM	KEGG_GLUTATHIONE_METABOLISM	42	0.447856822407632	1.6687293574955	0.00957826185716475	0.0651560742233818	0.0516316614188833	1721	tags=36%, list=11%, signal=32%	290/2878/2687/4257/5226/2539/2936/3418/79017/2730/51060/2948/26873/3417/2947
KEGG_VIRAL_MYOCARDITIS	KEGG_VIRAL_MYOCARDITIS	KEGG_VIRAL_MYOCARDITIS	63	-0.393575360681348	-1.52685454802622	0.0100507020263316	0.0651560742233818	0.0516316614188833	3239	tags=38%, list=21%, signal=30%	940/3133/3134/3112/3119/22989/3118/4629/3123/842/3108/6445/959/3117/3115/3122/595/3113/3109/2534/5551/4628/3111/3683
KEGG_CYTOKINE_CYTOKINE_RECEPTOR_INTERACTION	KEGG_CYTOKINE_CYTOKINE_RECEPTOR_INTERACTION	KEGG_CYTOKINE_CYTOKINE_RECEPTOR_INTERACTION	177	-0.316801798666094	-1.44629661235943	0.0102492701025544	0.0651560742233818	0.0516316614188833	3052	tags=35%, list=19%, signal=29%	7046/2323/8743/2690/92/8794/6360/6374/58191/4049/3460/8718/51330/1234/3577/50615/8200/6366/1439/1436/7124/939/3082/3592/7852/2324/6348/6355/3579/3624/6367/51561/6387/7043/10663/4982/6369/3561/1236/7424/959/4050/93/9966/6351/5473/3953/60401/6376/1489/269/10673/9547/4283/3815/3560/56034/6352/6373/7042/3627/1524
KEGG_PENTOSE_PHOSPHATE_PATHWAY	KEGG_PENTOSE_PHOSPHATE_PATHWAY	KEGG_PENTOSE_PHOSPHATE_PATHWAY	23	0.525573553598947	1.69233072955146	0.0116679347448202	0.0716169787785517	0.0567514793395974	4104	tags=48%, list=26%, signal=35%	7086/5226/2539/51071/5236/2203/230/55276/6888/226/229
KEGG_OOCYTE_MEIOSIS	KEGG_OOCYTE_MEIOSIS	KEGG_OOCYTE_MEIOSIS	99	0.335520566652533	1.47846815888401	0.0124667175635365	0.0739691908769833	0.0586154439829436	4015	tags=38%, list=25%, signal=29%	5533/5528/5501/6790/6196/109/11261/5604/115/9700/5525/898/1017/3710/51433/51434/5527/801/991/5516/5526/5347/8454/9133/9232/7532/6195/5613/10459/5566/9088/246184/8243/7529/51529/5499/996/6197
KEGG_ALPHA_LINOLENIC_ACID_METABOLISM	KEGG_ALPHA_LINOLENIC_ACID_METABOLISM	KEGG_ALPHA_LINOLENIC_ACID_METABOLISM	11	0.627272271093003	1.67679512182027	0.0182962660456165	0.0988850429580642	0.0783595254664731	1406	tags=36%, list=9%, signal=33%	5320/5322/81579/84647
KEGG_STEROID_BIOSYNTHESIS	KEGG_STEROID_BIOSYNTHESIS	KEGG_STEROID_BIOSYNTHESIS	16	0.562187668904781	1.66015254868232	0.0175143582934302	0.0988850429580642	0.0783595254664731	2263	tags=44%, list=14%, signal=38%	4047/50814/1717/1056/10682/1718/6646
KEGG_TYPE_II_DIABETES_MELLITUS	KEGG_TYPE_II_DIABETES_MELLITUS	KEGG_TYPE_II_DIABETES_MELLITUS	41	0.445431243530403	1.64956709905283	0.0183326203236861	0.0988850429580642	0.0783595254664731	2811	tags=41%, list=18%, signal=34%	3767/777/3101/5580/23533/8503/5291/3098/5315/5581/9021/3099/774/6517/5601/2475/3551
KEGG_FRUCTOSE_AND_MANNOSE_METABOLISM	KEGG_FRUCTOSE_AND_MANNOSE_METABOLISM	KEGG_FRUCTOSE_AND_MANNOSE_METABOLISM	30	0.469683206210927	1.64399145887699	0.0219069004974799	0.114423133341926	0.0906723824235252	4474	tags=50%, list=28%, signal=36%	3101/3098/2203/57016/3099/5373/230/6652/5209/231/7167/9108/226/229/29926
KEGG_LYSOSOME	KEGG_LYSOSOME	KEGG_LYSOSOME	112	0.300736134941319	1.35405247822393	0.0224989307133001	0.114423133341926	0.0906723824235252	4059	tags=38%, list=26%, signal=29%	6556/1508/7805/2717/57192/4864/4125/162/3373/2799/8943/10239/4668/1514/9741/53/2588/1075/535/1174/8907/3482/6609/8546/1212/967/4669/4758/23457/23545/4891/8763/23163/3920/1201/23431/8120/533/8905/537/4074/527/1213
KEGG_CYSTEINE_AND_METHIONINE_METABOLISM	KEGG_CYSTEINE_AND_METHIONINE_METABOLISM	KEGG_CYSTEINE_AND_METHIONINE_METABOLISM	28	0.457899614802652	1.56925969589665	0.0252785266598783	0.124988270707176	0.0990445196615113	2434	tags=36%, list=15%, signal=30%	3939/191/262/875/4357/1786/1491/635/2805/10768
KEGG_PURINE_METABOLISM	KEGG_PURINE_METABOLISM	KEGG_PURINE_METABOLISM	137	0.291431662100381	1.35250427482293	0.0261619894239838	0.12586038155322	0.0997356069079327	3482	tags=34%, list=22%, signal=26%	5138/955/23649/2766/109/100/11164/5141/4860/25885/115/3614/50940/5426/5153/9060/5315/54107/5427/204/5144/5150/9533/471/271/203/5424/10606/171568/9615/158/6241/5557/57804/5198/5433/4830/84172/51728/353/2618/5439/654364/51082/8833/87178
KEGG_NEUROTROPHIN_SIGNALING_PATHWAY	KEGG_NEUROTROPHIN_SIGNALING_PATHWAY	KEGG_NEUROTROPHIN_SIGNALING_PATHWAY	118	0.30818310460984	1.3934228528029	0.026975302677707	0.12635799675347	0.100129932377084	4159	tags=42%, list=26%, signal=31%	6196/3654/5604/4803/5580/9261/23533/468/8503/5291/2889/5894/2885/11213/8767/25/10019/4793/801/5906/8986/5879/51135/5603/5170/5601/7532/6464/3845/6195/3551/387/396/5663/9252/5598/5605/5609/1432/1445/6655/1399/572/7529/4804/6197/4217/207/10603/6654
KEGG_ACUTE_MYELOID_LEUKEMIA	KEGG_ACUTE_MYELOID_LEUKEMIA	KEGG_ACUTE_MYELOID_LEUKEMIA	55	0.368996637777813	1.4547659601153	0.0315437008890677	0.143968686109078	0.114085180003646	2811	tags=38%, list=18%, signal=31%	6774/1978/5604/5292/7704/23533/8517/8503/5291/3728/5894/2885/1147/2322/4609/6199/369/2475/3845/6688/3551
KEGG_ONE_CARBON_POOL_BY_FOLATE	KEGG_ONE_CARBON_POOL_BY_FOLATE	KEGG_ONE_CARBON_POOL_BY_FOLATE	17	0.542774786627623	1.62398240939992	0.0363367184567055	0.157754533787648	0.125009506372235	3237	tags=59%, list=20%, signal=47%	6470/10841/10797/10840/4524/123263/471/4522/2618/6472
KEGG_SELENOAMINO_ACID_METABOLISM	KEGG_SELENOAMINO_ACID_METABOLISM	KEGG_SELENOAMINO_ACID_METABOLISM	22	0.483908619899454	1.54002047064443	0.0362907766831349	0.157754533787648	0.125009506372235	3505	tags=45%, list=22%, signal=35%	191/2687/875/22928/9060/1491/10768/2686/92935/4144
KEGG_HEDGEHOG_SIGNALING_PATHWAY	KEGG_HEDGEHOG_SIGNALING_PATHWAY	KEGG_HEDGEHOG_SIGNALING_PATHWAY	41	-0.434097149090568	-1.54622895366929	0.0404778223774035	0.171548866266139	0.13594055635519	1951	tags=29%, list=12%, signal=26%	654/5567/8643/51715/2737/7480/652/2735/6608/2736/64399/7483
KEGG_TGF_BETA_SIGNALING_PATHWAY	KEGG_TGF_BETA_SIGNALING_PATHWAY	KEGG_TGF_BETA_SIGNALING_PATHWAY	79	-0.343110518661132	-1.37755786827006	0.0441426146010187	0.182729892999566	0.144800743122069	3306	tags=33%, list=21%, signal=26%	4087/9241/656/7046/92/64750/4838/8200/5515/7124/1311/654/3624/4093/7043/4052/7058/10468/93/7060/7059/269/652/392255/7042/7044
