# Supplementary material for: Endoplasmic reticulum stress-related gene expression causes the progression of dilated cardiomyopathy by inducing apoptosis
Source: Front Genet. 2024 Apr 18;15:1366087. doi: 10.3389/fgene.2024.1366087 (PMC11063246; doi:10.3389/fgene.2024.1366087)
Supplement: Supplementary file 8 [file Table3.XLS]

ID	Description	setSize	enrichmentScore	NES	pvalue	p.adjust	qvalue	rank	leading_edge	core_enrichment
KEGG_TYPE_I_DIABETES_MELLITUS	KEGG_TYPE_I_DIABETES_MELLITUS	KEGG_TYPE_I_DIABETES_MELLITUS	33	0.79538927942873	2.74945561129769	5.30335995484872e-12	4.71999035981536e-10	3.43322776024417e-10	2668	tags=79%, list=17%, signal=66%	5551/3113/3002/3115/3111/3122/3109/3117/3108/3123/1363/5799/3133/3119/3134/3106/3112/2571/7124/3105/940/4049/3127/3118/3592/3553
KEGG_CELL_ADHESION_MOLECULES_CAMS	KEGG_CELL_ADHESION_MOLECULES_CAMS	KEGG_CELL_ADHESION_MOLECULES_CAMS	107	0.576668877209803	2.47325196828559	4.03394301822651e-12	4.71999035981536e-10	3.43322776024417e-10	3193	tags=53%, list=20%, signal=43%	3683/914/3695/923/3113/54413/3115/925/3111/3122/3109/3117/926/959/58494/1493/6402/9379/3108/29851/933/26047/6693/3123/83700/3133/9076/3119/920/3134/4359/3106/9672/23114/6403/958/3112/5792/8516/3105/6382/940/3127/6383/3118/1272/1462/5788/6404/23308/7122/10666/3676/80380/1366/8506/3107
KEGG_GRAFT_VERSUS_HOST_DISEASE	KEGG_GRAFT_VERSUS_HOST_DISEASE	KEGG_GRAFT_VERSUS_HOST_DISEASE	29	0.793888266597401	2.67839010298916	5.04844233659408e-11	2.99540911971249e-09	2.17880142947745e-09	2668	tags=79%, list=17%, signal=66%	5551/3113/3002/3115/3111/3122/3824/3109/3117/3108/3123/3133/3119/3134/3106/3821/3112/7124/3105/940/3127/3118/3553
KEGG_CYTOKINE_CYTOKINE_RECEPTOR_INTERACTION	KEGG_CYTOKINE_CYTOKINE_RECEPTOR_INTERACTION	KEGG_CYTOKINE_CYTOKINE_RECEPTOR_INTERACTION	177	0.465875891072679	2.12735635692975	5.75905063438956e-10	2.56277753230335e-08	1.86411375797346e-08	2871	tags=43%, list=18%, signal=36%	6352/3560/3627/10663/3561/1524/9547/4283/1236/959/4050/1436/6373/6351/3815/939/7852/1234/6387/6369/6366/6367/2324/6376/3575/9966/7043/10673/51561/269/3579/7042/8718/1489/58191/1233/50615/3577/6348/8794/958/6375/5473/8200/8764/1441/6355/6360/3460/7424/943/8743/8742/7124/56034/2323/1439/4049/6363/3594/56477/729230/6357/6358/3590/3592/3953/3553/53833/7293/944/1271/7423/27242/3595/3588
KEGG_ALLOGRAFT_REJECTION	KEGG_ALLOGRAFT_REJECTION	KEGG_ALLOGRAFT_REJECTION	29	0.761947372876895	2.57062912802438	2.03012821624669e-09	7.22725644983823e-08	5.25696359154407e-08	2576	tags=79%, list=16%, signal=66%	5551/3113/3002/3115/3111/3122/3109/3117/959/3108/3123/3133/3119/3134/3106/958/3112/7124/3105/940/3127/3118/3592
KEGG_AUTOIMMUNE_THYROID_DISEASE	KEGG_AUTOIMMUNE_THYROID_DISEASE	KEGG_AUTOIMMUNE_THYROID_DISEASE	30	0.729841591158449	2.49349238287434	3.85580407856753e-08	1.14388854330837e-06	8.3204193274352e-07	2173	tags=70%, list=14%, signal=60%	5551/3113/3002/3115/3111/3122/3109/3117/959/1493/3108/3123/3133/3119/3134/3106/958/3112/3105/940/3127
KEGG_INTESTINAL_IMMUNE_NETWORK_FOR_IGA_PRODUCTION	KEGG_INTESTINAL_IMMUNE_NETWORK_FOR_IGA_PRODUCTION	KEGG_INTESTINAL_IMMUNE_NETWORK_FOR_IGA_PRODUCTION	34	0.699656499795925	2.43214752548921	8.78469775771855e-08	2.23382314410557e-06	1.62483883338253e-06	2707	tags=65%, list=17%, signal=54%	3695/3113/3115/3111/3122/3109/3117/959/7852/3108/29851/6387/3123/10673/3119/958/3112/940/3127/56477/3118/23308
KEGG_INSULIN_SIGNALING_PATHWAY	KEGG_INSULIN_SIGNALING_PATHWAY	KEGG_INSULIN_SIGNALING_PATHWAY	125	-0.450492912037098	-2.10754967608598	1.16961817124643e-07	2.6024004310233e-06	1.89293467188566e-06	3001	tags=38%, list=19%, signal=31%	10580/3643/10891/9322/2885/9021/5500/5509/23433/6654/5506/2475/6655/801/5571/5562/8660/5770/4893/79660/2889/5594/1398/122809/5584/6198/3098/5170/1978/1399/3667/5894/868/1977/3099/3845/9470/32/51422/5601/5576/8503/6009/5256/5291/5604/2002/5501
KEGG_PRIMARY_IMMUNODEFICIENCY	KEGG_PRIMARY_IMMUNODEFICIENCY	KEGG_PRIMARY_IMMUNODEFICIENCY	28	0.724944456477923	2.40648145776571	1.4402288195204e-07	2.84845255416258e-06	2.0719081263276e-06	1405	tags=54%, list=9%, signal=49%	916/915/3932/7535/3561/925/926/959/29851/3575/29760/920/4261/958/3718
KEGG_ANTIGEN_PROCESSING_AND_PRESENTATION	KEGG_ANTIGEN_PROCESSING_AND_PRESENTATION	KEGG_ANTIGEN_PROCESSING_AND_PRESENTATION	58	0.571555727352862	2.19457981433967	8.89665995021049e-07	1.58360547113747e-05	1.15188334092199e-05	3395	tags=57%, list=21%, signal=45%	3113/3115/925/3111/972/3122/3824/3109/3117/926/3108/3123/3133/3119/920/4261/3134/3106/3821/3112/5641/3105/4049/3127/567/4802/3118/6892/6890/5993/3107/1520/3306
KEGG_SYSTEMIC_LUPUS_ERYTHEMATOSUS	KEGG_SYSTEMIC_LUPUS_ERYTHEMATOSUS	KEGG_SYSTEMIC_LUPUS_ERYTHEMATOSUS	49	0.595998115369896	2.22016500956085	3.16624447673155e-06	5.1235592441656e-05	3.72677579557877e-05	2173	tags=39%, list=14%, signal=34%	1511/3113/3115/3111/3122/3109/3117/959/2215/3108/3123/3119/2213/6737/958/3112/7124/940/3127
KEGG_ASTHMA	KEGG_ASTHMA	KEGG_ASTHMA	20	0.751267067743368	2.29003127203812	5.26443229713602e-06	7.80890790741844e-05	5.68004537322571e-05	2479	tags=85%, list=16%, signal=72%	2205/3113/3115/3111/3122/3109/3117/959/3108/2206/3123/3119/958/3112/7124/3127/3118
KEGG_VIRAL_MYOCARDITIS	KEGG_VIRAL_MYOCARDITIS	KEGG_VIRAL_MYOCARDITIS	63	0.520437677590172	2.02008934632805	1.213671007948e-05	0.000166179568780572	0.000120875736014254	2479	tags=46%, list=16%, signal=39%	3683/5551/3113/3115/3111/3122/3109/3117/959/2534/3108/3123/4628/5880/3133/3119/3134/3106/4629/958/3112/595/842/3105/940/22989/3127/6445/3118
KEGG_HEMATOPOIETIC_CELL_LINEAGE	KEGG_HEMATOPOIETIC_CELL_LINEAGE	KEGG_HEMATOPOIETIC_CELL_LINEAGE	64	0.517140787303065	2.00643378158712	1.54667539372586e-05	0.000196648728630859	0.000143038401073895	2499	tags=44%, list=16%, signal=37%	911/916/914/915/917/921/913/925/931/3122/926/1436/3815/4311/933/2208/3123/3575/920/2811/924/1441/951/7124/2323/3127/3590/960
KEGG_CHEMOKINE_SIGNALING_PATHWAY	KEGG_CHEMOKINE_SIGNALING_PATHWAY	KEGG_CHEMOKINE_SIGNALING_PATHWAY	156	0.396244659743607	1.77835409992082	3.00123599391863e-05	0.000356146671278345	0.000259054054211924	2457	tags=31%, list=16%, signal=26%	6352/3627/10663/1524/9547/4283/1236/6373/6351/7852/7074/3702/1234/6387/6369/6366/6367/6376/54331/5880/653361/5330/3579/2784/4792/5293/58191/1233/3577/6348/408/6375/5058/3718/5473/6355/6360/113/6363/56477/5579/729230/6357/6358/6773/7410/2786/94235
KEGG_RIBOSOME	KEGG_RIBOSOME	KEGG_RIBOSOME	86	0.456991824965197	1.86636247776918	5.97980693577796e-05	0.000665253521605299	0.00048389227177677	6591	tags=85%, list=42%, signal=50%	6165/6188/6205/140801/6235/6122/6232/6146/6135/6192/6191/6164/6222/6167/6134/6168/6233/6231/6133/6160/6181/6147/6224/6141/4736/9349/6156/6169/6203/6223/6130/2197/7311/6161/6157/6194/6227/6158/6125/25873/6154/23521/6137/6152/6210/6136/6209/6202/6143/6138/6234/6230/6132/6206/6171/6144/6128/6189/51121/11224/6142/6124/9045/6217/6170/6155/6193/6129/6159/6207/6229/6176/3921
KEGG_NEUROACTIVE_LIGAND_RECEPTOR_INTERACTION	KEGG_NEUROACTIVE_LIGAND_RECEPTOR_INTERACTION	KEGG_NEUROACTIVE_LIGAND_RECEPTOR_INTERACTION	150	0.389172522580365	1.73911562900186	0.000120793463272768	0.00126477861544428	0.000919974983439661	2939	tags=33%, list=19%, signal=27%	3001/1511/53829/186/187/2847/27334/10888/3356/10316/53637/2905/9170/150/5023/1136/2890/2900/3973/9127/2846/10800/5025/2894/2555/2568/5737/3363/2912/2563/6869/4987/8698/136/2564/4889/3269/2149/116443/2151/59340/6865/1909/146/3953/5027/4886/6915/1145/3357
KEGG_OOCYTE_MEIOSIS	KEGG_OOCYTE_MEIOSIS	KEGG_OOCYTE_MEIOSIS	99	-0.390590125805196	-1.77709005078094	0.000182363841760037	0.00180337576851592	0.0013117399144143	2647	tags=28%, list=17%, signal=24%	26271/246184/9748/5500/7529/7534/801/6197/64682/109/5594/1017/8454/8243/5529/996/115/7532/5528/5527/6790/5516/5525/5604/11261/5501/6196/5533
KEGG_MTOR_SIGNALING_PATHWAY	KEGG_MTOR_SIGNALING_PATHWAY	KEGG_MTOR_SIGNALING_PATHWAY	48	-0.492376489551577	-1.94805755010448	0.000207942682061825	0.00194809460036868	0.00141700553427172	2164	tags=33%, list=14%, signal=29%	2475/6197/5562/5594/6198/81617/5170/1978/3091/1977/9470/51719/8503/6009/5291/6196
KEGG_UBIQUITIN_MEDIATED_PROTEOLYSIS	KEGG_UBIQUITIN_MEDIATED_PROTEOLYSIS	KEGG_UBIQUITIN_MEDIATED_PROTEOLYSIS	127	-0.364952711512928	-1.71723200929227	0.000231916576710668	0.00206405753272495	0.00150135468081117	4199	tags=43%, list=27%, signal=31%	9039/84447/23327/330/9616/8945/23291/7320/1161/10054/10075/7319/140739/1642/7332/8065/8451/9021/246184/23221/7334/55294/55585/89910/134111/64682/8924/9354/51366/7326/8554/331/10277/8453/8454/10477/4193/996/868/83737/9690/329/8916/51465/7324/9320/7322/3093/7327/7337/8452/4591/7323/11059
KEGG_PROTEASOME	KEGG_PROTEASOME	KEGG_PROTEASOME	41	-0.514678136318982	-1.92833745654897	0.000275177135480734	0.00233245381502718	0.00169658083529475	2440	tags=37%, list=15%, signal=31%	5683/5706/5687/10213/5708/9861/5707/5713/5701/5714/5684/5717/5718/10197/23198
KEGG_NATURAL_KILLER_CELL_MEDIATED_CYTOTOXICITY	KEGG_NATURAL_KILLER_CELL_MEDIATED_CYTOTOXICITY	KEGG_NATURAL_KILLER_CELL_MEDIATED_CYTOTOXICITY	98	0.411103415743902	1.72186216745125	0.000396171372996037	0.00320538656333158	0.00233153487456998	2868	tags=38%, list=18%, signal=31%	3683/919/5551/4068/3932/962/3002/51744/7535/3824/2534/2215/117157/5880/3133/5293/5336/3106/3821/353091/8794/27040/10870/5058/3460/8743/7124/3105/5777/5579/3937/7410/5335/4773/7305/5595/7409
KEGG_RENAL_CELL_CARCINOMA	KEGG_RENAL_CELL_CARCINOMA	KEGG_RENAL_CELL_CARCINOMA	65	-0.414720373248281	-1.73830550617575	0.000855943462994714	0.00662425810491561	0.0048183545056453	3487	tags=43%, list=22%, signal=34%	5908/7039/2033/5781/2885/998/405/6654/6655/2034/4893/5879/2889/4233/5594/1398/8453/1399/3091/5894/3845/5062/5906/8503/54583/5291/5604/6513
KEGG_NEUROTROPHIN_SIGNALING_PATHWAY	KEGG_NEUROTROPHIN_SIGNALING_PATHWAY	KEGG_NEUROTROPHIN_SIGNALING_PATHWAY	118	-0.348755056217843	-1.62716750046539	0.00109350620306899	0.00811017100609502	0.00589917820076693	2513	tags=31%, list=16%, signal=27%	11108/998/9252/7529/7534/11213/6654/3654/6655/801/468/6197/8660/4893/5879/1432/6272/2889/5594/1398/4803/5170/1399/3667/4217/5894/8767/3845/10019/9261/7532/5601/5906/8503/5291/5604/6196
KEGG_LEISHMANIA_INFECTION	KEGG_LEISHMANIA_INFECTION	KEGG_LEISHMANIA_INFECTION	66	0.447074681179818	1.74302175144268	0.00118785850806151	0.00845755257739793	0.0061518566943817	3222	tags=45%, list=20%, signal=36%	3113/3115/3111/3122/3109/3117/2215/3108/3123/7043/653361/3119/4792/7042/3112/3460/3725/7124/4843/5777/3127/5579/3118/4688/3592/3553/5595/3676/9103/3717
KEGG_BASAL_TRANSCRIPTION_FACTORS	KEGG_BASAL_TRANSCRIPTION_FACTORS	KEGG_BASAL_TRANSCRIPTION_FACTORS	32	-0.503910050430026	-1.77764101183126	0.00131701507930047	0.0090164878505955	0.00655841517222499	3680	tags=56%, list=23%, signal=43%	2957/6879/10629/2969/2961/27097/2965/6873/6877/2966/2958/6874/6875/9519/6884/6882/9569/6880
KEGG_RENIN_ANGIOTENSIN_SYSTEM	KEGG_RENIN_ANGIOTENSIN_SYSTEM	KEGG_RENIN_ANGIOTENSIN_SYSTEM	15	0.681010495493957	1.93594973365312	0.00182185453093885	0.0120107446854487	0.0087363784524553	318	tags=40%, list=2%, signal=39%	1215/1511/1359/1636/186/4311
KEGG_T_CELL_RECEPTOR_SIGNALING_PATHWAY	KEGG_T_CELL_RECEPTOR_SIGNALING_PATHWAY	KEGG_T_CELL_RECEPTOR_SIGNALING_PATHWAY	98	0.387101132433694	1.62133120132072	0.00192941522745178	0.0122655682316578	0.00892173206678831	2868	tags=36%, list=18%, signal=29%	916/919/915/917/3932/84433/7535/925/926/959/2534/1493/5588/10125/3702/29851/920/4792/5293/5063/27040/5058/3725/7124/1019/940/5777/3937/7410/5335/5788/4773/4794/5595/7409
KEGG_BASAL_CELL_CARCINOMA	KEGG_BASAL_CELL_CARCINOMA	KEGG_BASAL_CELL_CARCINOMA	44	0.482830687095337	1.77090455647584	0.00369699923069373	0.0218542039127058	0.0158963162700344	2655	tags=41%, list=17%, signal=34%	652/2735/6608/2736/8643/7480/51176/7483/64399/8321/83439/2535/8324/2737/6932/1856/6934/7157
KEGG_CHRONIC_MYELOID_LEUKEMIA	KEGG_CHRONIC_MYELOID_LEUKEMIA	KEGG_CHRONIC_MYELOID_LEUKEMIA	71	-0.381195372611421	-1.62407276719563	0.00357431584066316	0.0218542039127058	0.0158963162700344	2947	tags=34%, list=19%, signal=28%	5781/8517/2885/613/6654/6655/4893/1871/5594/1398/1488/1399/4089/4193/5894/868/3845/1026/7048/1147/8503/5291/5604/598
KEGG_MAPK_SIGNALING_PATHWAY	KEGG_MAPK_SIGNALING_PATHWAY	KEGG_MAPK_SIGNALING_PATHWAY	230	-0.275644121206151	-1.40864383965087	0.00380606922075214	0.0218542039127058	0.0158963162700344	2469	tags=25%, list=16%, signal=21%	998/9175/9252/2255/8912/1849/6722/6654/1326/7132/6788/6655/468/6197/5322/4893/5879/4616/1432/2250/5594/1398/1845/4803/6416/9064/1950/783/2768/1399/777/2252/4217/5894/3554/8550/84867/3845/5494/9261/55799/5062/5601/5495/23118/22808/7048/5320/7850/5906/1147/81579/5604/2002/11261/6196/5533
KEGG_VEGF_SIGNALING_PATHWAY	KEGG_VEGF_SIGNALING_PATHWAY	KEGG_VEGF_SIGNALING_PATHWAY	64	-0.391665240011797	-1.64141527261413	0.00399741060599887	0.0222355964958687	0.0161737337019033	2014	tags=25%, list=13%, signal=22%	5322/4893/5879/1432/5594/3791/5894/3845/9261/5320/8503/81579/5291/5604/11261/5533
KEGG_HEDGEHOG_SIGNALING_PATHWAY	KEGG_HEDGEHOG_SIGNALING_PATHWAY	KEGG_HEDGEHOG_SIGNALING_PATHWAY	41	0.460364509779896	1.67124172872568	0.00569521108667905	0.0307196234372385	0.0223448473257264	534	tags=20%, list=3%, signal=19%	652/2735/6608/2736/8643/7480/7483/64399
KEGG_ECM_RECEPTOR_INTERACTION	KEGG_ECM_RECEPTOR_INTERACTION	KEGG_ECM_RECEPTOR_INTERACTION	75	0.388605309515998	1.54730223696333	0.00633905880542597	0.0331868372754654	0.024139449940167	2579	tags=33%, list=16%, signal=28%	3695/3910/7059/1278/63923/22798/5649/1277/7060/131873/1289/1302/1281/2811/9672/7058/375790/8516/7148/6382/7448/1311/6383/960/961
KEGG_APOPTOSIS	KEGG_APOPTOSIS	KEGG_APOPTOSIS	79	-0.350064037369137	-1.5278885896296	0.00676255865769278	0.034392441173409	0.0250163824028936	2314	tags=25%, list=15%, signal=22%	9941/11213/7132/3654/23052/8795/54205/331/4803/8837/3554/329/637/1147/5576/8503/5291/598/11261/5533
KEGG_PYRIMIDINE_METABOLISM	KEGG_PYRIMIDINE_METABOLISM	KEGG_PYRIMIDINE_METABOLISM	91	-0.341452564145033	-1.52899602989675	0.00708298318990425	0.0350214168834155	0.0254738869110592	3522	tags=33%, list=22%, signal=26%	29922/978/7083/10201/51082/5426/9533/957/51251/9583/6240/661/5440/84172/139596/5427/5431/87178/25885/51727/55703/50484/23649/5433/4860/50808/955/1503/54107/7296
KEGG_SELENOAMINO_ACID_METABOLISM	KEGG_SELENOAMINO_ACID_METABOLISM	KEGG_SELENOAMINO_ACID_METABOLISM	22	-0.53452756641444	-1.69314813673263	0.00757536450191665	0.0364436454416531	0.0265083878729942	1793	tags=41%, list=11%, signal=36%	2687/92935/4144/9060/10768/1491/191/875/22928
KEGG_CALCIUM_SIGNALING_PATHWAY	KEGG_CALCIUM_SIGNALING_PATHWAY	KEGG_CALCIUM_SIGNALING_PATHWAY	145	0.323551569620348	1.44005862479668	0.00940676384096157	0.0440632622023989	0.0320507466049383	3124	tags=33%, list=20%, signal=27%	6263/9630/683/814/8913/3356/6261/84812/2905/5023/5330/3973/9127/5336/51196/10800/5025/489/5737/3363/815/778/6869/5136/113/136/5333/3269/2149/4843/5579/2778/7125/6547/6865/5335/1909/163688/5137/146/5027/776/107/6915/3357/2774/5021/108
KEGG_GAP_JUNCTION	KEGG_GAP_JUNCTION	KEGG_GAP_JUNCTION	77	-0.33807755024473	-1.46763038033656	0.0127372754963315	0.0581342317524875	0.0422856919311411	2760	tags=27%, list=17%, signal=23%	10383/2885/5592/153/6654/6655/10382/4893/2977/84790/109/5594/79861/1950/5894/3845/115/7278/5604/112714/113457
KEGG_REGULATION_OF_AUTOPHAGY	KEGG_REGULATION_OF_AUTOPHAGY	KEGG_REGULATION_OF_AUTOPHAGY	19	-0.538809546637797	-1.66074381152594	0.0137241464698611	0.0610724517908821	0.0444228951524453	4871	tags=58%, list=31%, signal=40%	5289/64422/84971/30849/25989/9140/23710/5562/115201/9474/8678
KEGG_ERBB_SIGNALING_PATHWAY	KEGG_ERBB_SIGNALING_PATHWAY	KEGG_ERBB_SIGNALING_PATHWAY	81	-0.337488674291611	-1.47906985374137	0.0145087374496187	0.0629891528300519	0.0458170656303748	2219	tags=27%, list=14%, signal=23%	6654/2475/6655/2069/4893/5594/1398/6198/6416/1978/1950/1399/5894/868/3845/5062/5601/1026/8503/5291/5604/2002
KEGG_GLYCEROPHOSPHOLIPID_METABOLISM	KEGG_GLYCEROPHOSPHOLIPID_METABOLISM	KEGG_GLYCEROPHOSPHOLIPID_METABOLISM	62	-0.371659517250536	-1.53386408953368	0.0161627497672143	0.0674035290370712	0.0490279956922517	1333	tags=19%, list=8%, signal=18%	150763/10434/5130/9791/8443/55224/5320/56894/81579/23171/56994/10162
KEGG_ACUTE_MYELOID_LEUKEMIA	KEGG_ACUTE_MYELOID_LEUKEMIA	KEGG_ACUTE_MYELOID_LEUKEMIA	55	-0.351857512211258	-1.42419124809166	0.0162828749921015	0.0674035290370712	0.0490279956922517	2219	tags=29%, list=14%, signal=25%	6654/2475/6655/4893/5594/6198/1978/5894/7704/5292/3845/1147/8503/6774/5291/5604
KEGG_RNA_POLYMERASE	KEGG_RNA_POLYMERASE	KEGG_RNA_POLYMERASE	27	-0.447599319985094	-1.52872689930539	0.0201700805153058	0.0804130976765915	0.0584908989605012	3294	tags=33%, list=21%, signal=26%	51082/9533/661/5440/84172/5431/25885/55703/5433
KEGG_PURINE_METABOLISM	KEGG_PURINE_METABOLISM	KEGG_PURINE_METABOLISM	137	-0.282815464170597	-1.34190823113727	0.0203291539070035	0.0804130976765915	0.0584908989605012	3300	tags=31%, list=21%, signal=24%	10201/51082/10846/5426/158/122481/9533/957/51251/5631/5141/100/9583/6240/661/5440/2977/84172/5471/109/5138/50940/5427/5431/87178/25885/8833/55703/50484/9060/5150/23649/2618/5433/115/4860/11164/10606/5144/955/2766/54107
KEGG_SPHINGOLIPID_METABOLISM	KEGG_SPHINGOLIPID_METABOLISM	KEGG_SPHINGOLIPID_METABOLISM	28	-0.449024191507189	-1.53350284383775	0.0229789615402689	0.0889185903079971	0.0646776263032741	3577	tags=46%, list=23%, signal=36%	7357/81537/10558/10825/55331/55627/2717/9331/427/166929/130367/64781/8560
KEGG_ONE_CARBON_POOL_BY_FOLATE	KEGG_ONE_CARBON_POOL_BY_FOLATE	KEGG_ONE_CARBON_POOL_BY_FOLATE	17	-0.528555369619916	-1.58742371278581	0.0287585263999937	0.108915270195721	0.0792228162866569	3993	tags=65%, list=25%, signal=48%	471/4524/1719/6470/4522/441024/10841/10797/10840/2618/123263
KEGG_TERPENOID_BACKBONE_BIOSYNTHESIS	KEGG_TERPENOID_BACKBONE_BIOSYNTHESIS	KEGG_TERPENOID_BACKBONE_BIOSYNTHESIS	15	-0.530233532971832	-1.5330603279618	0.0319225276899078	0.111720377918749	0.0812631962389483	3392	tags=53%, list=21%, signal=42%	39/3156/3157/3422/9453/57107/23590/3158
KEGG_PROTEIN_EXPORT	KEGG_PROTEIN_EXPORT	KEGG_PROTEIN_EXPORT	23	-0.470857788372679	-1.52298063868823	0.0309696243983631	0.111720377918749	0.0812631962389483	1218	tags=61%, list=8%, signal=56%	58477/3309/90701/6730/653226/7095/6726/11231/6728/9789/60559/6729/29927/6731
KEGG_ENDOMETRIAL_CANCER	KEGG_ENDOMETRIAL_CANCER	KEGG_ENDOMETRIAL_CANCER	50	-0.362786403577597	-1.44623474481176	0.0317400556945798	0.111720377918749	0.0812631962389483	2988	tags=36%, list=19%, signal=29%	324/5728/2885/4292/6654/6655/4893/5594/5170/1950/8313/5894/3845/1495/8503/5291/5604/2002
KEGG_AMINO_SUGAR_AND_NUCLEOTIDE_SUGAR_METABOLISM	KEGG_AMINO_SUGAR_AND_NUCLEOTIDE_SUGAR_METABOLISM	KEGG_AMINO_SUGAR_AND_NUCLEOTIDE_SUGAR_METABOLISM	40	-0.382153372159539	-1.42594505528449	0.0320097712014394	0.111720377918749	0.0812631962389483	1993	tags=32%, list=13%, signal=28%	5373/10020/55276/3098/132789/3099/2585/64841/9945/7360/55907/140838/6675
KEGG_VASOPRESSIN_REGULATED_WATER_REABSORPTION	KEGG_VASOPRESSIN_REGULATED_WATER_REABSORPTION	KEGG_VASOPRESSIN_REGULATED_WATER_REABSORPTION	40	-0.380429690340658	-1.41951340834487	0.0333791603927438	0.114259433652085	0.0831100552288965	2813	tags=32%, list=18%, signal=27%	1385/51164/1781/5869/109/4905/5868/115/84516/1780/361/8766/360
KEGG_RNA_DEGRADATION	KEGG_RNA_DEGRADATION	KEGG_RNA_DEGRADATION	49	-0.369227904762609	-1.47262606286618	0.0357160358759359	0.118612897854754	0.0862766791019201	4855	tags=45%, list=31%, signal=31%	57472/1656/4848/23016/246175/10438/11157/54464/23644/2023/29883/27257/3313/4850/55802/219988/23019/22894/10914/87178/22803/9337
KEGG_PANCREATIC_CANCER	KEGG_PANCREATIC_CANCER	KEGG_PANCREATIC_CANCER	68	-0.335756657214203	-1.41780500466952	0.0359836881132399	0.118612897854754	0.0862766791019201	2169	tags=28%, list=14%, signal=24%	5337/5899/5879/1871/5594/10928/1950/4089/5894/3845/5601/7048/1147/8503/6774/3716/5291/5604/598
KEGG_GLYCOLYSIS_GLUCONEOGENESIS	KEGG_GLYCOLYSIS_GLUCONEOGENESIS	KEGG_GLYCOLYSIS_GLUCONEOGENESIS	47	-0.370453406106446	-1.44662711467544	0.0449667043344066	0.145528606754989	0.105854634126929	3924	tags=32%, list=25%, signal=24%	229/3101/5223/2023/5160/55902/5236/5230/55276/3098/125/3099/3939/1737/669
KEGG_CYSTEINE_AND_METHIONINE_METABOLISM	KEGG_CYSTEINE_AND_METHIONINE_METABOLISM	KEGG_CYSTEINE_AND_METHIONINE_METABOLISM	28	-0.420960895460061	-1.43766136110766	0.0544662309368192	0.173124805477747	0.125927564008059	4389	tags=64%, list=28%, signal=47%	58478/51074/23382/27430/55256/4507/2805/1787/4357/1786/635/4144/10768/3939/1491/191/875/262
KEGG_GALACTOSE_METABOLISM	KEGG_GALACTOSE_METABOLISM	KEGG_GALACTOSE_METABOLISM	22	-0.451343576314608	-1.42965785729152	0.0562770562770563	0.175742386268702	0.127831540573923	2881	tags=50%, list=18%, signal=41%	2584/2645/3101/5236/2717/2683/55276/3098/3099/2585/7360
KEGG_LEUKOCYTE_TRANSENDOTHELIAL_MIGRATION	KEGG_LEUKOCYTE_TRANSENDOTHELIAL_MIGRATION	KEGG_LEUKOCYTE_TRANSENDOTHELIAL_MIGRATION	93	0.324264192721902	1.34749493668397	0.0584415584415584	0.17935512763099	0.130459377283334	3578	tags=33%, list=23%, signal=26%	3683/399/58494/7070/7852/3702/6387/83700/5880/653361/9076/4313/5293/5336/1496/4318/5579/4633/7410/5335/4688/7122/7409/3676/1366/4636/5578/10627/2771/24146/7412
KEGG_SPLICEOSOME	KEGG_SPLICEOSOME	KEGG_SPLICEOSOME	123	-0.275528136380488	-1.28855394485075	0.0603884522500552	0.18218888983915	0.132520599942137	4932	tags=33%, list=31%, signal=23%	10907/6427/55119/1655/6631/6627/10286/10915/1659/56259/11157/57187/10929/3190/10594/6637/9716/3192/10285/6428/51362/988/10772/8559/9785/22916/51645/11017/51729/4686/9939/6426/5356/84844/55660/10713/9343/9879/1665/9128/84991
KEGG_PROGESTERONE_MEDIATED_OOCYTE_MATURATION	KEGG_PROGESTERONE_MEDIATED_OOCYTE_MATURATION	KEGG_PROGESTERONE_MEDIATED_OOCYTE_MATURATION	78	-0.306968794898092	-1.33402296399442	0.0614250614250614	0.182227682227682	0.132548816759343	2040	tags=19%, list=13%, signal=17%	6197/64682/1432/109/5594/1017/5894/996/3845/115/5601/8503/5291/5604/6196
KEGG_CITRATE_CYCLE_TCA_CYCLE	KEGG_CITRATE_CYCLE_TCA_CYCLE	KEGG_CITRATE_CYCLE_TCA_CYCLE	30	-0.409392787850428	-1.41119534316312	0.0650224215246637	0.183714143355399	0.13363003922362	4942	tags=43%, list=31%, signal=30%	1738/1431/6392/3418/6391/8803/3417/5160/48/47/3419/4967/1737
KEGG_CYTOSOLIC_DNA_SENSING_PATHWAY	KEGG_CYTOSOLIC_DNA_SENSING_PATHWAY	KEGG_CYTOSOLIC_DNA_SENSING_PATHWAY	38	0.392784234858688	1.40513092538271	0.0644007155635063	0.183714143355399	0.13363003922362	1985	tags=21%, list=13%, signal=18%	6352/81030/3627/834/6351/4792/90865/9447
KEGG_ADIPOCYTOKINE_SIGNALING_PATHWAY	KEGG_ADIPOCYTOKINE_SIGNALING_PATHWAY	KEGG_ADIPOCYTOKINE_SIGNALING_PATHWAY	62	-0.329367378035436	-1.35932155637995	0.0631735593551834	0.183714143355399	0.13363003922362	2989	tags=39%, list=19%, signal=32%	51703/5781/8517/10891/9021/2181/7132/2475/79602/5571/5562/8660/948/3667/5465/32/51422/5601/2180/1374/51094/1147/6774/6513
KEGG_P53_SIGNALING_PATHWAY	KEGG_P53_SIGNALING_PATHWAY	KEGG_P53_SIGNALING_PATHWAY	60	-0.323478263720524	-1.32414388397664	0.0675990675990676	0.188009906759907	0.136754692675745	2213	tags=27%, list=14%, signal=23%	1111/4616/8795/54205/3732/1017/8493/50484/4193/5054/637/7057/1026/55240/900/9538
KEGG_PYRUVATE_METABOLISM	KEGG_PYRUVATE_METABOLISM	KEGG_PYRUVATE_METABOLISM	34	-0.39210454000625	-1.41570048131961	0.0698689956331878	0.191333557272422	0.139172250411046	725	tags=24%, list=5%, signal=22%	5160/55902/4200/32/3939/2739/4199/1737
