# Supplementary material for: Endoplasmic reticulum stress-related gene expression causes the progression of dilated cardiomyopathy by inducing apoptosis
Source: Front Genet. 2024 Apr 18;15:1366087. doi: 10.3389/fgene.2024.1366087 (PMC11063246; doi:10.3389/fgene.2024.1366087)
Supplement: Supplementary file 9 [file Table4.XLS]

ID	Description	setSize	enrichmentScore	NES	pvalue	p.adjust	qvalue	rank	leading_edge	core_enrichment
KEGG_RIBOSOME	KEGG_RIBOSOME	KEGG_RIBOSOME	86	-0.525510085117561	-2.2835225055655	1.44837182975703e-08	2.57810185696751e-06	1.86001434979323e-06	6595	tags=87%, list=42%, signal=51%	6233/6135/6188/6169/6209/6222/6223/6203/6141/6167/51065/6160/6224/6132/6181/11224/6164/4736/6168/2197/6142/6156/6134/6171/7311/6147/6176/6146/6125/6143/6161/6191/6227/6170/6137/6123/6130/6157/6124/6129/6159/9349/6206/6234/6187/6133/6138/6144/23521/6194/6202/6193/6128/6154/6230/6136/6152/6204/6217/6210/3921/6189/6155/6201/6229/6228/6166/6207/9045/200916/28998/6175/6173/51187/6139
KEGG_ECM_RECEPTOR_INTERACTION	KEGG_ECM_RECEPTOR_INTERACTION	KEGG_ECM_RECEPTOR_INTERACTION	75	0.576627787964752	2.17578855322525	8.8521977499284e-08	7.87845599743628e-06	5.6840427657435e-06	2115	tags=39%, list=13%, signal=34%	7060/1278/1281/1277/1289/7058/3910/1311/2335/3371/7059/6383/9672/1290/3695/22798/960/7148/9900/1302/8516/2811/3693/375790/63923/3676/7448/3912/9899
KEGG_OXIDATIVE_PHOSPHORYLATION	KEGG_OXIDATIVE_PHOSPHORYLATION	KEGG_OXIDATIVE_PHOSPHORYLATION	92	-0.500383657697476	-2.20410483207341	2.00188569648212e-07	1.18778551324606e-05	8.56947561301119e-06	5373	tags=68%, list=34%, signal=45%	1340/4704/4720/1329/6392/126328/7388/374291/4701/4696/1339/6389/1346/29796/4728/10975/4729/341947/535/4694/4695/1345/4724/4717/4697/4731/4726/1327/9296/4710/4714/4707/1350/533/7384/9550/4722/529/7386/4725/4708/51606/1537/6390/1349/4711/4716/4700/7381/23545/4715/523/9377/4709/245973/4706/27068/1353/10063/4718/4698/4712/5464
KEGG_CELL_ADHESION_MOLECULES_CAMS	KEGG_CELL_ADHESION_MOLECULES_CAMS	KEGG_CELL_ADHESION_MOLECULES_CAMS	107	0.514366112735407	2.06318461379676	3.72233195445789e-07	1.65643771973376e-05	1.19506446958911e-05	4008	tags=52%, list=25%, signal=39%	83700/9379/54413/1462/6383/3683/58494/3113/9672/3122/3111/26047/6693/3695/1493/3109/23308/933/3115/2734/6402/914/959/923/23114/8516/9076/3117/6403/3676/3108/23705/4756/926/925/3118/940/920/3123/8506/1003/10666/3112/5788/4359/9369/5792/3133/3134/29851/3105/947/3383/9019/1000/3106
KEGG_PROTEASOME	KEGG_PROTEASOME	KEGG_PROTEASOME	41	-0.611950025806509	-2.25841342512248	2.39994941702401e-06	8.54381992460549e-05	6.16408060793536e-05	4737	tags=73%, list=30%, signal=51%	9491/5720/5689/5708/5686/5690/5719/5682/5695/5691/5706/5687/9861/5702/5694/5721/5688/5693/5717/5718/5714/23198/5701/10197/51371/5685/5713/5705/5683/5684
KEGG_TYPE_I_DIABETES_MELLITUS	KEGG_TYPE_I_DIABETES_MELLITUS	KEGG_TYPE_I_DIABETES_MELLITUS	33	0.662659035782798	2.18148228115964	8.30600631264728e-06	0.000246411520608536	0.000177777678972451	4131	tags=73%, list=26%, signal=54%	3113/1363/3122/3111/3002/3109/5551/3115/5799/3592/3117/3108/2571/7124/3118/940/3123/3112/3133/3134/3105/4049/3106/3329
KEGG_GRAFT_VERSUS_HOST_DISEASE	KEGG_GRAFT_VERSUS_HOST_DISEASE	KEGG_GRAFT_VERSUS_HOST_DISEASE	29	0.652252338422426	2.07489029101041	5.98194300745354e-05	0.00152112265046676	0.00109743916828471	4008	tags=69%, list=25%, signal=52%	3113/3122/3111/3002/3109/5551/3115/3824/3117/3108/7124/3118/940/3123/3112/3821/3133/3134/3105/3106
KEGG_NEUROACTIVE_LIGAND_RECEPTOR_INTERACTION	KEGG_NEUROACTIVE_LIGAND_RECEPTOR_INTERACTION	KEGG_NEUROACTIVE_LIGAND_RECEPTOR_INTERACTION	150	0.415585393609841	1.73898628622478	9.11146465812e-05	0.00180204523238373	0.00130011542490133	2606	tags=34%, list=16%, signal=29%	2151/1136/2149/3357/3356/187/2900/2890/53637/2846/2150/2892/186/5023/53829/3360/9127/5737/1511/1909/3001/1134/2894/2563/2905/136/10888/3973/2912/1145/3269/10800/2564/27334/2847/2908/2915/4889/2560/5027/2743/2555/2906/3953/5739/5021/59340/2557/3363/1131/1140
KEGG_FOCAL_ADHESION	KEGG_FOCAL_ADHESION	KEGG_FOCAL_ADHESION	186	0.396887258974193	1.71584127610413	8.58848517098017e-05	0.00180204523238373	0.00130011542490133	2029	tags=23%, list=13%, signal=20%	7060/1278/1281/1277/1289/7058/3910/1311/2534/2335/3371/595/5058/7059/5602/1290/3479/87/3695/22798/5578/3082/2324/80310/894/7410/7424/5063/1793/7148/88/1302/8516/3693/10627/63923/5880/3480/3676/7448/4638/3912
KEGG_INSULIN_SIGNALING_PATHWAY	KEGG_INSULIN_SIGNALING_PATHWAY	KEGG_INSULIN_SIGNALING_PATHWAY	125	-0.374293427937102	-1.72713995485706	0.000136354946373344	0.00242711804544552	0.00175108457447873	4577	tags=47%, list=29%, signal=34%	3551/10603/5613/5590/5562/10211/1977/4893/5170/6194/2998/2308/5584/6198/5506/5601/2645/2885/3845/6199/1398/2319/3099/5105/8660/6720/2203/5836/5894/6654/2194/79660/9470/3667/5261/51763/369/5576/801/5837/2872/23533/9322/5509/9021/6517/5106/5571/8503/6009/5604/3101/5291/868/2002/1978/5501/5256/32
KEGG_ANTIGEN_PROCESSING_AND_PRESENTATION	KEGG_ANTIGEN_PROCESSING_AND_PRESENTATION	KEGG_ANTIGEN_PROCESSING_AND_PRESENTATION	58	0.505296955289355	1.83010987639406	0.000202895031128107	0.00328321050370937	0.00236872667919895	4029	tags=55%, list=26%, signal=41%	3306/3113/3122/3111/3109/3115/3824/972/4261/5993/3308/3117/3108/3305/3326/926/5641/925/3118/3312/920/3123/3112/3821/2923/3133/3134/3105/4049/4802/3106/6892
KEGG_ALLOGRAFT_REJECTION	KEGG_ALLOGRAFT_REJECTION	KEGG_ALLOGRAFT_REJECTION	29	0.601387458460934	1.91308321211089	0.000664406982176195	0.00985537023561356	0.00711032033556981	3697	tags=66%, list=23%, signal=50%	3113/3122/3111/3002/3109/5551/3115/959/3592/3117/3108/7124/3118/940/3123/3112/3133/3134/3105
KEGG_GLUTATHIONE_METABOLISM	KEGG_GLUTATHIONE_METABOLISM	KEGG_GLUTATHIONE_METABOLISM	42	-0.496158750604599	-1.84133666916987	0.000810266430962006	0.0105886422919758	0.00763935162401566	3412	tags=50%, list=22%, signal=39%	2950/50484/4258/51060/373156/26873/2686/2947/6240/2948/2539/3418/2687/3417/2730/79017/2936/290/5226/4257/2878
KEGG_VIRAL_MYOCARDITIS	KEGG_VIRAL_MYOCARDITIS	KEGG_VIRAL_MYOCARDITIS	63	0.478615522613614	1.7603681879626	0.000832814562290232	0.0105886422919758	0.00763935162401566	3697	tags=48%, list=23%, signal=37%	4628/2534/595/3683/3113/3122/3111/4629/3109/5551/3115/959/22989/3117/5880/4627/3108/836/3118/940/842/3123/3908/841/6445/3112/3133/3134/8672/3105
KEGG_PENTOSE_PHOSPHATE_PATHWAY	KEGG_PENTOSE_PHOSPHATE_PATHWAY	KEGG_PENTOSE_PHOSPHATE_PATHWAY	23	-0.598970164082626	-1.91376109136034	0.00109295763668186	0.011443909372316	0.00825639824614163	2955	tags=48%, list=19%, signal=39%	230/2203/22934/55276/6888/5236/2539/7086/8277/5226/51071
KEGG_PRIMARY_IMMUNODEFICIENCY	KEGG_PRIMARY_IMMUNODEFICIENCY	KEGG_PRIMARY_IMMUNODEFICIENCY	28	0.596435474055537	1.86962542825197	0.000994798657673921	0.011443909372316	0.00825639824614163	2369	tags=50%, list=15%, signal=43%	3932/916/7535/915/959/4261/5993/3561/326/29760/7374/926/925/920
KEGG_SPLICEOSOME	KEGG_SPLICEOSOME	KEGG_SPLICEOSOME	123	-0.352104783571826	-1.6262086899932	0.00104332269549953	0.011443909372316	0.00825639824614163	2868	tags=25%, list=18%, signal=21%	10713/6426/84321/10907/9785/51503/6632/8683/6629/9879/8559/6628/7307/10929/1665/6627/6637/10084/6631/9128/11017/23658/9343/56259/6428/9939/5356/11157/51645/84844/84991
KEGG_INTESTINAL_IMMUNE_NETWORK_FOR_IGA_PRODUCTION	KEGG_INTESTINAL_IMMUNE_NETWORK_FOR_IGA_PRODUCTION	KEGG_INTESTINAL_IMMUNE_NETWORK_FOR_IGA_PRODUCTION	34	0.554088465991018	1.82688556641444	0.00146347447609791	0.0144721364858571	0.0104411629288857	2491	tags=50%, list=16%, signal=42%	3113/3122/3111/3695/3109/23308/3115/10673/959/7852/6387/3117/3676/3108/3118/940/3123
KEGG_GLYCEROPHOSPHOLIPID_METABOLISM	KEGG_GLYCEROPHOSPHOLIPID_METABOLISM	KEGG_GLYCEROPHOSPHOLIPID_METABOLISM	62	-0.429510799399045	-1.73570557281191	0.00163073360566138	0.0152773990425119	0.0110221329579329	1668	tags=26%, list=11%, signal=23%	5337/254531/5322/56894/1040/150763/84647/8443/55224/54675/81579/23171/5320/56994/9791/10162
KEGG_CALCIUM_SIGNALING_PATHWAY	KEGG_CALCIUM_SIGNALING_PATHWAY	KEGG_CALCIUM_SIGNALING_PATHWAY	145	0.381048864276894	1.58646623301504	0.00219545356012357	0.0195395366850998	0.0140971228597408	2922	tags=36%, list=18%, signal=29%	2149/6263/9630/51196/3357/3356/84812/5023/3360/814/9127/5737/1909/5578/5136/2905/8913/5137/493/108/136/3973/3269/10800/815/683/4843/2915/5335/2778/5566/3708/113/4638/5027/5336/6261/490/2906/5481/816/5567/23236/5021/818/3363/1131/107/6547/489/4842/5024
KEGG_FATTY_ACID_METABOLISM	KEGG_FATTY_ACID_METABOLISM	KEGG_FATTY_ACID_METABOLISM	36	-0.488074929043122	-1.74438717132515	0.00240247736994795	0.0203638558024159	0.0146918415605839	2399	tags=39%, list=15%, signal=33%	217/2639/51/51703/126/3033/1374/39/37/10449/2180/3030/125/3032
KEGG_PEROXISOME	KEGG_PEROXISOME	KEGG_PEROXISOME	72	-0.38909769175712	-1.64144997093969	0.00283688468016533	0.0229529760486104	0.016559805310056	3622	tags=40%, list=23%, signal=31%	847/25824/5830/10901/5264/5825/373156/23417/1891/8799/5824/196743/51/83594/51703/5828/10654/6648/26061/3418/3295/55825/8443/5052/3417/390916/5827/2180/8800
KEGG_ASTHMA	KEGG_ASTHMA	KEGG_ASTHMA	20	0.625711342741899	1.81483596236877	0.00329277315798015	0.0244214009216861	0.0176192247927008	2491	tags=65%, list=16%, signal=55%	2205/3113/2206/3122/3111/3109/3115/959/3117/3108/7124/3118/3123
KEGG_AXON_GUIDANCE	KEGG_AXON_GUIDANCE	KEGG_AXON_GUIDANCE	117	0.387492808939584	1.57448711679797	0.00325275678013885	0.0244214009216861	0.0176192247927008	3618	tags=38%, list=23%, signal=29%	219699/2042/2534/6091/8633/9353/6586/5058/54437/25791/2049/10154/2044/5063/4773/7852/57556/57689/9037/6092/6387/1949/5880/5998/2048/1946/8829/59277/223117/54910/8482/2045/2041/64218/64221/57522/9901/2043/10500/10505/3985/56920/3984/5365
KEGG_TGF_BETA_SIGNALING_PATHWAY	KEGG_TGF_BETA_SIGNALING_PATHWAY	KEGG_TGF_BETA_SIGNALING_PATHWAY	79	0.424795094774591	1.61124092477688	0.00349961778577439	0.0249172786347136	0.0179769839942937	3397	tags=37%, list=22%, signal=29%	7060/7044/392255/7042/7058/1311/7043/652/7059/4052/4838/654/3624/151449/7046/10468/656/4087/4093/7124/1634/269/64750/8200/4086/57154/90/657/8646
KEGG_DNA_REPLICATION	KEGG_DNA_REPLICATION	KEGG_DNA_REPLICATION	36	-0.472660333066144	-1.68929517238532	0.00417513524884967	0.0285836182421247	0.020622125520634	4397	tags=56%, list=28%, signal=40%	5424/57804/84153/56655/5985/4174/6119/79621/5982/2237/246243/1763/5557/6742/5984/5426/5427/5111/54107/23649
KEGG_AUTOIMMUNE_THYROID_DISEASE	KEGG_AUTOIMMUNE_THYROID_DISEASE	KEGG_AUTOIMMUNE_THYROID_DISEASE	30	0.54169510072603	1.7566961613436	0.00632590153789336	0.0417040916201859	0.0300881086792589	3697	tags=60%, list=23%, signal=46%	3113/3122/3111/3002/1493/3109/5551/3115/959/3117/3108/3118/940/3123/3112/3133/3134/3105
KEGG_BASAL_CELL_CARCINOMA	KEGG_BASAL_CELL_CARCINOMA	KEGG_BASAL_CELL_CARCINOMA	44	0.480381703415444	1.68221155414602	0.00671915850050255	0.0427146504674805	0.0308171931226057	1615	tags=32%, list=10%, signal=29%	2736/51176/2737/652/2735/8643/6608/7483/64399/8321/2535/8324/7480/7157
KEGG_ONE_CARBON_POOL_BY_FOLATE	KEGG_ONE_CARBON_POOL_BY_FOLATE	KEGG_ONE_CARBON_POOL_BY_FOLATE	17	-0.584994667825834	-1.73443859581867	0.00829081251589051	0.0488926113148298	0.0352743854548151	4088	tags=71%, list=26%, signal=52%	6472/2618/10588/4522/10841/4524/441024/10797/471/10840/123263/6470
KEGG_PYRUVATE_METABOLISM	KEGG_PYRUVATE_METABOLISM	KEGG_PYRUVATE_METABOLISM	34	-0.468031578385781	-1.66555940082437	0.0082651563599993	0.0488926113148298	0.0352743854548151	2814	tags=53%, list=18%, signal=44%	38/84264/5091/3945/5105/4191/5162/217/1737/5160/5106/3939/4199/84532/39/2739/55902/32
KEGG_HEDGEHOG_SIGNALING_PATHWAY	KEGG_HEDGEHOG_SIGNALING_PATHWAY	KEGG_HEDGEHOG_SIGNALING_PATHWAY	41	0.474908796401294	1.62694380752648	0.00856077896327666	0.0488926113148298	0.0352743854548151	1994	tags=32%, list=13%, signal=28%	2736/2737/652/2735/51715/8643/654/6608/7483/64399/7480/5566/656
KEGG_CYTOKINE_CYTOKINE_RECEPTOR_INTERACTION	KEGG_CYTOKINE_CYTOKINE_RECEPTOR_INTERACTION	KEGG_CYTOKINE_CYTOKINE_RECEPTOR_INTERACTION	177	0.341353181477144	1.45688674464852	0.00878968293300311	0.0488926113148298	0.0352743854548151	2662	tags=31%, list=17%, signal=26%	7042/1524/7043/3627/60401/3815/3560/4283/4982/6373/6352/6376/1236/9966/3082/2324/7424/1436/10673/959/3624/7852/9547/51561/58191/51330/6351/3592/6387/3561/1489/6369/8718/8794/8743/4050/7293/3579/7046/6367/6355/50615/6348/4804/3556/7124/56034/1233/3953/10663/939/1439/3460/3574/269
KEGG_GLYCOLYSIS_GLUCONEOGENESIS	KEGG_GLYCOLYSIS_GLUCONEOGENESIS	KEGG_GLYCOLYSIS_GLUCONEOGENESIS	47	-0.419279579345219	-1.61594879299153	0.0110166256078511	0.0594230108544695	0.0428717168790377	3951	tags=51%, list=25%, signal=38%	7167/5224/2645/3945/230/3099/5105/2203/55276/5162/217/130589/5236/2023/1737/5160/126/5106/3939/84532/669/3101/55902/125
KEGG_STEROID_BIOSYNTHESIS	KEGG_STEROID_BIOSYNTHESIS	KEGG_STEROID_BIOSYNTHESIS	16	-0.588961608059923	-1.70274419998907	0.0113793506660453	0.0595742476045899	0.0429808291410998	2669	tags=56%, list=17%, signal=47%	1718/2222/6646/1056/51478/1717/10682/50814/4047
KEGG_SELENOAMINO_ACID_METABOLISM	KEGG_SELENOAMINO_ACID_METABOLISM	KEGG_SELENOAMINO_ACID_METABOLISM	22	-0.508952397774904	-1.59684037304905	0.0118855186095255	0.0604463517855868	0.0436100231687853	1006	tags=45%, list=6%, signal=43%	55798/4144/10768/2686/9060/2687/1491/875/191/22928
KEGG_RENIN_ANGIOTENSIN_SYSTEM	KEGG_RENIN_ANGIOTENSIN_SYSTEM	KEGG_RENIN_ANGIOTENSIN_SYSTEM	15	0.605113413316018	1.6465055960248	0.0127134028703605	0.0621872739933148	0.0448660403736511	695	tags=40%, list=4%, signal=38%	1636/4311/186/1359/1215/1511
KEGG_GALACTOSE_METABOLISM	KEGG_GALACTOSE_METABOLISM	KEGG_GALACTOSE_METABOLISM	22	-0.504945961692484	-1.58427016232518	0.0129265681896216	0.0621872739933148	0.0448660403736511	2830	tags=45%, list=18%, signal=37%	2645/3099/55276/7360/2683/5236/2584/2717/3101/2585
KEGG_VALINE_LEUCINE_AND_ISOLEUCINE_DEGRADATION	KEGG_VALINE_LEUCINE_AND_ISOLEUCINE_DEGRADATION	KEGG_VALINE_LEUCINE_AND_ISOLEUCINE_DEGRADATION	43	-0.402372484693886	-1.50680249800738	0.0163563530014814	0.0766166009016758	0.0552763176227348	2620	tags=33%, list=17%, signal=27%	3028/217/5095/64087/3033/594/39/84693/10449/586/3030/316/3032/3158
KEGG_PPAR_SIGNALING_PATHWAY	KEGG_PPAR_SIGNALING_PATHWAY	KEGG_PPAR_SIGNALING_PATHWAY	56	-0.377728663912426	-1.50418735328026	0.0170456622051274	0.0777981505772482	0.0561287662355073	3152	tags=41%, list=20%, signal=33%	5465/2172/1581/1376/5105/51/5360/10062/51703/2167/10999/948/5106/1622/4199/1374/364/6256/2171/51129/5468/2180/3158
KEGG_GLYOXYLATE_AND_DICARBOXYLATE_METABOLISM	KEGG_GLYOXYLATE_AND_DICARBOXYLATE_METABOLISM	KEGG_GLYOXYLATE_AND_DICARBOXYLATE_METABOLISM	14	-0.601736752811171	-1.6883849299866	0.017986655595725	0.0800406174009762	0.0577466311231171	3106	tags=57%, list=20%, signal=46%	132158/4191/4522/125061/441024/48/10797/283871
KEGG_BASAL_TRANSCRIPTION_FACTORS	KEGG_BASAL_TRANSCRIPTION_FACTORS	KEGG_BASAL_TRANSCRIPTION_FACTORS	32	-0.452316404261704	-1.56604127302438	0.0202122771214586	0.0863231058248605	0.0622792366093021	2950	tags=47%, list=19%, signal=38%	6874/2962/6908/11037/6875/10629/6884/2961/9519/6883/6877/2958/9569/6880/6882
KEGG_TYROSINE_METABOLISM	KEGG_TYROSINE_METABOLISM	KEGG_TYROSINE_METABOLISM	29	-0.450674772160916	-1.53568797727192	0.0203683732845177	0.0863231058248605	0.0622792366093021	1605	tags=24%, list=10%, signal=22%	2805/126/5409/4128/7173/316/125
KEGG_CHEMOKINE_SIGNALING_PATHWAY	KEGG_CHEMOKINE_SIGNALING_PATHWAY	KEGG_CHEMOKINE_SIGNALING_PATHWAY	156	0.322076617949146	1.35243624001647	0.0212717060834451	0.0880549693686798	0.0635287182908275	4164	tags=37%, list=26%, signal=28%	1524/3627/5058/4283/6373/6352/6376/1236/26230/7410/108/2784/7852/9547/3717/7074/58191/6351/6387/6369/5880/94235/5566/3579/2786/113/6367/6355/6348/54331/4790/6772/2782/1233/5567/10663/23236/112/107/3702/6360/653361/1234/3577/10681/408/6777/5330/2785/6773/5332/6358/5473/3718/6366/399694/2771/5294
KEGG_CITRATE_CYCLE_TCA_CYCLE	KEGG_CITRATE_CYCLE_TCA_CYCLE	KEGG_CITRATE_CYCLE_TCA_CYCLE	30	-0.457932160285365	-1.54888762284104	0.0243679617520655	0.0965465515691809	0.0696551111261979	4243	tags=67%, list=27%, signal=49%	6392/6389/3421/8803/5091/8802/3420/47/3419/5105/6390/4191/5162/1737/5160/48/4967/5106/3418/3417
KEGG_CYSTEINE_AND_METHIONINE_METABOLISM	KEGG_CYSTEINE_AND_METHIONINE_METABOLISM	KEGG_CYSTEINE_AND_METHIONINE_METABOLISM	28	-0.449354151441057	-1.52372993900814	0.0244078360708603	0.0965465515691809	0.0696551111261979	3704	tags=43%, list=23%, signal=33%	51074/3945/4144/10768/4507/2805/3939/4357/1491/875/191/262
KEGG_PROTEIN_EXPORT	KEGG_PROTEIN_EXPORT	KEGG_PROTEIN_EXPORT	23	-0.485250974683468	-1.55041851928671	0.0258003805825165	0.0998362552975639	0.0720285224500461	5652	tags=74%, list=36%, signal=48%	6729/10952/60559/28972/58477/23480/6730/6726/653226/6727/29927/6731/90701/23478/83943/9789/6728
KEGG_TERPENOID_BACKBONE_BIOSYNTHESIS	KEGG_TERPENOID_BACKBONE_BIOSYNTHESIS	KEGG_TERPENOID_BACKBONE_BIOSYNTHESIS	15	-0.5463079581915	-1.55729104168799	0.0279016073133595	0.104565081076777	0.0754402122493604	4168	tags=60%, list=26%, signal=44%	38/3422/57107/2224/9453/10654/23590/39/3158
KEGG_GLYCINE_SERINE_AND_THREONINE_METABOLISM	KEGG_GLYCINE_SERINE_AND_THREONINE_METABOLISM	KEGG_GLYCINE_SERINE_AND_THREONINE_METABOLISM	26	-0.46428103029205	-1.51837348571466	0.0287847695098994	0.104565081076777	0.0754402122493604	340	tags=23%, list=2%, signal=23%	1491/4128/875/6470/55349/27232
KEGG_PROPANOATE_METABOLISM	KEGG_PROPANOATE_METABOLISM	KEGG_PROPANOATE_METABOLISM	29	-0.431127884683478	-1.46908136437398	0.0282992432772023	0.104565081076777	0.0754402122493604	4243	tags=55%, list=27%, signal=40%	8803/38/26275/8802/3945/23417/217/5095/3939/84532/39/84693/55902/79611/3030/32
KEGG_SPHINGOLIPID_METABOLISM	KEGG_SPHINGOLIPID_METABOLISM	KEGG_SPHINGOLIPID_METABOLISM	28	-0.434059194489193	-1.47186576072324	0.0345922509283703	0.123148413304998	0.0888474655423407	1866	tags=25%, list=12%, signal=22%	6610/55627/9331/64781/2717/8560/130367
KEGG_PARKINSONS_DISEASE	KEGG_PARKINSONS_DISEASE	KEGG_PARKINSONS_DISEASE	90	-0.306207464544605	-1.34086274146694	0.0395596407750171	0.13743847119004	0.099157264844381	5373	tags=66%, list=34%, signal=44%	1340/4704/4720/1329/6392/7388/374291/4701/4696/1339/6389/1346/29796/4728/7326/10975/4729/341947/51465/4694/118424/4695/1345/4724/4717/4697/4731/4726/1327/4710/4714/4707/1350/7384/4722/7386/65018/4725/4708/1537/6390/1349/7416/4711/4716/4700/7381/4715/7332/54205/9377/7327/4709/4706/7417/4718/291/4698/4712
KEGG_PATHWAYS_IN_CANCER	KEGG_PATHWAYS_IN_CANCER	KEGG_PATHWAYS_IN_CANCER	291	0.2835171768149	1.27146914846935	0.0401505646173149	0.13743847119004	0.099157264844381	3602	tags=31%, list=23%, signal=24%	2736/51176/7042/2737/3910/861/7043/4313/2335/652/595/3815/4914/8900/5602/112399/7187/2246/2735/6258/3479/7188/8643/22798/6608/5578/3082/7170/7483/64399/7424/1436/1496/8321/2535/8324/7185/4843/5335/7480/7157/5880/3480/2259/4791/1029/3326/836/7046/3912/4087/4790/5336/6772/9915/842/8822/3725/11211/367/3908/7473/1869/841/2258/2260/83593/9063/5467/284217/6932/6502/8817/10297/4436/5154/7189/1857/5914/1…
KEGG_AMINO_SUGAR_AND_NUCLEOTIDE_SUGAR_METABOLISM	KEGG_AMINO_SUGAR_AND_NUCLEOTIDE_SUGAR_METABOLISM	KEGG_AMINO_SUGAR_AND_NUCLEOTIDE_SUGAR_METABOLISM	40	-0.385223473157855	-1.4132185287581	0.0429011474138697	0.142714461918916	0.102963715872902	3821	tags=42%, list=24%, signal=32%	10020/2645/8790/64841/132789/3099/55907/55276/7360/5236/2584/9945/140838/54187/3101/2585/6675
KEGG_APOPTOSIS	KEGG_APOPTOSIS	KEGG_APOPTOSIS	79	-0.314627455626567	-1.34262700748242	0.0432953985596712	0.142714461918916	0.102963715872902	1886	tags=27%, list=12%, signal=24%	9941/3654/8772/5576/54205/23533/2021/7132/330/329/8837/1147/839/11213/8503/5291/11261/4803/637/598/5533
KEGG_REGULATION_OF_ACTIN_CYTOSKELETON	KEGG_REGULATION_OF_ACTIN_CYTOSKELETON	KEGG_REGULATION_OF_ACTIN_CYTOSKELETON	190	0.302926086172686	1.30973087688165	0.0450928381962865	0.145936821798891	0.105288540860229	3661	tags=29%, list=23%, signal=23%	2149/4628/2335/5058/3683/2246/10788/6548/87/3687/3695/26230/80310/85477/55740/7410/5063/2245/1793/88/8516/8396/7074/22800/3693/10627/5880/2259/3676/4627/81624/375189/4638/2934/4478/56034/4633/8822/54434/1131/2258/2260/10152/8817/10297/3672/5154/81/2254/9459/3985/50649/2263/3984/4659
KEGG_PATHOGENIC_ESCHERICHIA_COLI_INFECTION	KEGG_PATHOGENIC_ESCHERICHIA_COLI_INFECTION	KEGG_PATHOGENIC_ESCHERICHIA_COLI_INFECTION	52	-0.356692356273759	-1.40469109579094	0.0483548459891147	0.153699331893972	0.110888932531428	1365	tags=17%, list=9%, signal=16%	84790/10383/79861/7430/3059/10382/7278/113457/112714
KEGG_VEGF_SIGNALING_PATHWAY	KEGG_VEGF_SIGNALING_PATHWAY	KEGG_VEGF_SIGNALING_PATHWAY	64	-0.334005900617584	-1.36103727401429	0.0518001879329329	0.161761990387054	0.116705871243173	3504	tags=28%, list=22%, signal=22%	4776/7867/4846/3845/3791/5894/1432/23533/5879/5322/8503/5604/84647/5291/11261/81579/5320/5533
KEGG_RNA_DEGRADATION	KEGG_RNA_DEGRADATION	KEGG_RNA_DEGRADATION	49	-0.348419640297633	-1.3700454477692	0.0536952162817029	0.164788767209364	0.118889589589251	4057	tags=55%, list=26%, signal=41%	4848/54464/25804/56915/5393/23019/4850/10914/54512/51010/57819/27257/22894/10200/22803/25904/55802/51013/87178/10438/2023/23016/23404/23658/11340/9337/11157
KEGG_ALZHEIMERS_DISEASE	KEGG_ALZHEIMERS_DISEASE	KEGG_ALZHEIMERS_DISEASE	135	-0.268640310131637	-1.24898445719651	0.0600267681296609	0.181097707238638	0.130655944903098	5398	tags=52%, list=34%, signal=34%	51107/1340/4704/4720/1329/6392/572/7388/374291/4701/4696/1339/102/6389/5530/1346/29796/4728/10975/4729/341947/55851/4694/840/4695/22926/1345/4724/4717/4697/4731/4726/1327/4710/4714/4707/1350/7384/4722/7386/4725/4708/1537/6390/1349/3028/4711/8883/4716/3710/8772/3416/4700/7381/4715/54205/801/9377/7132/5663/4709/4706/322/4718/4698/4712/488/11261/637/5533
KEGG_LEUKOCYTE_TRANSENDOTHELIAL_MIGRATION	KEGG_LEUKOCYTE_TRANSENDOTHELIAL_MIGRATION	KEGG_LEUKOCYTE_TRANSENDOTHELIAL_MIGRATION	93	0.34137991049507	1.33041477925122	0.0652173913043478	0.190472114026452	0.137419266181119	3062	tags=27%, list=19%, signal=22%	83700/4313/7070/3683/58494/87/5578/7410/1496/7852/88/9076/10627/6387/5335/5880/3676/5336/4478/4633/399/1003/3702/83593/653361
KEGG_MTOR_SIGNALING_PATHWAY	KEGG_MTOR_SIGNALING_PATHWAY	KEGG_MTOR_SIGNALING_PATHWAY	48	-0.335990594084783	-1.31063127873352	0.0652741514360313	0.190472114026452	0.137419266181119	4771	tags=42%, list=30%, signal=29%	3091/8408/5562/6195/51719/1977/5170/6194/6198/1975/6199/9470/23533/8503/6009/25989/5291/6196/81617/1978
